# Supplementary material for: Resequencing the Yaroslavl cattle genomes reveals signatures of selection and a rare haplotype on BTA28 likely to be related to breed phenotypes
Source: Anim Genet. 2022 Jun 16;53(5):680–4. doi: 10.1111/age.13230 (PMC9541747; doi:10.1111/age.13230)
Supplement: Supplementary file 4 — Table S1 Table S2 Table S3 Table S4 Table S5 Table S6 Table S7 [file AGE-53-680-s003.xlsx]

## Sheet: TableS1
Table S1. Genetic relatedness of Yaroslavl cattle individuals.
IID1	IID2	Z0	Z1	Z2	PI_HAT	PHE	DST	PPC	RATIO
YARRUSM00000NSC2027	YARRUSM00000NSC2033	0.4883	0.3818	0.1299	0.3208	-1	0.926239	1	3.4839
YARRUSM00000NSC2032	YARRUSM00000NSC2035	0.4143	0.5472	0.0385	0.3121	-1	0.923749	1	3.767
YARRUSM00000NSC2031	YARRUSM00000NSC2033	0.4434	0.5215	0.035	0.2958	-1	0.922315	1	3.561
YARRUSM00000NSC2033	YARRUSM00000NSC2034	0.5347	0.3899	0.0754	0.2704	-1	0.920962	1	3.1292
YARRUSM00000NSC2031	YARRUSM00000NSC2034	0.5392	0.3844	0.0764	0.2686	-1	0.920835	1	3.1663
YARRUSF000NSC27G256	YARRUSF000NSC28G257	0.48	0.5052	0.0148	0.2674	-1	0.919545	1	3.9712
YARRUSM00000NSC2027	YARRUSM00000NSC2034	0.6366	0.2476	0.1158	0.2396	-1	0.919156	1	2.628
YARRUSM00000NSC2025	YARRUSM00000NSC2030	0.6112	0.3018	0.087	0.2379	-1	0.918464	1	2.628
YARRUSM00000NSC2027	YARRUSM00000NSC2031	0.6315	0.277	0.0915	0.23	-1	0.917887	1	2.5991
YARRUSF000NSC31G253	YARRUSF000NSC32G254	0.6248	0.2999	0.0752	0.2252	-1	0.91717	1	2.8833
YARRUSF000NSC28G257	YARRUSM00000NSC2035	0.5547	0.4453	0	0.2227	-1	0.910311	1	2.9427
YARRUSF000NSC27G256	YARRUSM00000NSC2035	0.5627	0.4373	0	0.2186	-1	0.911357	1	2.9854
YARRUSM00000NSC2024	YARRUSM00000NSC2035	0.6294	0.3694	0.0012	0.1859	-1	0.912444	1	2.7931
YARRUSM00000NSC2025	YARRUSM00000NSC2026	0.686	0.2705	0.0434	0.1787	-1	0.912656	1	2.7609
YARRUSF000NSC31G253	YARRUSM00000NSC2027	0.714	0.2317	0.0543	0.1702	-1	0.912148	1	2.3798
YARRUSM00000NSC2027	YARRUSM00000NSC2029	0.831	0	0.169	0.169	-1	0.910818	0	1.6637
YARRUSF000NSC27G256	YARRUSM00000NSC2024	0.7056	0.2585	0.0359	0.1652	-1	0.911375	1	2.3378
YARRUSF000NSC23G246	YARRUSF000NSC28G257	0.6738	0.3262	0	0.1631	-1	0.909987	1	2.8091
YARRUSF000NSC28G257	YARRUSM00000NSC2026	0.6823	0.3177	0	0.1589	-1	0.906957	1	2.7826
YARRUSM00000NSC2026	YARRUSM00000NSC2035	0.6879	0.3111	0.001	0.1565	-1	0.909976	1	2.8743
YARRUSM00000NSC2028	YARRUSM00000NSC2031	0.7728	0.1426	0.0846	0.1559	-1	0.91154	0.9994	2.2405
YARRUSF000NSC23G246	YARRUSM00000NSC2026	0.689	0.311	0	0.1555	-1	0.907628	1	2.5659
YARRUSM00000NSC2026	YARRUSM00000NSC2032	0.7685	0.1546	0.0768	0.1541	-1	0.91124	0.9966	2.1969
YARRUSF000NSC24G250	YARRUSF000NSC31G253	0.7203	0.2614	0.0183	0.149	-1	0.909682	1	2.5756
YARRUSF000NSC31G253	YARRUSM00000NSC2030	0.7566	0.191	0.0525	0.148	-1	0.91025	0.9954	2.1911
YARRUSM00000NSC2029	YARRUSM00000NSC2032	0.852	0	0.148	0.148	-1	0.907677	0	1.4931
YARRUSM00000NSC2029	YARRUSM00000NSC2034	0.8521	0	0.1479	0.1479	-1	0.910926	0.0002	1.7738
YARRUSF000NSC26G255	YARRUSM00000NSC2035	0.7081	0.2919	0	0.146	-1	0.899614	0.9986	2.2187
YARRUSM00000NSC2029	YARRUSM00000NSC2033	0.8556	0	0.1444	0.1444	-1	0.909015	0	1.7083
YARRUSM00000NSC2025	YARRUSM00000NSC2027	0.8571	0	0.1429	0.1429	-1	0.909192	0.0002	1.7744
YARRUSF000NSC24G250	YARRUSM00000NSC2030	0.8028	0.1087	0.0885	0.1428	-1	0.910515	0.924	2.1018
YARRUSF000NSC24G250	YARRUSF000NSC32G254	0.7412	0.233	0.0258	0.1423	-1	0.909263	1	2.3888
YARRUSM00000NSC2027	YARRUSM00000NSC2032	0.859	0	0.141	0.141	-1	0.90761	0	1.5524
YARRUSF000NSC29G259	YARRUSF000NSC30G258	0.805	0.1103	0.0847	0.1399	-1	0.910196	0.3492	1.9737
YARRUSM00000NSC2027	YARRUSM00000NSC2028	0.8646	0	0.1354	0.1354	-1	0.906514	0	1.6347
YARRUSF000NSC28G257	YARRUSM00000NSC2024	0.7617	0.2074	0.0309	0.1346	-1	0.908718	0.9976	2.2082
YARRUSF000NSC25G252	YARRUSF000NSC28G257	0.7531	0.2248	0.0221	0.1345	-1	0.908539	0.9996	2.247
YARRUSM00000NSC2028	YARRUSM00000NSC2029	0.8658	0	0.1342	0.1342	-1	0.90636	0	1.464
YARRUSM00000NSC2028	YARRUSM00000NSC2030	0.8659	0	0.1341	0.1341	-1	0.909209	0.0001	1.7616
YARRUSF000NSC25G252	YARRUSF000NSC27G256	0.7807	0.1716	0.0477	0.1335	-1	0.908951	0.9999	2.2777
YARRUSF000NSC24G250	YARRUSM00000NSC2028	0.781	0.1742	0.0448	0.1319	-1	0.908753	0.9818	2.1517
YARRUSF000NSC31G253	YARRUSM00000NSC2025	0.7704	0.1965	0.033	0.1313	-1	0.90848	0.9963	2.1966
YARRUSM00000NSC2029	YARRUSM00000NSC2031	0.8709	0	0.1291	0.1291	-1	0.906529	0	1.5332
YARRUSF000NSC29G259	YARRUSM00000NSC2024	0.8454	0.0519	0.1027	0.1286	-1	0.9096	0.0075	1.8413
YARRUSM00000NSC2028	YARRUSM00000NSC2033	0.8491	0.0453	0.1056	0.1283	-1	0.909624	0.0667	1.9002
YARRUSF000NSC27G256	YARRUSF000NSC31G253	0.7736	0.1966	0.0298	0.1281	-1	0.90815	0.9999	2.2815
YARRUSM00000NSC2030	YARRUSM00000NSC2031	0.8667	0.0143	0.119	0.1262	-1	0.909708	0.0325	1.8789
YARRUSF000NSC27G256	YARRUSF000NSC32G254	0.7867	0.1745	0.0388	0.1261	-1	0.908151	0.9333	2.1069
YARRUSF000NSC27G256	YARRUSM00000NSC2032	0.807	0.135	0.058	0.1255	-1	0.908475	0.3554	1.9744
YARRUSF000NSC32G254	YARRUSM00000NSC2027	0.847	0.0561	0.0969	0.125	-1	0.909181	0.1925	1.9416
YARRUSF000NSC27G256	YARRUSM00000NSC2027	0.8521	0.0485	0.0994	0.1236	-1	0.909117	0.1314	1.9251
YARRUSM00000NSC2025	YARRUSM00000NSC2032	0.8767	0	0.1233	0.1233	-1	0.907134	0	1.6384
YARRUSM00000NSC2024	YARRUSM00000NSC2027	0.8774	0	0.1226	0.1226	-1	0.906625	0	1.6072
YARRUSM00000NSC2024	YARRUSM00000NSC2032	0.8544	0.0519	0.0937	0.1196	-1	0.908672	0.0004	1.7846
YARRUSM00000NSC2028	YARRUSM00000NSC2032	0.8813	0	0.1187	0.1187	-1	0.905377	0	1.5149
YARRUSM00000NSC2024	YARRUSM00000NSC2034	0.8823	0	0.1177	0.1177	-1	0.905946	0	1.6957
YARRUSF000NSC26G255	YARRUSF000NSC27G256	0.7691	0.2309	0	0.1154	-1	0.903789	0.9999	2.2764
YARRUSF000NSC25G252	YARRUSM00000NSC2035	0.7693	0.2307	0	0.1153	-1	0.905092	0.9999	2.2839
YARRUSF000NSC23G246	YARRUSM00000NSC2035	0.7698	0.2302	0	0.1151	-1	0.903504	0.9999	2.284
YARRUSM00000NSC2026	YARRUSM00000NSC2027	0.854	0.0652	0.0808	0.1134	-1	0.907898	0.2039	1.9447
YARRUSF000NSC29G259	YARRUSM00000NSC2025	0.887	0	0.113	0.113	-1	0.907312	0	1.7292
YARRUSM00000NSC2025	YARRUSM00000NSC2033	0.8871	0	0.1129	0.1129	-1	0.904925	0	1.5883
YARRUSF000NSC23G246	YARRUSM00000NSC2027	0.8594	0.0557	0.0849	0.1128	-1	0.907924	0.0009	1.7999
YARRUSF000NSC27G256	YARRUSF000NSC29G259	0.8873	0	0.1127	0.1127	-1	0.906575	0.0008	1.8
YARRUSM00000NSC2026	YARRUSM00000NSC2034	0.8379	0.1005	0.0616	0.1119	-1	0.907399	0.9886	2.1633
YARRUSM00000NSC2031	YARRUSM00000NSC2032	0.8885	0	0.1115	0.1115	-1	0.90569	0	1.6007
YARRUSF000NSC27G256	YARRUSM00000NSC2030	0.878	0.0213	0.1007	0.1113	-1	0.90811	0.0937	1.912
YARRUSM00000NSC2028	YARRUSM00000NSC2034	0.889	0	0.111	0.111	-1	0.905869	0	1.5738
YARRUSF000NSC24G250	YARRUSF000NSC27G256	0.7874	0.2034	0.0092	0.1109	-1	0.90631	0.9997	2.258
YARRUSM00000NSC2024	YARRUSM00000NSC2025	0.8901	0	0.1099	0.1099	-1	0.905615	0	1.6948
YARRUSM00000NSC2026	YARRUSM00000NSC2029	0.871	0.0382	0.0908	0.1099	-1	0.907798	0.0159	1.8605
YARRUSF000NSC32G254	YARRUSM00000NSC2030	0.8613	0.058	0.0807	0.1097	-1	0.907587	0.0073	1.8407
YARRUSM00000NSC2024	YARRUSM00000NSC2030	0.8911	0	0.1089	0.1089	-1	0.905023	0	1.565
YARRUSF000NSC32G254	YARRUSM00000NSC2025	0.8561	0.071	0.0729	0.1084	-1	0.907327	0.0032	1.8243
YARRUSM00000NSC2031	YARRUSM00000NSC2035	0.8042	0.1762	0.0196	0.1077	-1	0.906245	0.9994	2.2372
YARRUSF000NSC27G256	YARRUSM00000NSC2029	0.8926	0	0.1074	0.1074	-1	0.90566	0	1.5908
YARRUSM00000NSC2032	YARRUSM00000NSC2033	0.893	0	0.107	0.107	-1	0.90603	0	1.5402
YARRUSF000NSC27G256	YARRUSM00000NSC2025	0.8423	0.102	0.0558	0.1067	-1	0.906858	0.0954	1.9126
YARRUSF000NSC24G250	YARRUSM00000NSC2031	0.8492	0.0884	0.0624	0.1066	-1	0.906975	0.1201	1.9217
YARRUSM00000NSC2026	YARRUSM00000NSC2031	0.8332	0.1232	0.0436	0.1052	-1	0.906491	0.9702	2.134
YARRUSF000NSC23G246	YARRUSM00000NSC2029	0.8742	0.0413	0.0844	0.1051	-1	0.907273	0.0014	1.8082
YARRUSF000NSC29G259	YARRUSM00000NSC2026	0.8362	0.118	0.0458	0.1048	-1	0.906503	0.3538	1.9746
YARRUSF000NSC26G255	YARRUSM00000NSC2026	0.7912	0.2088	0	0.1044	-1	0.898629	0.7998	2.0585
YARRUSM00000NSC2029	YARRUSM00000NSC2035	0.8429	0.1064	0.0507	0.1039	-1	0.906522	0.0069	1.8409
YARRUSM00000NSC2025	YARRUSM00000NSC2031	0.8969	0	0.1031	0.1031	-1	0.90542	0	1.6623
YARRUSM00000NSC2030	YARRUSM00000NSC2035	0.8226	0.1506	0.0268	0.1021	-1	0.905908	0.2699	1.9588
YARRUSF000NSC31G253	YARRUSM00000NSC2035	0.7959	0.2041	0	0.102	-1	0.902465	0.9931	2.1776
YARRUSF000NSC27G256	YARRUSM00000NSC2031	0.8577	0.0846	0.0577	0.1	-1	0.906332	0.2058	1.9448
YARRUSM00000NSC2024	YARRUSM00000NSC2033	0.9011	0	0.0989	0.0989	-1	0.903985	0	1.6203
YARRUSM00000NSC2027	YARRUSM00000NSC2035	0.873	0.0568	0.0702	0.0986	-1	0.906454	0.5808	2.0139
YARRUSF000NSC31G253	YARRUSM00000NSC2029	0.9015	0	0.0985	0.0985	-1	0.903605	0	1.5441
YARRUSF000NSC27G256	YARRUSM00000NSC2026	0.8174	0.1684	0.0142	0.0984	-1	0.905359	0.9855	2.1566
YARRUSF000NSC28G257	YARRUSM00000NSC2032	0.8681	0.0681	0.0638	0.0979	-1	0.906267	0.0027	1.819
YARRUSM00000NSC2024	YARRUSM00000NSC2026	0.8486	0.1074	0.044	0.0977	-1	0.905872	0.9995	2.2445
YARRUSM00000NSC2028	YARRUSM00000NSC2035	0.8274	0.1524	0.0201	0.0964	-1	0.905299	0.6589	2.0282
YARRUSM00000NSC2024	YARRUSM00000NSC2031	0.9043	0	0.0957	0.0957	-1	0.905568	0.0006	1.7936
YARRUSF000NSC24G250	YARRUSM00000NSC2027	0.8809	0.0479	0.0712	0.0952	-1	0.906184	0.0016	1.81
YARRUSF000NSC23G246	YARRUSF000NSC29G259	0.9049	0	0.0951	0.0951	-1	0.903775	0.0001	1.7708
YARRUSF000NSC23G246	YARRUSF000NSC27G256	0.8478	0.1155	0.0367	0.0945	-1	0.905463	0.8509	2.0731
YARRUSF000NSC23G246	YARRUSF000NSC26G255	0.8113	0.1887	0	0.0943	-1	0.900269	0.7908	2.0563
YARRUSM00000NSC2024	YARRUSM00000NSC2028	0.9059	0	0.0941	0.0941	-1	0.906003	0	1.7361
YARRUSF000NSC29G259	YARRUSF000NSC31G253	0.9067	0	0.0933	0.0933	-1	0.903225	0	1.6934
YARRUSM00000NSC2025	YARRUSM00000NSC2035	0.841	0.1315	0.0275	0.0933	-1	0.905181	0.9145	2.0959
YARRUSM00000NSC2034	YARRUSM00000NSC2035	0.8395	0.1353	0.0252	0.0929	-1	0.905106	0.7827	2.054
YARRUSF000NSC23G246	YARRUSM00000NSC2033	0.8773	0.0659	0.0568	0.0897	-1	0.905449	0.0007	1.7944
YARRUSF000NSC25G252	YARRUSM00000NSC2032	0.9105	0	0.0895	0.0895	-1	0.904195	0	1.5126
YARRUSF000NSC23G246	YARRUSM00000NSC2025	0.8774	0.0678	0.0548	0.0887	-1	0.905321	0.0136	1.8564
YARRUSM00000NSC2026	YARRUSM00000NSC2028	0.8937	0.0364	0.0699	0.0881	-1	0.905567	0.9039	2.0914
YARRUSF000NSC24G250	YARRUSM00000NSC2025	0.8745	0.0771	0.0484	0.087	-1	0.90506	0.0864	1.9092
YARRUSF000NSC24G250	YARRUSM00000NSC2035	0.8265	0.1735	0	0.0868	-1	0.901624	0.2931	1.9634
YARRUSF000NSC28G257	YARRUSM00000NSC2027	0.9138	0	0.0862	0.0862	-1	0.904057	0	1.6346
YARRUSF000NSC23G246	YARRUSM00000NSC2031	0.8736	0.082	0.0444	0.0854	-1	0.90485	0.0072	1.8418
YARRUSF000NSC27G256	YARRUSM00000NSC2028	0.9161	0	0.0839	0.0839	-1	0.905035	0.0029	1.8217
YARRUSF000NSC28G257	YARRUSF000NSC29G259	0.9171	0	0.0829	0.0829	-1	0.903207	0.0002	1.7759
YARRUSM00000NSC2026	YARRUSM00000NSC2033	0.8892	0.0582	0.0525	0.0816	-1	0.90469	0.6542	2.0272
YARRUSF000NSC25G252	YARRUSM00000NSC2024	0.9188	0	0.0812	0.0812	-1	0.905167	0.0068	1.8396
YARRUSF000NSC31G253	YARRUSM00000NSC2033	0.8942	0.0511	0.0547	0.0803	-1	0.904618	0.0326	1.8785
YARRUSF000NSC23G246	YARRUSM00000NSC2032	0.9202	0	0.0798	0.0798	-1	0.902901	0	1.5834
YARRUSF000NSC27G256	YARRUSM00000NSC2034	0.9202	0	0.0798	0.0798	-1	0.903437	0	1.7221
YARRUSF000NSC31G253	YARRUSM00000NSC2032	0.9178	0.0087	0.0734	0.0778	-1	0.904771	0.0015	1.8079
YARRUSF000NSC26G255	YARRUSM00000NSC2029	0.8602	0.1242	0.0156	0.0777	-1	0.903643	0.0694	1.9015
YARRUSF000NSC32G254	YARRUSM00000NSC2033	0.9224	0	0.0776	0.0776	-1	0.902053	0	1.5398
YARRUSF000NSC28G257	YARRUSM00000NSC2029	0.9229	0	0.0771	0.0771	-1	0.902825	0	1.4854
YARRUSM00000NSC2033	YARRUSM00000NSC2035	0.8592	0.1275	0.0133	0.0771	-1	0.903551	0.1793	1.9388
YARRUSF000NSC23G246	YARRUSM00000NSC2034	0.906	0.0349	0.0591	0.0765	-1	0.904389	0	1.7479
YARRUSF000NSC24G250	YARRUSF000NSC29G259	0.9262	0	0.0738	0.0738	-1	0.902448	0	1.5748
YARRUSF000NSC24G250	YARRUSF000NSC26G255	0.8538	0.1462	0	0.0731	-1	0.899233	0.3791	1.9791
YARRUSF000NSC28G257	YARRUSM00000NSC2030	0.9273	0	0.0727	0.0727	-1	0.903973	0	1.69
YARRUSF000NSC24G250	YARRUSM00000NSC2026	0.855	0.145	0	0.0725	-1	0.902672	0.5408	2.007
YARRUSF000NSC24G250	YARRUSM00000NSC2032	0.9278	0	0.0722	0.0722	-1	0.902676	0	1.6033
YARRUSF000NSC29G259	YARRUSM00000NSC2035	0.8849	0.0871	0.028	0.0716	-1	0.90337	0.5	2
YARRUSF000NSC25G252	YARRUSM00000NSC2031	0.9249	0.0073	0.0678	0.0715	-1	0.904131	0	1.6563
YARRUSF000NSC27G256	YARRUSM00000NSC2033	0.9222	0.0149	0.063	0.0704	-1	0.90395	0.0016	1.8103
YARRUSF000NSC23G246	YARRUSM00000NSC2030	0.9309	0	0.0691	0.0691	-1	0.901826	0	1.5363
YARRUSF000NSC28G257	YARRUSM00000NSC2031	0.9059	0.0519	0.0422	0.0681	-1	0.903357	0.0278	1.8745
YARRUSF000NSC25G252	YARRUSF000NSC31G253	0.9321	0	0.0679	0.0679	-1	0.901537	0	1.6539
YARRUSF000NSC31G253	YARRUSM00000NSC2034	0.9336	0	0.0664	0.0664	-1	0.902434	0	1.6876
YARRUSF000NSC23G246	YARRUSM00000NSC2028	0.934	0	0.066	0.066	-1	0.90211	0	1.5603
YARRUSF000NSC31G253	YARRUSM00000NSC2024	0.9345	0	0.0655	0.0655	-1	0.901892	0	1.6165
YARRUSF000NSC24G250	YARRUSM00000NSC2033	0.9347	0	0.0653	0.0653	-1	0.903244	0.0028	1.8217
YARRUSF000NSC23G246	YARRUSF000NSC24G250	0.9007	0.0721	0.0272	0.0633	-1	0.902661	0.0117	1.8528
YARRUSM00000NSC2026	YARRUSM00000NSC2030	0.9368	0	0.0632	0.0632	-1	0.903086	0.0001	1.76
YARRUSF000NSC23G246	YARRUSF000NSC25G252	0.935	0.0073	0.0577	0.0614	-1	0.903093	0.0002	1.7748
YARRUSF000NSC23G246	YARRUSM00000NSC2024	0.9407	0	0.0593	0.0593	-1	0.901367	0	1.6956
YARRUSF000NSC32G254	YARRUSM00000NSC2026	0.9076	0.0707	0.0217	0.057	-1	0.902032	0.0038	1.8287
YARRUSF000NSC31G253	YARRUSM00000NSC2031	0.9439	0	0.0561	0.0561	-1	0.901467	0	1.6314
YARRUSF000NSC25G252	YARRUSM00000NSC2026	0.9075	0.0744	0.0181	0.0553	-1	0.901817	0.0106	1.8508
YARRUSF000NSC28G257	YARRUSM00000NSC2028	0.9435	0.0024	0.0541	0.0553	-1	0.902513	0	1.7032
YARRUSF000NSC31G253	YARRUSM00000NSC2026	0.8896	0.1104	0	0.0552	-1	0.901436	0.3542	1.9748
YARRUSF000NSC28G257	YARRUSM00000NSC2025	0.9459	0	0.0541	0.0541	-1	0.901698	0	1.6694
YARRUSF000NSC26G255	YARRUSF000NSC28G257	0.8935	0.1065	0	0.0533	-1	0.897688	0.4773	1.9961
YARRUSF000NSC24G250	YARRUSM00000NSC2024	0.9471	0	0.0529	0.0529	-1	0.901619	0	1.6797
YARRUSF000NSC25G252	YARRUSF000NSC26G255	0.9034	0.0914	0.0052	0.0509	-1	0.901194	0.316	1.9676
YARRUSF000NSC30G258	YARRUSM00000NSC2026	0.9132	0.0735	0.0133	0.05	-1	0.901282	0.0005	1.7908
YARRUSF000NSC23G246	YARRUSF000NSC31G253	0.9407	0.0207	0.0386	0.0489	-1	0.901679	0	1.7343
YARRUSF000NSC32G254	YARRUSM00000NSC2035	0.9021	0.0979	0	0.0489	-1	0.900565	0.1796	1.939
YARRUSF000NSC28G257	YARRUSM00000NSC2033	0.9412	0.0221	0.0367	0.0478	-1	0.901543	0	1.6697
YARRUSF000NSC26G255	YARRUSM00000NSC2027	0.9224	0.0611	0.0165	0.047	-1	0.90109	0.0001	1.7568
YARRUSF000NSC26G255	YARRUSM00000NSC2032	0.9137	0.0811	0.0052	0.0458	-1	0.90077	0	1.7444
YARRUSF000NSC26G255	YARRUSM00000NSC2024	0.9242	0.0758	0	0.0379	-1	0.899487	0.001	1.8015
YARRUSF000NSC26G255	YARRUSF000NSC31G253	0.9396	0.0604	0	0.0302	-1	0.896688	0.0025	1.8196
YARRUSF000NSC26G255	YARRUSM00000NSC2031	0.9415	0.0585	0	0.0292	-1	0.897323	0	1.7242
YARRUSF000NSC28G257	YARRUSF000NSC31G253	0.9726	0	0.0274	0.0274	-1	0.899198	0	1.6509
YARRUSF000NSC26G255	YARRUSM00000NSC2033	0.9535	0.0465	0	0.0233	-1	0.8972	0	1.695
YARRUSF000NSC26G255	YARRUSM00000NSC2028	0.9595	0.0394	0.0011	0.0208	-1	0.898594	0	1.7095
YARRUSF000NSC24G250	YARRUSF000NSC28G257	0.9835	0.0001	0.0164	0.0165	-1	0.898526	0	1.6916
YARRUSF000NSC26G255	YARRUSM00000NSC2030	0.9852	0	0.0148	0.0148	-1	0.897827	0	1.5792
YARRUSF000NSC30G258	YARRUSM00000NSC2035	0.9848	0.0094	0.0058	0.0105	-1	0.897822	0	1.699
YARRUSF000NSC26G255	YARRUSM00000NSC2034	0.9878	0.0075	0.0047	0.0084	-1	0.897625	0	1.6086
YARRUSF000NSC23G246	YARRUSF000NSC30G258	1	0	0	0	-1	0.897017	0	1.3474
YARRUSF000NSC23G246	YARRUSF000NSC32G254	1	0	0	0	-1	0.900219	0	1.5677
YARRUSF000NSC24G250	YARRUSF000NSC25G252	1	0	0	0	-1	0.900451	0	1.5748
YARRUSF000NSC24G250	YARRUSF000NSC30G258	1	0	0	0	-1	0.894347	0	1.2635
YARRUSF000NSC24G250	YARRUSM00000NSC2029	1	0	0	0	-1	0.902435	0	1.4906
YARRUSF000NSC24G250	YARRUSM00000NSC2034	1	0	0	0	-1	0.900757	0	1.5303
YARRUSF000NSC25G252	YARRUSF000NSC29G259	1	0	0	0	-1	0.902998	0	1.4698
YARRUSF000NSC25G252	YARRUSF000NSC30G258	1	0	0	0	-1	0.89547	0	1.2773
YARRUSF000NSC25G252	YARRUSF000NSC32G254	1	0	0	0	-1	0.899402	0	1.353
YARRUSF000NSC25G252	YARRUSM00000NSC2025	1	0	0	0	-1	0.901946	0	1.4583
YARRUSF000NSC25G252	YARRUSM00000NSC2027	1	0	0	0	-1	0.903527	0	1.4695
YARRUSF000NSC25G252	YARRUSM00000NSC2028	1	0	0	0	-1	0.901691	0	1.4599
YARRUSF000NSC25G252	YARRUSM00000NSC2029	1	0	0	0	-1	0.903731	0	1.3762
YARRUSF000NSC25G252	YARRUSM00000NSC2030	1	0	0	0	-1	0.902449	0	1.4919
YARRUSF000NSC25G252	YARRUSM00000NSC2033	1	0	0	0	-1	0.901244	0	1.5078
YARRUSF000NSC25G252	YARRUSM00000NSC2034	1	0	0	0	-1	0.902217	0	1.5127
YARRUSF000NSC26G255	YARRUSF000NSC29G259	1	0	0	0	-1	0.898891	0	1.5761
YARRUSF000NSC26G255	YARRUSF000NSC30G258	1	0	0	0	-1	0.894431	0	1.5777
YARRUSF000NSC26G255	YARRUSF000NSC32G254	1	0	0	0	-1	0.895779	0	1.5645
YARRUSF000NSC26G255	YARRUSM00000NSC2025	1	0	0	0	-1	0.896218	0	1.5823
YARRUSF000NSC27G256	YARRUSF000NSC30G258	1	0	0	0	-1	0.897549	0	1.3994
YARRUSF000NSC28G257	YARRUSF000NSC30G258	1	0	0	0	-1	0.897052	0	1.501
YARRUSF000NSC28G257	YARRUSF000NSC32G254	1	0	0	0	-1	0.89888	0	1.5646
YARRUSF000NSC28G257	YARRUSM00000NSC2034	1	0	0	0	-1	0.900445	0	1.6301
YARRUSF000NSC29G259	YARRUSF000NSC32G254	1	0	0	0	-1	0.90204	0	1.4824
YARRUSF000NSC29G259	YARRUSM00000NSC2027	1	0	0	0	-1	0.904817	0	1.5368
YARRUSF000NSC29G259	YARRUSM00000NSC2028	1	0	0	0	-1	0.903869	0	1.4463
YARRUSF000NSC29G259	YARRUSM00000NSC2029	1	0	0	0	-1	0.903828	0	1.3285
YARRUSF000NSC29G259	YARRUSM00000NSC2030	1	0	0	0	-1	0.902514	0	1.3908
YARRUSF000NSC29G259	YARRUSM00000NSC2031	1	0	0	0	-1	0.902914	0	1.5431
YARRUSF000NSC29G259	YARRUSM00000NSC2032	1	0	0	0	-1	0.90309	0	1.4016
YARRUSF000NSC29G259	YARRUSM00000NSC2033	1	0	0	0	-1	0.901578	0	1.3976
YARRUSF000NSC29G259	YARRUSM00000NSC2034	1	0	0	0	-1	0.90269	0	1.4407
YARRUSF000NSC30G258	YARRUSF000NSC31G253	1	0	0	0	-1	0.895684	0	1.3886
YARRUSF000NSC30G258	YARRUSF000NSC32G254	1	0	0	0	-1	0.895292	0	1.2805
YARRUSF000NSC30G258	YARRUSM00000NSC2024	1	0	0	0	-1	0.899577	0	1.4578
YARRUSF000NSC30G258	YARRUSM00000NSC2025	1	0	0	0	-1	0.898599	0	1.216
YARRUSF000NSC30G258	YARRUSM00000NSC2027	1	0	0	0	-1	0.89903	0	1.3023
YARRUSF000NSC30G258	YARRUSM00000NSC2028	1	0	0	0	-1	0.896854	0	1.2506
YARRUSF000NSC30G258	YARRUSM00000NSC2029	1	0	0	0	-1	0.897497	0	1.1145
YARRUSF000NSC30G258	YARRUSM00000NSC2030	1	0	0	0	-1	0.896469	0	1.1453
YARRUSF000NSC30G258	YARRUSM00000NSC2031	1	0	0	0	-1	0.897003	0	1.2833
YARRUSF000NSC30G258	YARRUSM00000NSC2032	1	0	0	0	-1	0.897383	0	1.2047
YARRUSF000NSC30G258	YARRUSM00000NSC2033	1	0	0	0	-1	0.896095	0	1.25
YARRUSF000NSC30G258	YARRUSM00000NSC2034	1	0	0	0	-1	0.896793	0	1.3132
YARRUSF000NSC31G253	YARRUSM00000NSC2028	1	0	0	0	-1	0.901165	0	1.5104
YARRUSF000NSC32G254	YARRUSM00000NSC2024	1	0	0	0	-1	0.901583	0	1.4971
YARRUSF000NSC32G254	YARRUSM00000NSC2028	1	0	0	0	-1	0.900227	0	1.3511
YARRUSF000NSC32G254	YARRUSM00000NSC2029	1	0	0	0	-1	0.902785	0	1.3647
YARRUSF000NSC32G254	YARRUSM00000NSC2031	1	0	0	0	-1	0.899672	0	1.3722
YARRUSF000NSC32G254	YARRUSM00000NSC2032	1	0	0	0	-1	0.901048	0	1.3485
YARRUSF000NSC32G254	YARRUSM00000NSC2034	1	0	0	0	-1	0.899676	0	1.3376
YARRUSM00000NSC2024	YARRUSM00000NSC2029	1	0	0	0	-1	0.905968	0	1.4932
YARRUSM00000NSC2025	YARRUSM00000NSC2028	1	0	0	0	-1	0.903671	0	1.4852
YARRUSM00000NSC2025	YARRUSM00000NSC2029	1	0	0	0	-1	0.906279	0	1.5157
YARRUSM00000NSC2025	YARRUSM00000NSC2034	1	0	0	0	-1	0.905482	0	1.5615
YARRUSM00000NSC2027	YARRUSM00000NSC2030	1	0	0	0	-1	0.906776	0	1.5101
YARRUSM00000NSC2029	YARRUSM00000NSC2030	1	0	0	0	-1	0.904018	0	1.3317
YARRUSM00000NSC2030	YARRUSM00000NSC2032	1	0	0	0	-1	0.905296	0	1.4905
YARRUSM00000NSC2030	YARRUSM00000NSC2033	1	0	0	0	-1	0.903357	0	1.4441
YARRUSM00000NSC2030	YARRUSM00000NSC2034	1	0	0	0	-1	0.90231	0	1.4241
YARRUSM00000NSC2032	YARRUSM00000NSC2034	1	0	0	0	-1	0.905472	0	1.525

## Sheet: TableS2
Table S2. KAT6B and MSS51 genotypes and productive traits of 30 Yaroslavl cattle individuals.
Individual №	Sex	Genotype		Dose of Yaroslavl allele		Live weight, kg				Withers height, cm		Heart girth, cm
		KAT6B	MSS51	KAT6B	MSS51	at birth	at 6 months	at 12 months	at 18 months	1st lactation	2nd lactation	1st lactation	2nd lactation
1	dam	G/A	G/T	1	1	20	122	221	315	135	135	188	181
2	dam	A/A	T/T	2	2	32	154	250	333	124	128	183	184
3	dam	G/A	G/T	1	1	30	166	276	351	135	137	188	188
4	dam	G/A	G/T	1	1	30	135	239	311	126	129	195	189
5	dam	G/G	G/G	0	0	31	175	274	404	142	NA	192	NA
6	dam	G/A	G/T	1	1	30	150	241	343	140	133	184	196
7	dam	G/A	G/T	1	1	32	138	234	314	136	NA	181	NA
8	dam	G/A	G/T	1	1	27	139	234	359	128	132	182	184
9	dam	G/G	G/G	0	0	34	157	259	353	135	136	189	190
10	dam	G/A	G/T	1	1	25	135	214	355	133	NA	178	NA
11	dam	G/G	G/G	0	0	35	137	248	362	130	134	191	200
12	dam	A/A	T/T	2	2	35	127	249	328	133	127	194	207
13	dam	G/G	G/G	0	0	35	193	248	338	135	137	193	204
14	dam	G/G	G/G	0	0	33	136	260	360	133	136	193	203
15	dam	G/A	G/T	1	1	34	164	257	415	137	NA	193	NA
16	dam	G/A	G/T	1	1	30	146	265	343	130	133	188	196
17	dam	G/A	G/T	1	1	30	159	237	375	135	NA	174	NA
18	dam	A/A	T/T	2	2	28	145	216	327	133	140	190	201
19	dam	G/A	G/T	1	1	30	116	212	284	128	128	181	182
20	dam	G/A	G/T	1	1	30	147	256	375	135	NA	193	NA
21	dam	G/A	G/T	1	1	20	129	253	387	134	134	184	184
22	dam	G/G	G/G	0	0	31	144	234	374	134	NA	193	NA
23	dam	G/G	G/G	0	0	30	177	290	426	136	141	199	209
24	dam	G/A	G/T	1	1	32	161	257	366	132	NA	190	NA
25	dam	A/A	T/T	2	2	28	136	230	223	134	125	181	185
26	dam	G/G	G/G	0	0	30	146	231	354	131	132	179	191
27	dam	G/A	G/T	1	1	30	127	232	323	132	NA	187	NA
28	dam	G/A	G/T	1	1	31	151	270	448	133	131	185	194
29	dam	G/A	G/T	1	1	25	133	218	293	127	129	178	186
30	dam	G/A	G/T	1	1	31	141	235	340	131	132	185	191

## Sheet: TableS3
Table S3. HapFLK regions chosen on the basis of clustering and phylogenetic results with comparison to previous publications. Regions overlapping with Fst results are shown in bold.
chr	UMD3.1 start	UMD3.1 end	size	ARS/UCD2.1 start	ARS/UCD1.2 end	no. SNPs	Most sign. SNP	p-value	q-value	No. genes	Gene with most significant SNP	All genes	Clustering	Trees	Yurchenko et al. 2018* (DCMS)	Zinovieva et al. 2020** (FST)	Zinovieva et al. 2020** (hapFLK)
2	69054354	69233483	179130	68677740	68856836	305	69106679	8.02e-06	0.00810258	0	0		YAR	YAR
3	23873545	24022034	148490	23766356	23915397	657	23965668	4.39e-06	0.00579304	1	0	RN7SKP2	YAR	YAR
4	8355469	8520942	165474	8531215	8696171	351	8406218	5.04e-12	1.16e-06	1	0	FZD1	YAR	YAR
5	11815762	12031503	215742	11740847	11964817	588	11854727	1.59e-07	0.00082701	2	0	METTL25 CCDC59	YAR	YAR	Fleckvieh/YAR
5	19920227	20130987	210761	19855029	20064128	275	20058909	1.29e-06	0.00315167	0	0		YAR	YAR
6	47471094	47619986	148893	45923722	46072584	226	47538134	1.02e-05	0.00913258	2	0	CCKAR TBC1D19	YAR	YAR
6	69191840	69260809	68970	67591323	67601000	365	69242892	2.98e-06	0.00481964	0	0		YAR	YAR
6	71464554	71892219	427666	70118066	70122008	365	71787496	3.02e-08	0.0003282	1	0	KIT	YAR	YAR	YAR	YAR	YAR
6	71952184	72063717	88056	70288794	70400000	175	72022931	5.67e-06	0.00655708	0	0		YAR	YAR	YAR
7	96312169	96455648	143480	93907959	94051667	250	96330654	7.95e-06	0.00806023	2	KIAA0825	KIAA0825 SLF1	YAR	YAR
7	98228158	98309876	52612	95818784	95900000	202	98252694	1.84e-06	0.00383575	0	0		YAR	YAR
11	3093582	3235505	141924	3124986	3268092	235	3171055	1.09e-05	0.00936912	1	0	TMEM131	YAR	YAR
11	11156545	11251667	95123	11169320	11264460	225	11232140	5.74e-08	0.00047094	5	0	SMYD5 PRADC1 CCT7 FBXO41 NOTO	YAR	YAR
14	16945737	17055464	109728	15403255	15415188	254	16974225	3.17e-06	0.00496354	1	MTSS1	MTSS1	YAR	YAR
14	17713365	17774900	61536	16122514	16184051	167	17764270	2.56e-06	0.00444167	1	ANXA13	ANXA13	YAR	YAR
14	37899811	37942360	42550	35782916	35825467	237	37926166	1.37e-06	0.00330245	0	0		YAR	YAR	YAR
24	6609983	6738929	128947	6327800	6456742	369	6628478	7.98e-07	0.00234401	0	0		YAR	YAR
24	8517139	8602484	85346	8232470	8317813	276	8573228	1.58e-06	0.00356013	1	0	CCDC102B	YAR	YAR
24	9522799	9604467	81669	9228946	9309970	223	9577539	2.73e-06	0.00463573	0	0		YAR	YAR	YAR
24	9700298	9760524	60227	9405957	9466121	201	9743307	4.26e-06	0.00569508	1	DSEL	DSEL	YAR	YAR	YAR
28	30056005	30201884	145880	29879147	30025036	149	30179758	1.42e-06	0.0033885	2	AP3M1	VCL AP3M1	YAR	YAR
29	27527228	27711900	161034	27141746	27343557	1022	27603529	5.83e-07	0.00189302	1	0	TMEM225	YAR	YAR	YAR
*Yurchenko AA, Daetwyler HD, Yudin N, Schnabel RD, Vander Jagt CJ, Soloshenko V, Lhasaranov B, Popov R, Taylor JF, Larkin DM. Scans for signatures of selection in Russian cattle breed genomes reveal new candidate genes for environmental adaptation and acclimation. Sci Rep. 2018 Aug 28;8(1):12984.
**Zinovieva NA, Dotsev AV, Sermyagin AA, Deniskova TE, Abdelmanova AS, Kharzinova VR, Sölkner J, Reyer H, Wimmers K, Brem G. Selection signatures in two oldest Russian native cattle breeds revealed using high-density single nucleotide polymorphism analysis. PLoS One. 2020 Nov 16;15(11):e0242200.

## Sheet: TableS4
Table S4. Top 0.1% FST regions between Yaroslavl cattle and taurine 1000 Bull Genomes Project dataset (Run 9).
CHROM	ARS/UCD2.1 BIN_START	ARS/UCD 2.1 BIN_END	UMD3.1 BIN_START	UMD3.1 BIN_END	WEIGHTED_FST	GENES	Yurchenko et al. 2018* (DCMS)	Zinovieva et al. 2020** (FST)	Zinovieva et al. 2020** (hapFLK)
2	8800001	8850000	8809311	8859564	0.35672	PPIL1 TFPI
3	23800001	23875000	23907538	23981631	0.38278
3	40550001	40625000	40701345	40776049	0.41187
3	60250001	60300000	60441209	60491624	0.36483	TTLL7
3	107025001	107075000	107613030	107663029	0.36736	RHBDL2
4	2275001	2325000	2176821	2226453	0.38212
5	18150001	18200000	18216664	18265797	0.40638		YAR
5	80725001	80775000	81110378	81160521	0.35484
6	70350001	70400000	72013391	72063717	0.37674			YAR	YAR
6	107275001	107325000	112148678	112198817	0.37642			YAR
7	5350001	5400000	5276923	5326922	0.42291	FCHO1 B3GNT3
7	11350001	11425000	12447585	12523088	0.42105	ADGRE5 DDX39A
7	21750001	21800000	23046985	23096958	0.40342	RAD50
7	54750001	54800000	56689499	56739498	0.41009
7	89975001	90125000	92329179	92479184	0.38117	MBLAC2 LYSMD3
7	92925001	92975000	95246359	95375906	0.35581
7	95825001	95900000	98234495	98309876	0.43311
8	58475001	58550000	58878083	58953035	0.37583			YAR
8	106050001	106125000	107819094	107894067	0.42758	ASTN2
9	70250001	70300000	71236405	71286404	0.43686	MOXD1
10	2250001	2300000	2198139	2248137	0.36592
11	40750001	40850000	40608622	40707732	0.38421	FANCL VRK2
11	86050001	86100000	86012645	86067287	0.3948	LPIN1
11	86125001	86175000	86091117	86141164	0.36692	LPIN1
13	8475001	8575000	8625423	8727434	0.40812			YAR
13	36000001	36100000	36304503	36404575	0.43712	BAMBI WAC
13	75050001	75100000	75770531	75820661	0.35316	ELMO2 SLC35C2
14	18075001	18125000	19685061	19735516	0.42141	HAS2
14	54900001	54950000	57064524	57114270	0.40539	PKHD1L1
16	14800001	14850000	15427395	15478319	0.45721
16	36325001	36425000	37134224	37233230	0.40471	DPT		YAR
16	37600001	37650000	38407907	38457902	0.37342	KIFAP3
16	71550001	71600000	73448200	73498203	0.42344	LPGAT1
16	71700001	71750000	73597649	73647663	0.3829	LPGAT1
17	67400001	67575000	69658332	69834096	0.50498	TTC28
17	67900001	67975000	70217954	70234500	0.39978
19	6525001	6575000	6731260	6781700	0.36679
19	34150001	34200000	34752791	34802614	0.37982	GRAPL GRAP EPN2
19	52625001	52725000	53242299	53341282	0.37493	TBC1D16 CBX4
21	29275001	29350000	29804793	29879772	0.52732
24	28275001	28325000	28613496	28663494	0.37679
25	7675001	7725000	7722810	7772812	0.44599	USP7 CARHSP1 PMM2
27	15575001	15675000	14629573	14731601	0.41956	SNX25 UFSP2 ANKRD37 LRP2BP
27	25525001	25575000	24660296	24710296	0.38828	TNKS
28	30275001	30475000	30451841	30651460	0.50408	ADK	YAR
28	30600001	30650000	30776071	30826074	0.36265	KAT6B
28	31025001	31075000	31209159	31258793	0.35656	PIGC
28	31525001	31575000	31709724	31759724	0.35616
28	31750001	31800000	31934727	31986693	0.36505
28	36400001	36550000	36604621	36754478	0.38247			YAR
28	37450001	37525000	37653901	37728898	0.42177	NRG3		YAR
28	39450001	39525000	39765414	39840423	0.3864
28	45625001	45700000	46015002	46089713	0.363	ZNF32 TFAM ZNF239		YAR
29	27275001	27375000	NA	NA	0.37965
29	27675001	27725000	NA	NA	0.35655	OR8B3 OR8B2
*Yurchenko AA, Daetwyler HD, Yudin N, Schnabel RD, Vander Jagt CJ, Soloshenko V, Lhasaranov B, Popov R, Taylor JF, Larkin DM. Scans for signatures of selection in Russian cattle breed genomes reveal new candidate genes for environmental adaptation and acclimation. Sci Rep. 2018 Aug 28;8(1):12984.
**Zinovieva NA, Dotsev AV, Sermyagin AA, Deniskova TE, Abdelmanova AS, Kharzinova VR, Sölkner J, Reyer H, Wimmers K, Brem G. Selection signatures in two oldest Russian native cattle breeds revealed using high-density single nucleotide polymorphism analysis. PLoS One. 2020 Nov 16;15(11):e0242200.

## Sheet: TableS5
Table S5. Association analysis for Yaroslavl-specific MSS51-KAT6B haplotype.
Phenotype		Linear regression		ANOVA
		Effect size (95% CI)	p-value	p-value
Live weight, kg	at birth	-1.41 (-3.53 - 0.71)	0.2043	0.0559
	at 6 months	-10.31 (-19.75 - -0.86)	0.0413	0.0688
	at 12 months	-10.49 (-21.38 - 0.39)	0.0692	0.1689
	at 18 months	-31.64 (-54.84 - -8.43)	0.0124	0.0334
Withers height, cm	1st lactation	-1.78 (-3.96 - 0.4)	0.1215	0.3069
	2nd lactation	-3.1 (-5.43 - -0.77)	0.0173	0.0552
Heart girth, cm	1st lactation	-2.87 (-6.29 - 0.56)	0.1119	0.0688
	2nd lactation	-3.54 (-8.83 - 1.75)	0.2048	0.024

## Sheet: TableS6
Table S6. Genes with missense mutations in Yaroslavl cattle (MAF>0.1) and FST>0.4 in the 1000 Bull Genomes Run 9.									Kholmogory						Yaroslavl						1000 Bull Genomes
GENE	ENSEMBL ID	MUTATION (ARS/UCD1.2)	BTA	Position ARS/UCD1.2	Position UMD3.1	REF	ALT	FST	CHROM	POS	N_ALLELES	N_CHR	{ALLELE:FREQ}		CHROM	POS	N_ALLELES	N_CHR	{ALLELE:FREQ}		CHROM	POS	N_ALLELES	N_CHR	{ALLELE:FREQ}		Functional_Class_UMD3.1	Chromosome_Strand_UMD3.1	Chromosome_Reference_UMD3.1	Chromosome_Reads_UMD3.1	Gene_Description_UMD3.1	Ensembl_Gene_ID_UMD3.1	Entrez_Gene_Name_UMD3.1	Entrez_Gene_ID_UMD3.1	Ensembl_Transcript_ID_UMD3.1	Transcript_SNP_Position	Transcript_SNP_Reference	Transcript_SNP_Reads	Transcript_To_Chromosome_Strand	Ensembl_Protein_ID_UMD3.1	UniProt_ID	Amino_Acid_Position	Overlapping_Protein_Domains	Overlapping_Protein_Features	Amino_Acid_Reference	Amino_Acid_Reads	Amino_Acids_In_Orthologues	Alignment_Score_Change	C_blosum
CBX3	ENSBTAG00000005540	Val41Met	1	904593	264723	C	T	0.960356	1	904593	2	64	C:1	T:0	1	904593	2	44	C:0.818182	T:0.181818	1	904593	2	10090	C:1	T:0	missense_variant	forward	C	T	chromobox protein homolog 3 [Source:RefSeq peptide;Acc:NP_001094668]	ENSBTAG00000005540	CBX3	539788	ENSBTAT00000007283	121	G	A	reverse	ENSBTAP00000007283	F1N1S3	41	pfscan IPR000953 Chromo/chromo shadow domain;superfamily IPR016197 Chromo domain-like;pfam IPR023780 Chromo domain;smart IPR000953 Chromo/chromo shadow domain;prints IPR017984 Chromo domain subgroup	.	V	M	VVVVVVVVVVVVVVVVVVVVVVVVVVVVVVVVVVVVVVVVVVVVYRYTTV	-0.18	0.9
ATP5PO	ENSBTAG00000018278	Thr119Asn	1	1649182	928137	C	A	0.603098	1	1649182	2	64	C:1	A:0	1	1649182	2	44	C:0.840909	A:0.159091	1	1649182	2	10088	C:0.99316	A:0.00683981	missense_variant	forward	C	A	ATP synthase subunit O, mitochondrial [Source:UniProtKB/Swiss-Prot;Acc:P13621]	ENSBTAG00000018278	ATP5O	281640	ENSBTAT00000024326	386	C	A	forward	ENSBTAP00000024326	P13621	119	superfamily IPR026015 F1F0 ATP synthase OSCP/delta subunit, N-terminal domain;pfam IPR000711 ATPase, OSCP/delta subunit;tigrfam IPR000711 ATPase, OSCP/delta subunit;prints IPR000711 ATPase, OSCP/delta subunit	.	T	N	NNSSNNDNTDNSNNTTNXGGSSSSSSSSSREGSSSSSXGSTGNNNSANNNNNNNNRSRQRRRRSRTTPTTPTTPTTDNKNG	0.077	0.1
GART	ENSBTAG00000009188	Pro214Ala	1	1995787	1275433	C	G	0.568209	1	1995787	2	64	C:1	G:0	1	1995787	2	44	C:0.840909	G:0.159091	1	1995787	2	10064	C:0.99225	G:0.0077504	missense_variant	forward	C	G	Trifunctional purine biosynthetic protein adenosine-3 Phosphoribosylamine--glycine ligase Phosphoribosylformylglycinamidine cyclo-ligase Phosphoribosylglycinamide formyltransferase [Source:UniProtKB/Swiss-Prot;Acc:Q59A32]	ENSBTAG00000009188	GART	281183	ENSBTAT00000012108	732	C	G	forward	ENSBTAP00000012108	Q59A32	214	pfscan IPR011761 ATP-grasp fold;superfamily;pfam IPR020561 Phosphoribosylglycinamide synthetase, ATP-grasp (A) domain;tigrfam IPR000115 Phosphoribosylglycinamide synthetase	.	P	A	PPPPPPPPPPPPPPAPPPPPPPPPPXPPPPPXPPPPPPXPPPPPPPPPPPPPPPPPPPPPPPPPPPPLPV	-0.473	0.9
URB1	ENSBTAG00000012412	Lys654Met	1	3135491	2415101	A	T	0.572117	1	3135491	2	64	A:1	T:0	1	3135491	2	44	A:0.818182	T:0.181818	1	3135491	2	10100	A:0.989604	T:0.010396	missense_variant	forward	A	T	nucleolar pre-ribosomal-associated protein 1 [Source:RefSeq peptide;Acc:NP_001192909]	ENSBTAG00000012412	URB1	530483	ENSBTAT00000016473	1970	A	T	forward	ENSBTAP00000016473	F1MZA7	657	.	.	K	M	KKKKKKKKKKKKKKKKKKKKKKKKKKKKKKKKKKXKKKKKKKKKKKKKRTKRKKSQK	-0.367	0.9
HUNK	ENSBTAG00000020762	Arg169Trp	1	3583676	2870756	G	A	0.934879	1	3583676	2	64	G:1	A:0	1	3583676	2	44	G:0.863636	A:0.136364	1	3583676	2	10022	G:0.9999	A:9.97805e-05	missense_variant	forward	G	A	hormonally up-regulated Neu-associated kinase [Source:HGNC Symbol;Acc:HGNC:13326]	ENSBTAG00000020762	HUNK	537640	ENSBTAT00000027668	502	C	T	reverse	ENSBTAP00000027668	F1MHW6	168	pfscan IPR000719 Protein kinase domain;superfamily IPR011009 Protein kinase-like domain;pfam IPR000719 Protein kinase domain;pfam;pfam IPR010440 Lipopolysaccharide kinase;pfam IPR001245 Serine-threonine/tyrosine-protein kinase catalytic domain;smart IPR020635 Tyrosine-protein kinase, catalytic domain;smart IPR002290 Serine/threonine/dual specificity protein kinase, catalytic domain	.	R	W	RRRRRRRRRRRRRRRRRRRRRRRRRRRRRRRRRRRWRRRRRRRRRRRRRRRQ	-0.499	1
ENSBTAG00000048631	ENSBTAG00000048631	Ala196Thr	1	4400761	3692935	G	A	0.849973	1	4400761	2	64	G:0.828125	A:0.171875	1	4400761	2	44	G:0.659091	A:0.340909	1	4400761	2	10074	G:0.992555	A:0.00744491	missense_variant	forward	G	A	T-cell lymphoma invasion and metastasis 1 [Source:HGNC Symbol;Acc:HGNC:11805]	ENSBTAG00000017839	TIAM1	536517	ENSBTAT00000023716	3490	G	A	forward	ENSBTAP00000023716	F1MX58	1164	pfscan IPR000219 Dbl homology (DH) domain;superfamily IPR000219 Dbl homology (DH) domain;pfam IPR000219 Dbl homology (DH) domain;smart IPR000219 Dbl homology (DH) domain	.	A	T	AATPPSPPTTTTTTTTTTTTTTTTTTTTXSTTTXPTATTTATTTTTTTSPPPAPSPPPPPPPPSPAPPPHKD	0.141	0
ENSBTAG00000052530	ENSBTAG00000052530	Gly46Ser	1	5173738	4476910	C	T	0.670152	1	5173738	2	64	C:1	T:0	1	5173738	2	44	C:0.772727	T:0.227273	1	5173738	2	10014	C:0.989515	T:0.0104853	intergenic_variant	forward	C	T	.	.	.	.	.	.	.	.	.	.	.	.	.	.	.	.	.	.	.
LTN1	ENSBTAG00000000201	Met1636Ile	1	7237713	6600781	G	A	0.968877	1	7237713	2	64	G:1	A:0	1	7237713	2	42	G:0.785714	A:0.214286	1	7237713	2	10104	G:1	A:0	missense_variant	forward	G	A	E3 ubiquitin-protein ligase listerin [Source:RefSeq peptide;Acc:NP_001179438]	ENSBTAG00000000201	LTN1	519526	ENSBTAT00000032432	5304	G	A	forward	ENSBTAP00000032364	F1MTS8	1768	.	.	M	I	MMMMMMMMMMXMMMMMMMMMMMMMMMMMMMMMMMMMMMIIIIIIIIIIILIIIIIIIIIIIVLLIK	-0.08	0.6
ENSBTAG00000054574	ENSBTAG00000054574	Ala720Thr	1	22831871	22338550	C	T	0.929161	1	22831871	2	62	C:1	T:0	1	22831871	2	44	C:0.795455	T:0.204545	1	22831871	2	10088	C:0.999009	T:0.000991277	intergenic_variant	forward	C	T	.	.	.	.	.	.	.	.	.	.	.	.	.	.	.	.	.	.	.
ROBO1	ENSBTAG00000009851	Arg135Lys	1	26238320	25740765	C	T	0.468025	1	26238320	2	64	C:0.90625	T:0.09375	1	26238320	2	44	C:0.863636	T:0.136364	1	26238320	2	10056	C:0.992243	T:0.00775656	missense_variant	forward	C	T	roundabout homolog 1 precursor [Source:RefSeq peptide;Acc:NP_001179817]	ENSBTAG00000009851	ROBO1	536815	ENSBTAT00000061264	986	G	A	reverse	ENSBTAP00000053683	F1N739	329	pfscan IPR007110 Immunoglobulin-like domain;superfamily IPR007110 Immunoglobulin-like domain;pfam IPR013151 Immunoglobulin;pfam IPR013098 Immunoglobulin I-set;smart IPR013106 Immunoglobulin V-set domain;smart IPR003598 Immunoglobulin subtype 2;smart IPR003599 Immunoglobulin subtype	.	R	K	RRRRRRRRRRRRRRRRRRRRRRRRRRRRRRRRXXRRRRRRRRRRRRRRRRRRRRRRRKRRRRRRRKRLK	-0.173	0.9
NSUN3	ENSBTAG00000015728	Ser89Leu	1	38370332	37970452	C	T	0.511701	1	38370332	2	64	C:0.796875	T:0.203125	1	38370332	2	44	C:0.818182	T:0.181818	1	38370332	2	10098	C:0.988513	T:0.0114874	missense_variant	forward	C	T	Putative methyltransferase NSUN3 [Source:UniProtKB/Swiss-Prot;Acc:Q0P5D8]	ENSBTAG00000015728	NSUN3	533791	ENSBTAT00000020876	286	C	T	forward	ENSBTAP00000020876	Q0P5D8	89	.	.	S	L	SSSSSSSSSSSSSSSSSSSSSSSSSSSSSSSSSSSSSSSSSSSSSSSSAAASSPSSSPHLLSGQ	-0.343	0.8
CRYBG3	ENSBTAG00000047147	Leu1039Pro	1	42127175	41756018	T	C	0.803798	1	42127175	2	64	T:1	C:0	1	42127175	2	44	T:0.863636	C:0.136364	1	42127175	2	10094	T:0.998415	C:0.0015851	missense_variant	forward	T	C	.	ENSBTAG00000047147	.	.	ENSBTAT00000063463	3116	T	C	forward	ENSBTAP00000054801	G3MZ11	1039	.	.	L	P	LMMMVMTVVLAVVV	-0.229	0.4
CRYBG3	ENSBTAG00000047147	Tyr1055Cys	1	42127223	41756066	A	G	0.471565	1	42127223	2	64	A:1	G:0	1	42127223	2	44	A:0.818182	G:0.181818	1	42127223	2	10094	A:0.983753	G:0.0162473	missense_variant	forward	A	G	.	ENSBTAG00000047147	.	.	ENSBTAT00000063463	3164	A	G	forward	ENSBTAP00000054801	G3MZ11	1055	.	.	Y	C	HHQHHRHHHHYHHH	-0.319	0.3
ENSBTAG00000051905	ENSBTAG00000051905	Gly253Glu	1	42572676	NA	G	A	0.403807	1	42572676	2	64	G:0.9375	A:0.0625	1	42572676	2	42	G:0.761905	A:0.238095	1	42572676	2	10028	G:0.970084	A:0.0299162
DCBLD2	ENSBTAG00000014889	Met375Ile	1	43131765	42762328	C	T	0.513459	1	43131765	2	64	C:1	T:0	1	43131765	2	44	C:0.840909	T:0.159091	1	43131765	2	10094	C:0.990291	T:0.00970874	missense_variant	forward	C	T	discoidin, CUB and LCCL domain-containing protein 2 [Source:RefSeq peptide;Acc:NP_001192840]	ENSBTAG00000014889	DCBLD2	524608	ENSBTAT00000019822	972	G	A	reverse	ENSBTAP00000019822	E1BCT6	324	pfscan IPR000421 Coagulation factor 5/8 C-terminal domain;superfamily IPR008979 Galactose-binding domain-like;pfam IPR000421 Coagulation factor 5/8 C-terminal domain;smart IPR000421 Coagulation factor 5/8 C-terminal domain	.	M	I	MMMMLMMMMMMMMMMMMMMLMMMMMMMMXMLMMMMMMXMLLILLLLMMLLLLLRWRLLS	-0.167	0.7
MYH15	ENSBTAG00000018399	Ile1167Val	1	53174678	53590416	T	C	0.49866	1	53174678	2	64	T:0.625	C:0.375	1	53174678	2	44	T:0.227273	C:0.772727	1	53174678	2	10022	T:0.80014	C:0.19986	missense_variant	forward	T	C	.	ENSBTAG00000018399	.	.	ENSBTAT00000032372	3526	A	G	reverse	ENSBTAP00000032305	F1MU39	1176	pfam IPR002928 Myosin tail	.	I	V	IIXIIIIMMGGMXGQQQ	0	0.1
MYH15	ENSBTAG00000018399	Leu982Met	1	53182599	53598336	G	T	0.472736	1	53182599	2	64	G:0.640625	T:0.359375	1	53182599	2	44	G:0.25	T:0.75	1	53182599	2	10042	G:0.797749	T:0.202251	missense_variant	forward	G	T	.	ENSBTAG00000018399	.	.	ENSBTAT00000032372	2971	C	A	reverse	ENSBTAP00000032305	F1MU39	991	pfscan	.	L	M	LLLLLLLLLLLLLLLLG	-0.121	0.9
MYH15	ENSBTAG00000018399	Ile513Val	1	53220983	53636458	T	C	0.460028	1	53220983	2	62	T:0.66129	C:0.33871	1	53220983	2	44	T:0.272727	C:0.727273	1	53220983	2	10058	T:0.803042	C:0.196958	missense_variant	forward	T	C	.	ENSBTAG00000018399	.	.	ENSBTAT00000032372	1558	A	G	reverse	ENSBTAP00000032305	F1MU39	520	superfamily IPR027417 P-loop containing nucleoside triphosphate hydrolase;pfam IPR001609 Myosin head, motor domain;smart IPR001609 Myosin head, motor domain;prints IPR001609 Myosin head, motor domain	.	I	V	IICIVIIIIXIIIIII	-0.05	0.8
DZIP3	ENSBTAG00000006158	Val485Leu	1	53412065	53827242	G	T	0.9603	1	53412065	2	64	G:1	T:0	1	53412065	2	44	G:0.818182	T:0.181818	1	53412065	2	10096	G:1	T:0	splice_donor_variant	forward	G	T	DAZ interacting zinc finger protein 3 [Source:HGNC Symbol;Acc:HGNC:30938]	ENSBTAG00000006158	DZIP3	537349	ENSBTAT00000008099	.	G	T	forward	ENSBTAP00000008099	Q17R11	.	.	.	.	.	.	.	.
DZIP3	ENSBTAG00000006158	Glu556Gly	1	53438819	53855896	A	G	0.419669	1	53438819	2	64	A:0.6875	G:0.3125	1	53438819	2	44	A:0.363636	G:0.636364	1	53438819	2	10090	A:0.827651	G:0.172349	missense_variant	forward	A	G	DAZ interacting zinc finger protein 3 [Source:HGNC Symbol;Acc:HGNC:30938]	ENSBTAG00000006158	DZIP3	537349	ENSBTAT00000008099	1716	A	G	forward	ENSBTAP00000008099	Q17R11	555	.	.	E	G	EEEEEEEEEEEEDDDDDDDDDDDDDDDDDEDXDDQ	-0.295	0.6
PHLDB2	ENSBTAG00000001209	Met276Leu	1	56636874	57055623	A	C	0.956072	1	56636874	2	64	A:1	C:0	1	56636874	2	44	A:0.795455	C:0.204545	1	56636874	2	9996	A:0.9998	C:0.00020008	missense_variant	forward	A	C	pleckstrin homology like domain family B member 2 [Source:HGNC Symbol;Acc:HGNC:29573]	ENSBTAG00000001209	PHLDB2	509784	ENSBTAT00000001599	745	A	C	forward	ENSBTAP00000001599	E1BBH1	249	.	.	M	L	MMMMMMMMLMMMMMMMMMMMMXMMMMMMMMMMXMMMMMMMMMMMLMMMLMNLSXSVL	-0.15	0.8
TMPRSS7	ENSBTAG00000015065	Thr154Ile	1	56839877	57236270	C	T	0.703611	1	56839877	2	64	C:0	T:1	1	56839877	2	44	C:0.204545	T:0.795455	1	56839877	2	9986	C:0.00741037	T:0.99259	missense_variant	forward	C	T	transmembrane protease, serine 7 [Source:HGNC Symbol;Acc:HGNC:30846]	ENSBTAG00000015065	.	.	ENSBTAT00000020053	797	C	T	forward	ENSBTAP00000020053	E1BCX6	266	pfscan IPR000859 CUB domain;superfamily IPR000859 CUB domain;pfam IPR000859 CUB domain;smart IPR000859 CUB domain	.	T	I	IVIITIVIVTIIIIIIIIIIIIIIIIIIILIIILTSSLLALLSLMAVVVVAAVVNHD	0.173	-0.1
TMPRSS7	ENSBTAG00000015065	Trp228Arg	1	56841540	57237933	T	C	0.699134	1	56841540	2	64	T:0	C:1	1	56841540	2	44	T:0.181818	C:0.818182	1	56841540	2	10050	T:0.00587065	C:0.994129	missense_variant	forward	T	C	transmembrane protease, serine 7 [Source:HGNC Symbol;Acc:HGNC:30846]	ENSBTAG00000015065	.	.	ENSBTAT00000020053	1018	T	C	forward	ENSBTAP00000020053	E1BCX6	340	pfscan IPR000859 CUB domain;superfamily IPR000859 CUB domain;smart IPR000859 CUB domain	.	W	R	RRRRRRRRRRRRRXRRRRRRRRRRRRRRRRRRRRRRRRHHHRHHHHRNRRKRRKRAG	0.448	-0.3
TMPRSS7	ENSBTAG00000015065	Phe499Ser	1	56863721	57260111	T	C	0.783207	1	56863721	2	64	T:0.921875	C:0.078125	1	56863721	2	44	T:0.727273	C:0.272727	1	56863721	2	10058	T:0.991947	C:0.00805329	missense_variant	forward	T	C	transmembrane protease, serine 7 [Source:HGNC Symbol;Acc:HGNC:30846]	ENSBTAG00000015065	.	.	ENSBTAT00000020053	1832	T	C	forward	ENSBTAP00000020053	E1BCX6	611	pfscan IPR001254 Serine proteases, trypsin domain;superfamily IPR009003 Peptidase S1, PA clan;pfam IPR001254 Serine proteases, trypsin domain;smart IPR001254 Serine proteases, trypsin domain	.	F	S	FFXFFFFEFFFFFFFFFFFFFFLFFFFFFFFFFFFFFFFFFFFFFFFFFFFFFFFVYNNNNNFTTFYSY	-0.4	0.7
SPICE1	ENSBTAG00000013937	Ser633Phe	1	58149949	58593687	G	A	0.604397	1	58149949	2	64	G:1	A:0	1	58149949	2	44	G:0.704545	A:0.295455	1	58149949	2	10078	G:0.976583	A:0.0234173	missense_variant	forward	G	A	spindle and centriole associated protein 1 [Source:HGNC Symbol;Acc:HGNC:25083]	ENSBTAG00000013937	SPICE1	515350	ENSBTAT00000057527	1977	C	T	reverse	ENSBTAP00000049245	F1MIU6	633	.	.	S	F	SSSSSSSHSSSSXSSSSSSSSFSSSSXSSSSSSSSSSSSPPPPPDPSSRPSPAPG	-0.315	0.6
SIDT1	ENSBTAG00000013292	Arg657Gln	1	58316023	58761479	G	A	0.404891	1	58316023	2	64	G:0.953125	A:0.046875	1	58316023	2	44	G:0.522727	A:0.477273	1	58316023	2	10020	G:0.890619	A:0.109381	missense_variant	forward	G	A	SID1 transmembrane family member 1 [Source:HGNC Symbol;Acc:HGNC:25967]	ENSBTAG00000013292	.	.	ENSBTAT00000017678	1811	G	A	forward	ENSBTAP00000017678	F1MSQ5	604	.	.	R	Q	RRRRRRRRRRRRRRRRRRRRRRRRRRQRRRRRRWRRRRRRRQRRRRRRRKKRRKRRKS	-0.223	0.9
IGSF11	ENSBTAG00000045704	Arg422Trp	1	63750152	64357625	G	A	0.484316	1	63750152	2	64	G:0.765625	A:0.234375	1	63750152	2	44	G:0.659091	A:0.340909	1	63750152	2	9938	G:0.955424	A:0.0445764	missense_variant	forward	G	A	immunoglobulin superfamily member 11 [Source:HGNC Symbol;Acc:HGNC:16669]	ENSBTAG00000045704	IGSF11	540003	ENSBTAT00000066340	1413	C	T	reverse	ENSBTAP00000056206	G3N2T6	398	.	.	R	W	RRRRRRRRRRRRRWQWWRRRRRRRRRRRQRRRPRRRRRRRRRRRRRRKQVRVVAAAAV	-0.365	0.6
IGSF11	ENSBTAG00000045704	His38Gln	1	63810928	64404997	A	T	0.479369	1	63810928	2	64	A:0.96875	T:0.03125	1	63810928	2	44	A:0.818182	T:0.181818	1	63810928	2	10074	A:0.985706	T:0.0142942	intron_variant	forward	A	T	immunoglobulin superfamily member 11 [Source:HGNC Symbol;Acc:HGNC:16669]	ENSBTAG00000045704	IGSF11	540003	ENSBTAT00000066340	.	T	A	reverse	ENSBTAP00000056206	G3N2T6	.	.	.	.	.	.	.	.
POPDC2	ENSBTAG00000005604	Asp332Asn	1	64403566	65002622	C	T	0.882158	1	64403566	2	64	C:1	T:0	1	64403566	2	44	C:0.590909	T:0.409091	1	64403566	2	10038	C:0.990636	T:0.00936442	missense_variant	forward	C	T	popeye domain containing 2 [Source:HGNC Symbol;Acc:HGNC:17648]	ENSBTAG00000005604	POPDC2	540535	ENSBTAT00000032362	1405	G	A	reverse	ENSBTAP00000032295	A5PJG2	332	.	.	D	N	DDDDDDDDDDXDDDDDDDDDDDDDDDDDDDXDDDDDRGGGCCDDADDEEPPDDLTLSEPTGSE	-0.211	0.6
UMPS	ENSBTAG00000013727	Ile182Val	1	69148089	69753038	A	G	0.93315	1	69148089	2	62	A:1	G:0	1	69148089	2	44	A:0.886364	G:0.113636	1	69148089	2	10098	A:1	G:0	missense_variant	forward	A	G	uridine monophosphate synthetase [Source:HGNC Symbol;Acc:HGNC:12563]	ENSBTAG00000013727	UMPS	281568	ENSBTAT00000018248	578	A	G	forward	ENSBTAP00000018248	A0A140T887	182	superfamily IPR029057 Phosphoribosyltransferase-like	.	I	V	IIIIIIIIIIIIIIIIIIIIIIIIIIIIIIIIIIIIIIIIIIIIIIIIIILIVVVVVVVVVVVVVVGTTT	-0.032	0.9
MUC4	ENSBTAG00000014721	Val2367Ile	1	70489461	71101197	C	T	0.670429	1	70489461	2	64	C:0.859375	T:0.140625	1	70489461	2	44	C:0.431818	T:0.568182	1	70489461	2	9984	C:0.935497	T:0.0645032	missense_variant	forward	C	T	.	ENSBTAG00000014721	.	.	ENSBTAT00000019591	2512	G	A	reverse	ENSBTAP00000019591	F1N4E4	838	superfamily IPR009030 Insulin-like growth factor binding protein, N-terminal	.	V	I	ILAILIIVIIVIVIVAVVTVATIIIAVPPPAPKL	-0.012	0.4
MUC4	ENSBTAG00000014721	Thr2287Lys	1	70490634	71102370	G	T	0.50795	1	70490634	2	64	G:0.8125	T:0.1875	1	70490634	2	44	G:0.409091	T:0.590909	1	70490634	2	10012	G:0.882042	T:0.117958	missense_variant	forward	G	T	.	ENSBTAG00000014721	.	.	ENSBTAT00000019591	2273	C	A	reverse	ENSBTAP00000019591	F1N4E4	758	pfscan;superfamily IPR009030 Insulin-like growth factor binding protein, N-terminal;smart IPR000742 EGF-like domain	.	T	K	KQATQKKQNKRNSNHKRRSHSSQDDSSLGGGGQDESS	0.067	-0.1
ZDHHC19	ENSBTAG00000021515	Ala216Thr	1	70799410	71406740	C	T	0.671025	1	70799410	2	64	C:0.96875	T:0.03125	1	70799410	2	44	C:0.795455	T:0.204545	1	70799410	2	9850	C:0.991472	T:0.00852792	missense_variant	forward	C	T	zinc finger DHHC-type containing 19 [Source:HGNC Symbol;Acc:HGNC:20713]	ENSBTAG00000021515	ZDHHC19	514466	ENSBTAT00000028676	726	G	A	reverse	ENSBTAP00000028676	Q2KIP1	216	.	.	A	T	VAAAXAAVAAAAAAAVASAAAAAAVAAASAAAAITAAAI	-0.189	0.7
SENP5	ENSBTAG00000032674	Gly272Arg	1	71371744	71981357	G	A	0.413499	1	71371744	2	64	G:0.96875	A:0.03125	1	71371744	2	44	G:0.795455	A:0.204545	1	71371744	2	10046	G:0.978101	A:0.0218993	missense_variant	forward	G	A	SUMO1/sentrin specific peptidase 5 [Source:HGNC Symbol;Acc:HGNC:28407]	ENSBTAG00000032674	SENP5	100298192	ENSBTAT00000046389	814	G	A	forward	ENSBTAP00000043696	F1MBS6	272	.	.	G	R	GGGGGGGGGGGGRGGGGGGGGGGGGGGGGGGGGXGGGGXGRRGRKRRRRRSSDETDQKYN	-0.256	0.5
PIGZ	ENSBTAG00000011659	Arg181Gln	1	71416478	72025901	C	T	0.954227	1	71416478	2	64	C:1	T:0	1	71416478	2	44	C:0.772727	T:0.227273	1	71416478	2	9916	C:0.999597	T:0.000403388	missense_variant	forward	C	T	phosphatidylinositol glycan anchor biosynthesis class Z [Source:HGNC Symbol;Acc:HGNC:30596]	ENSBTAG00000011659	PIGZ	525407	ENSBTAT00000015483	617	G	A	reverse	ENSBTAP00000015483	E1BCR7	206	pfam IPR005599 GPI mannosyltransferase	.	R	Q	RXWWWWWWWWRRWWQWWWWRWWRRWRWWRWWGEAL	-0.009	-0.2
LSG1	ENSBTAG00000008461	Met607Ile	1	72899588	73506685	G	A	0.478577	1	72899588	2	64	G:0.953125	A:0.046875	1	72899588	2	44	G:0.863636	A:0.136364	1	72899588	2	10100	G:0.992178	A:0.00782178	missense_variant	forward	G	A	large 60S subunit nuclear export GTPase 1 [Source:HGNC Symbol;Acc:HGNC:25652]	ENSBTAG00000008461	LSG1	505082	ENSBTAT00000011134	1873	G	A	forward	ENSBTAP00000011134	F1MZT8	607	.	.	M	I	MMMMMMMMMMMMMMMMTTMMMMMMMMMMMMMMMMMMMMMMMMQMMMMMMMMMMMMMMMMMMMMRNA	-0.248	0.9
RTP2	ENSBTAG00000003179	Ser107Leu	1	79632996	80225279	C	T	0.944568	1	79632996	2	64	C:1	T:0	1	79632996	2	44	C:0.863636	T:0.136364	1	79632996	2	9902	C:1	T:0	missense_variant	forward	C	T	receptor transporter protein 2 [Source:HGNC Symbol;Acc:HGNC:32486]	ENSBTAG00000003179	RTP2	539817	ENSBTAT00000004128	320	C	T	forward	ENSBTAP00000004128	E1BI65	107	.	.	S	L	SSSSSSSSSSSSSSSSSSSSSSSSSSSSSSSSSSPPPPPPPAPPPPPPPPPPPPGPPPPPPP	-0.282	0.4
MASP1	ENSBTAG00000012467	Arg453His	1	80061925	80652517	G	A	0.925063	1	80061925	2	64	G:1	A:0	1	80061925	2	44	G:0.863636	A:0.136364	1	80061925	2	10056	G:0.999801	A:0.000198886	downstream_gene_variant	forward	G	A	mannan binding lectin serine peptidase 1 [Source:HGNC Symbol;Acc:HGNC:6901]	ENSBTAG00000012467	MASP1	522347	ENSBTAT00000016545	.	G	A	forward	ENSBTAP00000016545	F1MVS9	.	.	.	.	.	.	.	.
ENSBTAG00000011305	ENSBTAG00000011305	Phe134Leu	1	81267105	81857509	A	C	0.849247	1	81267105	2	64	A:1	C:0	1	81267105	2	44	A:0.75	C:0.25	1	81267105	2	10058	A:0.995725	C:0.0042752	missense_variant	forward	A	C	.	ENSBTAG00000011305	.	.	ENSBTAT00000015016	434	T	G	reverse	ENSBTAP00000015016	E1BLV4	131	superfamily;pfam IPR008030 NmrA-like domain	.	F	L	FFFFFFFFFDFFFFLFFFFFFFFFFFFFFFFFFM	-0.355	0.9
ENSBTAG00000007296	ENSBTAG00000007296	Ile48Val	1	81959834	82549771	A	G	0.46856	1	81959834	2	64	A:1	G:0	1	81959834	2	44	A:0.863636	G:0.136364	1	81959834	2	10096	A:0.991482	G:0.00851823	missense_variant	forward	A	G	.	ENSBTAG00000007296	.	.	ENSBTAT00000009600	130	A	G	forward	ENSBTAP00000050261	E1BDS9	44	superfamily IPR023410 14-3-3 domain;pfam IPR023410 14-3-3 domain;smart IPR023410 14-3-3 domain;prints IPR000308 14-3-3 protein	.	I	V	IMIIIIIITTIIIIIIIIIIIIIIIIIIIIIIIIIIIINIIIIIIIII	-0.058	0.9
ALG3	ENSBTAG00000005652	Glu527Lys	1	82933340	83546136	G	A	0.49083	1	82933340	2	64	G:1	A:0	1	82933340	2	44	G:0.863636	A:0.136364	1	82933340	2	9968	G:0.992376	A:0.0076244	downstream_gene_variant	forward	G	A	bta-mir-1224 [Source:miRBase;Acc:MI0010443]	ENSBTAG00000040245	MIR1224	100313093	ENSBTAT00000057467	.	C	T	reverse	.	.	.	.	.	.	.	.	.	.
ENSBTAG00000050978	ENSBTAG00000050978	His31Tyr	1	87723417	NA	C	T	0.869552	1	87723417	2	64	C:1	T:0	1	87723417	2	44	C:0.863636	T:0.136364	1	87723417	2	10084	C:0.999207	T:0.000793336
ECT2	ENSBTAG00000023814	Ile102Val	1	94763538	95530219	T	C	0.702837	1	94763538	2	62	T:0.870968	C:0.129032	1	94763538	2	44	T:0.818182	C:0.181818	1	94763538	2	10064	T:0.995231	C:0.00476948	missense_variant	forward	T	C	epithelial cell transforming 2 [Source:HGNC Symbol;Acc:HGNC:3155]	ENSBTAG00000023814	ECT2	504746	ENSBTAT00000032677	310	A	G	reverse	ENSBTAP00000032606	F1MJ58	72	.	.	I	V	IIIIIVIIIIIIIIVIIIIVVVIIIXIIVIIXIIIVIVIVITIVIIVIIV	-0.029	0.9
FNDC3B	ENSBTAG00000019376	Ala1059Thr	1	95138067	95904846	C	T	0.538923	1	95138067	2	64	C:1	T:0	1	95138067	2	44	C:0.886364	T:0.113636	1	95138067	2	10074	C:0.995335	T:0.00466548	missense_variant	forward	C	T	fibronectin type III domain containing 3B [Source:HGNC Symbol;Acc:HGNC:24670]	ENSBTAG00000019376	FNDC3B	615534	ENSBTAT00000025816	3175	G	A	reverse	ENSBTAP00000025816	F1MPN0	1059	pfscan IPR003961 Fibronectin type III;superfamily IPR003961 Fibronectin type III;pfam IPR003961 Fibronectin type III;smart IPR003961 Fibronectin type III	.	A	T	TSTXATXTFTATXTTTTATTTTTTTTTTTTTTXAXAAATTTPAATAAVATAAAATAAATAATAITVN	0.079	0.3
ENSBTAG00000047144	ENSBTAG00000047144	Ala42Val	1	98023067	98818301	C	T	0.701902	1	98023067	2	64	C:1	T:0	1	98023067	2	44	C:0.795455	T:0.204545	1	98023067	2	10082	C:0.992561	T:0.007439	missense_variant	forward	C	T	.	ENSBTAG00000047144	.	.	ENSBTAT00000063589	137	C	T	forward	ENSBTAP00000054968	G3MZH1	46	.	.	A	V	AAAAAAAAAAAAAAEAAAAASAAAEEEEEAAAAAAEEEEDDDD	-0.2	0.6
GOLIM4	ENSBTAG00000018727	Arg444Gln	1	99429223	100225725	G	A	0.579829	1	99429223	2	64	G:0.6875	A:0.3125	1	99429223	2	44	G:0.568182	A:0.431818	1	99429223	2	9822	G:0.948585	A:0.0514152	missense_variant	forward	G	A	Golgi integral membrane protein 4 [Source:RefSeq peptide;Acc:NP_001192482]	ENSBTAG00000018727	GOLIM4	538532	ENSBTAT00000024928	1331	G	A	forward	ENSBTAP00000024928	E1BAB5	444	pfscan	.	R	Q	RHRRXRRRRRRRQRRRRRQRRRRRGRRWXRRRRRXWQRRRRRRRRRRRRRRRRRRRRRRK	-0.203	0.8
ZBBX	ENSBTAG00000035710	Arg56Trp	1	100139552	100937768	C	T	0.434406	1	100139552	2	64	C:0.84375	T:0.15625	1	100139552	2	44	C:0.590909	T:0.409091	1	100139552	2	10040	C:0.927191	T:0.0728088	missense_variant	forward	C	T	zinc finger B-box domain containing [Source:HGNC Symbol;Acc:HGNC:26245]	ENSBTAG00000035710	.	.	ENSBTAT00000061334	769	C	T	forward	ENSBTAP00000053687	F1N737	191	.	.	R	W	RQRRRRGRRQRQQQGQQQRQQQQQQQQQRQRQQRQKRQRRNR	-0.322	0.5
SCHIP1	ENSBTAG00000014960	Ala241Thr	1	107698313	108551775	C	T	0.467978	1	107698313	2	64	C:0.921875	T:0.078125	1	107698313	2	44	C:0.613636	T:0.386364	1	107698313	2	9188	C:0.939051	T:0.0609491	intergenic_variant	forward	C	T	.	.	.	.	.	.	.	.	.	.	.	.	.	.	.	.	.	.	.
ENSBTAG00000050308	ENSBTAG00000050308	Ile182Val	1	116097828	117039015	T	C	0.574385	1	116097828	2	64	T:0.984375	C:0.015625	1	116097828	2	44	T:0.886364	C:0.113636	1	116097828	2	10078	T:0.996229	C:0.00377059	intergenic_variant	forward	T	C	.	.	.	.	.	.	.	.	.	.	.	.	.	.	.	.	.	.	.
ENSBTAG00000050308	ENSBTAG00000050308	Thr173Ala	1	116097855	117039042	T	C	0.682659	1	116097855	2	64	T:0.984375	C:0.015625	1	116097855	2	44	T:0.886364	C:0.113636	1	116097855	2	10072	T:0.997816	C:0.00218427	intergenic_variant	forward	T	C	.	.	.	.	.	.	.	.	.	.	.	.	.	.	.	.	.	.	.
ENSBTAG00000050308	ENSBTAG00000050308	Cys145Ser	1	116097939	117039126	A	T	0.717339	1	116097939	2	64	A:0.984375	T:0.015625	1	116097939	2	44	A:0.886364	T:0.113636	1	116097939	2	10072	A:0.998213	T:0.00178713	intergenic_variant	forward	A	T	.	.	.	.	.	.	.	.	.	.	.	.	.	.	.	.	.	.	.
ENSBTAG00000050308	ENSBTAG00000050308	Leu7Ser	1	116098865	117040052	A	G	0.593883	1	116098865	2	64	A:0.984375	G:0.015625	1	116098865	2	44	A:0.886364	G:0.113636	1	116098865	2	10080	A:0.996627	G:0.00337302	intergenic_variant	forward	A	G	.	.	.	.	.	.	.	.	.	.	.	.	.	.	.	.	.	.	.
CPB1	ENSBTAG00000000456	Arg199His	1	119356371	120295666	C	T	0.905427	1	119356371	2	62	C:1	T:0	1	119356371	2	44	C:0.886364	T:0.113636	1	119356371	2	10102	C:0.999802	T:0.000197981	missense_variant	forward	C	T	Carboxypeptidase B [Source:UniProtKB/Swiss-Prot;Acc:P00732]	ENSBTAG00000000456	CPB1	510039	ENSBTAT00000000580	607	G	A	reverse	ENSBTAP00000000580	P00732;B1PZ69;pCPB-201	199	superfamily;pfam IPR000834 Peptidase M14, carboxypeptidase A;smart IPR000834 Peptidase M14, carboxypeptidase A	.	R	H	RSHQQHQRHRRRHQSRQHRRSRRQXYQKKRQQSSQTSTKKKTKSTVSSSSSSSSSVTTVKRNAKQERSTDEDKEERQENEKDESDS	-0.054	0.1
ENSBTAG00000019007	ENSBTAG00000019007	Ala38Val	1	127035510	128036134	C	T	0.919119	1	127035510	2	64	C:1	T:0	1	127035510	2	44	C:0.886364	T:0.113636	1	127035510	2	10096	C:0.999901	T:9.90491e-05	missense_variant	forward	C	T	.	ENSBTAG00000019007	LOC511302	511302	ENSBTAT00000025298	113	C	T	forward	ENSBTAP00000048421	E1BCB7	38	superfamily IPR029064 50S ribosomal protein L30e-like;pfam IPR004038 Ribosomal protein L7Ae/L30e/S12e/Gadd45;prints IPR000530 Ribosomal protein S12e	.	A	V	ASSAAVAAAAAAAAAAAAAAAAAAAAAAAAAAAAAAAAAAAAAAAAAAAAAACCTAS	-0.242	0.9
DNAJC13	ENSBTAG00000002966	Lys2101Thr	1	137065612	138153470	T	G	0.409713	1	137065612	2	64	T:0.953125	G:0.046875	1	137065612	2	44	T:0.840909	G:0.159091	1	137065612	2	10072	T:0.986597	G:0.0134035	missense_variant	forward	T	G	DnaJ heat shock protein family (Hsp40) member C13 [Source:HGNC Symbol;Acc:HGNC:30343]	ENSBTAG00000002966	DNAJC13	504472	ENSBTAT00000003865	6416	A	C	reverse	ENSBTAP00000003865	F1MDR7	2101	superfamily IPR016024 Armadillo-type fold	.	K	T	KKKKKKKKKKKKKKKKKKKXKRKKKKKKKKKKKKKKXKXRKKKKKKKKKKIVSSVSVSISSSAMNH	-0.259	0.6
DNAJC13	ENSBTAG00000002966	Ala1358Thr	1	137097567	138185704	C	T	0.558172	1	137097567	2	64	C:1	T:0	1	137097567	2	44	C:0.477273	T:0.522727	1	137097567	2	10054	C:0.919137	T:0.0808633	missense_variant	forward	C	T	DnaJ heat shock protein family (Hsp40) member C13 [Source:HGNC Symbol;Acc:HGNC:30343]	ENSBTAG00000002966	DNAJC13	504472	ENSBTAT00000003865	4186	G	A	reverse	ENSBTAP00000003865	F1MDR7	1358	pfscan IPR001623 DnaJ domain;superfamily IPR016024 Armadillo-type fold;smart IPR001623 DnaJ domain	.	A	T	AAAAAAAAAAAASAATAAAAAAATAAATTATTXAAXAAXSSTAAAAAAAAKVAAAAAAAATAAKAV	-0.153	0.7
DNAJC13	ENSBTAG00000002966	Ile1299Val	1	137101004	138189141	T	C	0.75339	1	137101004	2	62	T:1	C:0	1	137101004	2	44	T:0.5	C:0.5	1	137101004	2	10080	T:0.964583	C:0.0354167	missense_variant	forward	T	C	DnaJ heat shock protein family (Hsp40) member C13 [Source:HGNC Symbol;Acc:HGNC:30343]	ENSBTAG00000002966	DNAJC13	504472	ENSBTAT00000003865	4009	A	G	reverse	ENSBTAP00000003865	F1MDR7	1299	superfamily IPR016024 Armadillo-type fold	.	I	V	IIIIXIIIIIIIIIIIIIIIVIIIIIIVIIVIIIIIIIXIVIIIITIIIIIIVVVVVVVVVVVYYVI	-0.029	0.8
UBASH3A	ENSBTAG00000023398	Val146Leu	1	142704448	144266478	G	C	0.512649	1	142704448	2	64	G:0.9375	C:0.0625	1	142704448	2	44	G:0.840909	C:0.159091	1	142704448	2	10048	G:0.990744	C:0.00925557	missense_variant	forward	G	C	ubiquitin-associated and SH3 domain-containing protein A [Source:RefSeq peptide;Acc:NP_001015599]	ENSBTAG00000023398	UBASH3A	514555	ENSBTAT00000028356	459	G	C	forward	ENSBTAP00000028356	F1MYY9	146	.	.	V	L	VXVVVVVVLVVVVVVVIVVVLVVVVVVVVVVVVVVVIIIIIIIIIIIIMFL	-0.128	0.8
ENSBTAG00000014882	ENSBTAG00000014882	Pro32Ser	1	144256903	NA	G	A	0.953975	1	144256903	2	64	G:0.9375	A:0.0625	1	144256903	2	44	G:0.772727	A:0.227273	1	144256903	2	9852	G:1	A:0
ENSBTAG00000053056	ENSBTAG00000053056	Pro297Thr	1	144570896	NA	C	A	0.416474	1	144570896	2	64	C:0.84375	A:0.15625	1	144570896	2	44	C:0.727273	A:0.272727	1	144570896	2	9478	C:0.963494	A:0.0365056
ENSBTAG00000053056	ENSBTAG00000053056	Pro297Gln	1	144570897	NA	C	A	0.416404	1	144570897	2	64	C:0.84375	A:0.15625	1	144570897	2	44	C:0.727273	A:0.272727	1	144570897	2	9476	C:0.963487	A:0.0365133
ENSBTAG00000050038	ENSBTAG00000050038	Arg403Cys	1	144611604	NA	C	T	0.435994	1	144611604	2	64	C:1	T:0	1	144611604	2	44	C:0.863636	T:0.136364	1	144611604	2	9688	C:0.990607	T:0.00939306
SLC19A1	ENSBTAG00000024162	Arg398His	1	145314548	147056823	C	T	0.888521	1	145314548	2	64	C:1	T:0	1	145314548	2	44	C:0.840909	T:0.159091	1	145314548	2	9908	C:0.999092	T:0.000908357	intron_variant	forward	C	T	folate transporter 1 [Source:RefSeq peptide;Acc:NP_001069921]	ENSBTAG00000024162	SLC19A1	617307	ENSBTAT00000043357	.	G	A	reverse	ENSBTAP00000040932	F1N2M7	.	.	.	.	.	.	.	.
LSS	ENSBTAG00000018936	Pro254Leu	1	145912917	147647527	G	A	0.806953	1	145912917	2	64	G:0.984375	A:0.015625	1	145912917	2	44	G:0.840909	A:0.159091	1	145912917	2	9904	G:0.99788	A:0.00212036	missense_variant	forward	G	A	lanosterol synthase (2,3-oxidosqualene-lanosterol cyclase) [Source:HGNC Symbol;Acc:HGNC:6708]	ENSBTAG00000018936	LSS	615906	ENSBTAT00000025201	814	C	T	reverse	ENSBTAP00000025201	F1MTJ9	254	superfamily IPR008930 Terpenoid cyclases/protein prenyltransferase alpha-alpha toroid;tigrfam IPR018333 Squalene cyclase	.	P	L	PPPPPPPPPPPPPPPPPPPPPPPPPPPPPPPPXPEXPEEEDPPAPPPPPPDEPSEEEEEDP	-0.511	0.7
LSS	ENSBTAG00000018936	Ser28Asn	1	145918971	147653580	C	T	0.795314	1	145918971	2	64	C:0.984375	T:0.015625	1	145918971	2	44	C:0.772727	T:0.227273	1	145918971	2	10068	C:0.994736	T:0.0052642	missense_variant	forward	C	T	lanosterol synthase (2,3-oxidosqualene-lanosterol cyclase) [Source:HGNC Symbol;Acc:HGNC:6708]	ENSBTAG00000018936	LSS	615906	ENSBTAT00000025201	136	G	A	reverse	ENSBTAP00000025201	F1MTJ9	28	.	.	S	N	SSKSSRSSRHNNRSHSRSNRQQSSHSSSASLSSRTSSTSTRATSRTRRR	-0.059	0.4
YBEY	ENSBTAG00000003161	Ser2Phe	1	145972844	147707395	C	T	0.676822	1	145972844	2	64	C:0.984375	T:0.015625	1	145972844	2	44	C:0.818182	T:0.181818	1	145972844	2	9084	C:0.993725	T:0.00627477	upstream_gene_variant	forward	C	T	putative ribonuclease [Source:RefSeq peptide;Acc:NP_001070588]	ENSBTAG00000003161	YBEY	768063	ENSBTAT00000004104	.	C	T	forward	ENSBTAP00000004104	E1BI78	.	.	.	.	.	.	.	.
PCNT	ENSBTAG00000030670	Asp657His	1	146030270	147764827	G	C	0.728819	1	146030270	2	64	G:0.984375	C:0.015625	1	146030270	2	44	G:0.772727	C:0.227273	1	146030270	2	10046	G:0.992335	C:0.00766474	missense_variant	forward	G	C	pericentrin [Source:HGNC Symbol;Acc:HGNC:16068]	ENSBTAG00000030670	.	.	ENSBTAT00000029328	1690	G	C	forward	ENSBTAP00000029328	E1BKZ0	564	.	.	D	H	DDEEDDDDDDADDDDXGADADDEDDDDDDDEEEDRRREEQEEEEHTSASSSTEE	-0.223	0.5
SETD4	ENSBTAG00000018682	Glu27Lys	1	148335542	150042924	C	T	0.77786	1	148335542	2	64	C:0.90625	T:0.09375	1	148335542	2	44	C:0.636364	T:0.363636	1	148335542	2	10104	C:0.984759	T:0.0152415	missense_variant	forward	C	T	SET domain containing 4 [Source:HGNC Symbol;Acc:HGNC:1258]	ENSBTAG00000018682	SETD4	540440	ENSBTAT00000024868	608	G	A	reverse	ENSBTAP00000024868	E1B906	27	pirsf IPR016852 SET domain methyltransferase	.	E	K	EEEEEEEEEEEEEEEEEEEEEEEEEEEEEXEXEEEEELCCQCCCRLLLL	-0.176	0.6
ENSBTAG00000052342	ENSBTAG00000052342	Gln53Glu	1	148359406	NA	C	G	0.538952	1	148359406	2	64	C:0.921875	G:0.078125	1	148359406	2	44	C:0.613636	G:0.386364	1	148359406	2	9782	C:0.950726	G:0.0492742
ENSBTAG00000052342	ENSBTAG00000052342	Arg262Lys	1	148404632	150107882	G	A	0.775611	1	148404632	2	64	G:0.90625	A:0.09375	1	148404632	2	44	G:0.636364	A:0.363636	1	148404632	2	10090	G:0.984737	A:0.0152626	upstream_gene_variant	forward	G	A	.	ENSBTAG00000030629	MGC127133	510180	ENSBTAT00000043292	.	G	A	forward	ENSBTAP00000040872	Q3T0T9	.	.	.	.	.	.	.	.
CBR3	ENSBTAG00000018688	Ser151Ile	1	148450268	150153500	G	T	0.969988	1	148450268	2	64	G:0.984375	T:0.015625	1	148450268	2	44	G:0.75	T:0.25	1	148450268	2	10070	G:1	T:0	missense_variant	forward	G	T	carbonyl reductase 3 [Source:HGNC Symbol;Acc:HGNC:1549]	ENSBTAG00000018688	CBR3	516036	ENSBTAT00000024873	606	G	T	forward	ENSBTAP00000024873	Q0VC97	151	superfamily	.	S	I	SSSSSSSSCSGSSSSSSSSSSSXSRSSRSSSSSSSSSSSSSSSSSSSSSSSSSSSSNDSSSSSSSSSSS	-0.375	0.9
GALNT15	ENSBTAG00000008240	Gln234Arg	1	153202504	154945797	A	G	0.489136	1	153202504	2	64	A:0.96875	G:0.03125	1	153202504	2	44	A:0.636364	G:0.363636	1	153202504	2	10016	A:0.948682	G:0.0513179	missense_variant	forward	A	G	polypeptide N-acetylgalactosaminyltransferase 15 [Source:HGNC Symbol;Acc:HGNC:21531]	ENSBTAG00000008240	.	.	ENSBTAT00000010847	713	A	G	forward	ENSBTAP00000010847	E1BHN6	238	superfamily IPR029044 Nucleotide-diphospho-sugar transferases;pfam IPR001173 Glycosyltransferase 2-like	.	Q	R	QQQQQQQQQQXQLQPQQQLQQQQQQQQQQQQQQHHEYPSPHPHNHHNNLKTQ	-0.163	0.5
SATB1	ENSBTAG00000021158	Ala573Pro	1	155436194	157174591	C	G	0.89648	1	155436194	2	64	C:1	G:0	1	155436194	2	44	C:0.863636	G:0.136364	1	155436194	2	9984	C:0.999499	G:0.000500801	missense_variant	forward	C	G	SATB homeobox 1 [Source:HGNC Symbol;Acc:HGNC:10541]	ENSBTAG00000021158	SATB1	516952	ENSBTAT00000028199	1885	G	C	reverse	ENSBTAP00000028199	A7MB41	573	superfamily IPR010982 Lambda repressor-like, DNA-binding domain	.	A	P	AAAAAAAAAAAAAAAAAAAAAAAAAAAAAAAXXAAAAAAAAAAAAAAAAGAAGAGAGAAA	-0.313	0.9
EFHB	ENSBTAG00000013806	Phe561Cys	1	157148091	44670588	A	C	0.801844	1	157148091	2	64	A:0.953125	C:0.046875	1	157148091	2	44	A:0.454545	C:0.545455	1	157148091	2	10090	A:0.969177	C:0.0308226	missense_variant	forward	A	C	EF-hand domain-containing family member B [Source:RefSeq peptide;Acc:NP_001193537]	ENSBTAG00000013806	EFHB	530549	ENSBTAT00000061194	1625	T	G	reverse	ENSBTAP00000053164	F1MMV1	542	.	.	F	C	CCCCCCCCCCCCCCCCCCCCCCCCCCCSXCCCCCCCCCCLFVLCVFLLLLMLALVVM	0.461	-0.2
EFHB	ENSBTAG00000013806	Tyr556His	1	157148107	44670604	A	G	0.800252	1	157148107	2	64	A:0.953125	G:0.046875	1	157148107	2	44	A:0.454545	G:0.545455	1	157148107	2	10092	A:0.968886	G:0.0311138	missense_variant	forward	A	G	EF-hand domain-containing family member B [Source:RefSeq peptide;Acc:NP_001193537]	ENSBTAG00000013806	EFHB	530549	ENSBTAT00000061194	1609	T	C	reverse	ENSBTAP00000053164	F1MMV1	537	.	.	Y	H	HHHHHHHHHHYHYYHYFHYHYHCHHCCHXHYHHYHHHHHHHHHSHHHHHHHHHHHH	0.245	0.3
KAT2B	ENSBTAG00000000746	Ile179Val	1	157325916	44881000	A	G	0.640532	1	157325916	2	64	A:0.96875	G:0.03125	1	157325916	2	44	A:0.795455	G:0.204545	1	157325916	2	10092	A:0.990388	G:0.00961157	missense_variant	forward	A	G	lysine acetyltransferase 2B [Source:HGNC Symbol;Acc:HGNC:8638]	ENSBTAG00000000746	.	.	ENSBTAT00000000994	595	A	G	forward	ENSBTAP00000000994	F1MRA1	199	pfam IPR009464 PCAF, N-terminal;pirsf IPR016376 Histone acetylase PCAF	.	I	V	IIIIIIIIIIIIIIIIXIIIVIIIIIIIIIIIIIIIIIIIIIIIIIIIIIIIIIIIIIIIIIITVE	-0.057	0.9
AMER3	ENSBTAG00000038318	Arg86Trp	2	1474253	1404439	C	T	0.48006	2	1474253	2	64	C:0.984375	T:0.015625	2	1474253	2	44	C:0.863636	T:0.136364	2	1474253	2	9972	C:0.991877	T:0.00812274	missense_variant	forward	C	T	APC membrane recruitment protein 3 [Source:HGNC Symbol;Acc:HGNC:26771]	ENSBTAG00000038318	AMER3	616887	ENSBTAT00000054423	256	C	T	forward	ENSBTAP00000048564	F1MRJ5	86	pfam IPR019003 Uncharacterised protein family FAM123	.	R	W	RQRRRRRRRRRRRRRRRRRRRRRRRWWRQQRRRRRRRSRRG	-0.415	0.8
UGGT1	ENSBTAG00000005444	Val233Ile	2	4385895	4310939	C	T	0.919072	2	4385895	2	64	C:1	T:0	2	4385895	2	44	C:0.886364	T:0.113636	2	4385895	2	10082	C:0.999901	T:9.91867e-05	missense_variant	forward	C	T	UDP-glucose glycoprotein glucosyltransferase 1 [Source:HGNC Symbol;Acc:HGNC:15663]	ENSBTAG00000005444	UGGT1	516332	ENSBTAT00000007163	925	G	A	reverse	ENSBTAP00000007163	E1B9R3	309	.	.	V	I	VVVVVVVVVVVVXVVVVXXVVVVVVVVVVVXVVILVXVVVVVVVVIIVVIVVVIVVVVVVVVLLEMM	-0.044	0.8
MFSD6	ENSBTAG00000007719	Lys405Arg	2	5880588	5813346	T	C	0.636803	2	5880588	2	64	T:0.9375	C:0.0625	2	5880588	2	44	T:0.818182	C:0.181818	2	5880588	2	10070	T:0.99285	C:0.00714995	missense_variant	forward	T	C	major facilitator superfamily domain containing 6 [Source:HGNC Symbol;Acc:HGNC:24711]	ENSBTAG00000007719	MFSD6	534463	ENSBTAT00000010151	1214	A	G	reverse	ENSBTAP00000010151	E1BM81	405	superfamily IPR020846 Major facilitator superfamily domain	.	K	R	KKKKKKKKKKNNKKKKSKTKKKKKKKTKNNKQNKKKKNAKKKKKKKKKKKKSQDPNQDKKKKRSPAS	-0.137	0.6
MFSD6	ENSBTAG00000007719	Thr284Ile	2	5880951	5813709	G	A	0.411497	2	5880951	2	64	G:1	A:0	2	5880951	2	44	G:0.886364	A:0.113636	2	5880951	2	10088	G:0.992863	A:0.00713719	missense_variant	forward	G	A	major facilitator superfamily domain containing 6 [Source:HGNC Symbol;Acc:HGNC:24711]	ENSBTAG00000007719	MFSD6	534463	ENSBTAT00000010151	851	C	T	reverse	ENSBTAP00000010151	E1BM81	284	superfamily IPR020846 Major facilitator superfamily domain	.	T	I	TTTTTTTTTTTTMTMTMTMMTMMTTTMTTAITTTATTSTIIMVVMVMVIIIIVQXEQQMT	-0.12	0.4
ANKAR	ENSBTAG00000012554	Gly501Ala	2	6645831	6584637	C	G	0.579936	2	6645831	2	62	C:0.951613	G:0.0483871	2	6645831	2	44	C:0.818182	G:0.181818	2	6645831	2	10108	C:0.990404	G:0.00959636	missense_variant	forward	C	G	ankyrin and armadillo repeat containing [Source:HGNC Symbol;Acc:HGNC:26350]	ENSBTAG00000012554	.	.	ENSBTAT00000061108	1502	G	C	reverse	ENSBTAP00000053432	E1BP58	501	.	.	G	A	GGGGGGGGGGGGGGGGGGGGGGGGGXGGGGGGGGXGGXGGGGGGGGGKS	-0.353	0.9
ITGAV	ENSBTAG00000019929	Ala415Thr	2	9674712	9685266	C	T	0.459322	2	9674712	2	64	C:1	T:0	2	9674712	2	44	C:0.886364	T:0.113636	2	9674712	2	10076	C:0.994045	T:0.00595474	missense_variant	forward	C	T	integrin alpha-V precursor [Source:RefSeq peptide;Acc:NP_776792]	ENSBTAG00000019929	ITGAV	281875	ENSBTAT00000026553	1243	G	A	reverse	ENSBTAP00000026553	F1N1A9	415	superfamily;smart IPR013519 Integrin alpha beta-propellor	.	A	T	AAAAAVAAAASAXTSXAAXTAAAAAAAAXPASASVAVVASSSSAAAAAAGKPPPAPTSPSPSPSTEA	-0.109	0.5
ZNF804A	ENSBTAG00000026122	Thr759Ile	2	11573489	11594176	G	A	0.4676	2	11573489	2	64	G:1	A:0	2	11573489	2	42	G:0.809524	A:0.190476	2	11573489	2	10108	G:0.983676	A:0.0163237	missense_variant	forward	G	A	zinc finger protein 804A [Source:HGNC Symbol;Acc:HGNC:21711]	ENSBTAG00000026122	ZNF804A	787276	ENSBTAT00000016310	2423	C	T	reverse	ENSBTAP00000016310	F1MZ76	808	.	.	T	I	TTTTTTATPATTATTTTDTTTTAATGTGTTATTTTTTIIITTTATTSAYTYN	-0.26	0.6
ZNF804A	ENSBTAG00000026122	Lys464Arg	2	11574374	11595061	T	C	0.646352	2	11574374	2	62	T:1	C:0	2	11574374	2	44	T:0.818182	C:0.181818	2	11574374	2	10088	T:0.992665	C:0.00733545	missense_variant	forward	T	C	zinc finger protein 804A [Source:HGNC Symbol;Acc:HGNC:21711]	ENSBTAG00000026122	ZNF804A	787276	ENSBTAT00000016310	1538	A	G	reverse	ENSBTAP00000016310	F1MZ76	513	.	.	K	R	KRRRRRRRRRRRRRRRRRRRRRRRRRXRRRRRRRRRRXKKRRKRRRRRRRKRRR	0.155	0.4
ENSBTAG00000053974	ENSBTAG00000053974	Ala366Thr	2	18154167	18148430	G	A	0.413894	2	18154167	2	64	G:1	A:0	2	18154167	2	44	G:0.818182	A:0.181818	2	18154167	2	10070	G:0.981927	A:0.0180735	missense_variant	forward	G	A	.	ENSBTAG00000026986	.	.	ENSBTAT00000061449	25086	G	A	forward	ENSBTAP00000053669	F1N757	8293	pfscan IPR007110 Immunoglobulin-like domain;pfam IPR013098 Immunoglobulin I-set;smart IPR003599 Immunoglobulin subtype	.	A	T	AAAAXAAAAAAAAAAAAAAAAAAAAAAAXAAVYIIT	-0.205	0.8
GPR155	ENSBTAG00000021636	Ile391Val	2	22334664	22370197	A	G	0.878435	2	22334664	2	64	A:1	G:0	2	22334664	2	44	A:0.863636	G:0.136364	2	22334664	2	10096	A:0.999307	G:0.000693344	missense_variant	forward	A	G	G protein-coupled receptor 155 [Source:HGNC Symbol;Acc:HGNC:22951]	ENSBTAG00000021636	GPR155	538798	ENSBTAT00000028831	1171	A	G	forward	ENSBTAP00000028831	E1BCC7	391	.	.	I	V	IIIIIVIIIIIIIIIIIVIVVVIVIVIVVVIIIIIIIXIVVVVVVVVVVVLVVVVVIVVVVVXIVVVVIVVVVA	0.007	0.8
LRP2	ENSBTAG00000004555	Ala4183Ser	2	27016469	27065013	G	T	0.400473	2	27016469	2	64	G:0.9375	T:0.0625	2	27016469	2	44	G:0.818182	T:0.181818	2	27016469	2	10086	G:0.981459	T:0.0185406	missense_variant	forward	G	T	LDL receptor related protein 2 [Source:HGNC Symbol;Acc:HGNC:6694]	ENSBTAG00000004555	LRP2	100337021	ENSBTAT00000005988	12556	G	T	forward	ENSBTAP00000005988	F1N6H1	4186	pfscan IPR000033 LDLR class B repeat;superfamily IPR009030 Insulin-like growth factor binding protein, N-terminal;superfamily;pfam IPR000033 LDLR class B repeat;smart IPR000033 LDLR class B repeat	.	A	S	AAAAAAAAAAAXAAAAAAAAAAAAXAAAAAASXSAAAAAAAAAAAAAAAAAAAAAAAAAASSA	-0.165	0.9
SCN7A	ENSBTAG00000019137	Ile107Thr	2	29849012	29945457	T	C	0.79952	2	29849012	2	64	T:0.984375	C:0.015625	2	29849012	2	44	T:0.75	C:0.25	2	29849012	2	10056	T:0.993735	C:0.00626492	missense_variant	forward	T	C	sodium voltage-gated channel alpha subunit 7 [Source:HGNC Symbol;Acc:HGNC:10594]	ENSBTAG00000019137	SCN7A	507516	ENSBTAT00000038441	722	T	C	forward	ENSBTAP00000038254	F1N4W9	241	superfamily;pfam IPR005821 Ion transport domain	.	I	T	IIIIIIIIIIIIIIIIIIIIXIIIIIIIIIIIIIIIIVVMMMMMMMMKMMMMMMMMMMMMMMMMMTMMI	-0.228	0.6
PLA2R1	ENSBTAG00000032515	His786Gln	2	36341376	36444326	C	A	0.854154	2	36341376	2	64	C:1	A:0	2	36341376	2	44	C:0.886364	A:0.113636	2	36341376	2	10072	C:0.999404	A:0.000595711	missense_variant	forward	C	A	Secretory phospholipase A2 receptor Soluble secretory phospholipase A2 receptor [Source:UniProtKB/Swiss-Prot;Acc:P49259]	ENSBTAG00000032515	PLA2R1	317777	ENSBTAT00000046112	2096	C	A	forward	ENSBTAP00000043437	P49259	605	pfscan IPR001304 C-type lectin;superfamily IPR016187 C-type lectin fold;pfam IPR001304 C-type lectin;smart IPR001304 C-type lectin	.	H	Q	HHHHHXHHHHHHHHHYHHHHHHHHHYXHHHHXYHHHXYNNXNNNNNNNNHNNNNNNNNNNNN	-0.303	0.6
LY75	ENSBTAG00000017797	Thr7Ile	2	36454523	36557450	C	T	0.50932	2	36454523	2	64	C:0.84375	T:0.15625	2	36454523	2	44	C:0.795455	T:0.204545	2	36454523	2	9174	C:0.984739	T:0.0152605	missense_variant	forward	C	T	.	ENSBTAG00000017797	LY75	407236	ENSBTAT00000061220	20	C	T	forward	ENSBTAP00000053737	E1BC77	7	.	.	T	I	TTTTTTTTTTTTTTTTTTTTTTTTTTTTTTVTTRGGGR	-0.349	0.8
MBD5	ENSBTAG00000019592	Ile1496Asn	2	47722909	47825557	A	T	0.682833	2	47722909	2	64	A:1	T:0	2	47722909	2	44	A:0.886364	T:0.113636	2	47722909	2	10066	A:0.997417	T:0.00258295	missense_variant	forward	A	T	methyl-CpG binding domain protein 5 [Source:HGNC Symbol;Acc:HGNC:20444]	ENSBTAG00000019592	MBD5	541084	ENSBTAT00000061479	4075	T	A	reverse	ENSBTAP00000053347	E1BPU6	1263	.	.	I	N	IXLVIIIIIIIIIIIIIIILIIIIIIIIIIIIIIIAIIMMMTMVLMMRTDXRAATVAD	-0.309	0.6
ENSBTAG00000050589	ENSBTAG00000050589	Pro55Leu	2	52719749	52820077	G	A	0.920493	2	52719749	2	64	G:1	A:0	2	52719749	2	44	G:0.795455	A:0.204545	2	52719749	2	10102	G:0.99901	A:0.000989903	intron_variant	forward	G	A	Glycosyltransferase-like domain-containing protein 1 [Source:UniProtKB/Swiss-Prot;Acc:Q08DA7]	ENSBTAG00000001132	GTDC1	534677	ENSBTAT00000001505	.	G	A	forward	ENSBTAP00000001505	Q08DA7	.	.	.	.	.	.	.	.
LCT	ENSBTAG00000015170	Ser38Thr	2	61535138	61867192	G	C	0.663281	2	61535138	2	64	G:1	C:0	2	61535138	2	44	G:0.795455	C:0.204545	2	61535138	2	10074	G:0.991463	C:0.00853683	missense_variant	forward	G	C	Bos taurus lactase (LCT), mRNA. [Source:RefSeq mRNA;Acc:NM_001205787]	ENSBTAG00000015170	LCT	514332	ENSBTAT00000020185	113	G	C	forward	ENSBTAP00000020185	E1BK89	38	.	.	S	T	NDDEDDDADDDDDDDDDDDNDDDDDDDDADDDADDDDDTEEEEETDQNPQQQQSQQKA	-0.057	0.1
ENSBTAG00000050570	ENSBTAG00000050570	Met270Ile	2	62110509	62440089	G	A	0.839726	2	62110509	2	64	G:1	A:0	2	62110509	2	44	G:0.795455	A:0.204545	2	62110509	2	10112	G:0.997033	A:0.00296677	intergenic_variant	forward	G	A	.	.	.	.	.	.	.	.	.	.	.	.	.	.	.	.	.	.	.
MAP3K19	ENSBTAG00000014409	Tyr1074Asn	2	62308808	62638071	T	A	0.94249	2	62308808	2	62	T:1	A:0	2	62308808	2	44	T:0.795455	A:0.204545	2	62308808	2	10086	T:0.999504	A:0.000495737	missense_variant	forward	T	A	mitogen-activated protein kinase kinase kinase 19 [Source:RefSeq peptide;Acc:NP_001192526]	ENSBTAG00000014409	MAP3K19	538897	ENSBTAT00000045570	3223	T	A	forward	ENSBTAP00000042949	E1BGV8	1075	pfscan IPR000719 Protein kinase domain;superfamily IPR011009 Protein kinase-like domain;pfam IPR000719 Protein kinase domain;pfam IPR001245 Serine-threonine/tyrosine-protein kinase catalytic domain;smart IPR020635 Tyrosine-protein kinase, catalytic domain;smart IPR002290 Serine/threonine/dual specificity protein kinase, catalytic domain	.	Y	N	YYYYYYYYYYYYYYYYYYYYYYYYYYYYYXYYYYYYYXYYYYYYYYYYYYYFYFYY	-0.571	0.9
MAP3K19	ENSBTAG00000014409	Ala1090Pro	2	62308856	62638119	G	C	0.942501	2	62308856	2	64	G:1	C:0	2	62308856	2	44	G:0.795455	C:0.204545	2	62308856	2	10094	G:0.999505	C:0.000495344	missense_variant	forward	G	C	mitogen-activated protein kinase kinase kinase 19 [Source:RefSeq peptide;Acc:NP_001192526]	ENSBTAG00000014409	MAP3K19	538897	ENSBTAT00000045570	3271	G	C	forward	ENSBTAP00000042949	E1BGV8	1091	pfscan IPR000719 Protein kinase domain;superfamily IPR011009 Protein kinase-like domain;pfam IPR000719 Protein kinase domain;pfam IPR001245 Serine-threonine/tyrosine-protein kinase catalytic domain;smart IPR020635 Tyrosine-protein kinase, catalytic domain;smart IPR002290 Serine/threonine/dual specificity protein kinase, catalytic domain	.	A	P	AAAAAAAAAATAAAAAAAAAAAAATAATAXAAAAAAAXAASAVVVLCSTCSSAEEEE	-0.251	0.6
MAP3K19	ENSBTAG00000014409	Met1221Val	2	62309249	62638512	A	G	0.858658	2	62309249	2	64	A:1	G:0	2	62309249	2	44	A:0.795455	G:0.204545	2	62309249	2	10084	A:0.997521	G:0.00247917	missense_variant	forward	A	G	mitogen-activated protein kinase kinase kinase 19 [Source:RefSeq peptide;Acc:NP_001192526]	ENSBTAG00000014409	MAP3K19	538897	ENSBTAT00000045570	3664	A	G	forward	ENSBTAP00000042949	E1BGV8	1222	pfscan IPR000719 Protein kinase domain;superfamily IPR011009 Protein kinase-like domain;pfam IPR000719 Protein kinase domain;pfam IPR001245 Serine-threonine/tyrosine-protein kinase catalytic domain;smart IPR020635 Tyrosine-protein kinase, catalytic domain;smart IPR002290 Serine/threonine/dual specificity protein kinase, catalytic domain	.	M	V	MMMMMMMMMMMMMMMMMMMMMMIMMMMTMXMMMMMMMMMMTMLMLMMLLLLLLLLLGM	-0.201	0.8
DNAH7	ENSBTAG00000016784	Lys2140Asn	2	84482304	84878509	T	G	0.513218	2	84482304	2	64	T:1	G:0	2	84482304	2	44	T:0.863636	G:0.136364	2	84482304	2	10062	T:0.992546	G:0.00745379	missense_variant	forward	T	G	dynein heavy chain 7, axonemal [Source:RefSeq peptide;Acc:NP_001137346]	ENSBTAG00000016784	DNAH7	517781	ENSBTAT00000038364	6449	A	C	reverse	ENSBTAP00000038178	F1N5R7	2140	superfamily IPR027417 P-loop containing nucleoside triphosphate hydrolase	.	K	N	KRKKKKKKKKKKKKKQKKKKKKXKKKKKXKKKSASNTSNSDSPPPPSATAG	-0.165	0.5
PGAP1	ENSBTAG00000020416	Asn7Ser	2	85508257	85909806	T	C	0.462935	2	85508257	2	64	T:1	C:0	2	85508257	2	44	T:0.772727	C:0.227273	2	85508257	2	9876	T:0.975496	C:0.0245038	missense_variant	forward	T	C	post-GPI attachment to proteins 1 [Source:HGNC Symbol;Acc:HGNC:25712]	ENSBTAG00000020416	PGAP1	504677	ENSBTAT00000027208	152	A	G	reverse	ENSBTAP00000027208	E1BNQ0	7	.	.	N	S	NNNSSNSNNNNNNNNNNNNNNSNNNNSNNNNKKIPKRKRRKNKRLRRQNICR	-0.162	0.5
AOX1	ENSBTAG00000009725	Ile587Val	2	89134486	89549808	A	G	0.945059	2	89134486	2	64	A:1	G:0	2	89134486	2	44	A:0.863636	G:0.136364	2	89134486	2	10100	A:1	G:0	missense_variant	forward	A	G	aldehyde oxidase 1 [Source:RefSeq peptide;Acc:NP_788841]	ENSBTAG00000009725	AOX1	338074	ENSBTAT00000012827	1750	A	G	forward	ENSBTAP00000012827	F1MRY9	584	superfamily IPR000674 Aldehyde oxidase/xanthine dehydrogenase, a/b hammerhead;tigrfam IPR014313 Aldehyde oxidase;pirsf IPR016208 Aldehyde oxidase/xanthine dehydrogenase	.	I	V	IIVIIVIIILXLIIIIIIIIIMIIIIIVIIIIIIIIIIIIVIVIIILNIMIMMIMVMVVLILVKLII	-0.039	0.8
AOX2	ENSBTAG00000026812	Gly656Ser	2	89401713	89817192	G	A	0.807868	2	89401713	2	64	G:1	A:0	2	89401713	2	44	G:0.886364	A:0.113636	2	89401713	2	10086	G:0.998711	A:0.00128892	missense_variant	forward	G	A	aldehyde oxidase 2 [Source:RefSeq peptide;Acc:NP_001268847]	ENSBTAG00000026812	AOX2	531699	ENSBTAT00000038328	1975	G	A	forward	ENSBTAP00000038143	E1BBX5	659	superfamily IPR000674 Aldehyde oxidase/xanthine dehydrogenase, a/b hammerhead;pfam IPR000674 Aldehyde oxidase/xanthine dehydrogenase, a/b hammerhead;tigrfam IPR014313 Aldehyde oxidase;pirsf IPR016208 Aldehyde oxidase/xanthine dehydrogenase	.	G	S	GGGGGGGGGGGGGGGGGGGGGGGGGAAAAGGWGGGGGGGGGGGGGGGEGGT	-0.335	0.8
CLK1	ENSBTAG00000005408	Arg108Gly	2	89510602	89926246	T	C	0.488384	2	89510602	2	62	T:0.967742	C:0.0322581	2	89510602	2	44	T:0.863636	C:0.136364	2	89510602	2	10094	T:0.992273	C:0.00772736	missense_variant	forward	T	C	CDC like kinase 1 [Source:HGNC Symbol;Acc:HGNC:2068]	ENSBTAG00000005408	CLK1	613808	ENSBTAT00000007115	394	A	G	reverse	ENSBTAP00000007115	F1N596	108	.	.	R	G	RRRRRRRRRRRRXRRSRRRRRRRXRRRXRRRRRRRRRRRYHHRRRSTRRRNRRRRHRRKQT	-0.375	0.8
C2CD6	ENSBTAG00000017436	Cys1560Trp	2	90048418	90464690	A	C	0.847129	2	90048418	2	62	A:1	C:0	2	90048418	2	42	A:0.738095	C:0.261905	2	90048418	2	10102	A:0.99505	C:0.00494951	missense_variant	forward	A	C	amyotrophic lateral sclerosis 2 chromosome region candidate 11 [Source:HGNC Symbol;Acc:HGNC:14438]	ENSBTAG00000017436	ALS2CR11	616081	ENSBTAT00000055126	4706	T	G	reverse	ENSBTAP00000048394	E1BEA6	1560	.	.	C	W	NVIVVVIVIVV	-0.127	-0.1
C2CD6	ENSBTAG00000017436	Gly525Glu	2	90090100	90506371	C	T	0.441931	2	90090100	2	64	C:1	T:0	2	90090100	2	42	C:0.690476	T:0.309524	2	90090100	2	10056	C:0.956146	T:0.0438544	missense_variant	forward	C	T	amyotrophic lateral sclerosis 2 chromosome region candidate 11 [Source:HGNC Symbol;Acc:HGNC:14438]	ENSBTAG00000017436	ALS2CR11	616081	ENSBTAT00000055126	1600	G	A	reverse	ENSBTAP00000048394	E1BEA6	525	.	.	G	E	GRG	-0.311	0.6
RAPH1	ENSBTAG00000027201	Ser1249Ala	2	91652948	92068292	A	C	0.693528	2	91652948	2	64	A:1	C:0	2	91652948	2	44	A:0.863636	C:0.136364	2	91652948	2	9960	A:0.996586	C:0.00341365	missense_variant	forward	A	C	Ras association (RalGDS/AF-6) and pleckstrin homology domains 1 [Source:HGNC Symbol;Acc:HGNC:14436]	ENSBTAG00000027201	.	.	ENSBTAT00000014638	3238	T	G	reverse	ENSBTAP00000014638	E1BPM7	1080	.	.	S	A	SSSSSSSSSSSSSSSSSSSSSSSSSSSSSSSSSSSSSASSSSSSSCSSSST	-0.184	0.9
PARD3B	ENSBTAG00000010293	Met697Ile	2	93621997	94047592	G	A	0.969674	2	93621997	2	64	G:1	A:0	2	93621997	2	44	G:0.772727	A:0.227273	2	93621997	2	10034	G:1	A:0	intergenic_variant	forward	G	A	.	.	.	.	.	.	.	.	.	.	.	.	.	.	.	.	.	.	.
NDUFS1	ENSBTAG00000021976	Gln538Arg	2	94465535	94898275	T	C	0.454573	2	94465535	2	62	T:0.935484	C:0.0645161	2	94465535	2	44	T:0.75	C:0.25	2	94465535	2	10068	T:0.97209	C:0.0279102	missense_variant	forward	T	C	NADH-ubiquinone oxidoreductase 75 kDa subunit, mitochondrial [Source:UniProtKB/Swiss-Prot;Acc:P15690]	ENSBTAG00000021976	NDUFS1	288380	ENSBTAT00000029301	1743	A	G	reverse	ENSBTAP00000029301	P15690	538	superfamily;pfam IPR006656 Molybdopterin oxidoreductase;tigrfam IPR010228 NADH:ubiquinone oxidoreductase, subunit G	.	Q	R	RRRRRRRRRRRRRRRRRKRNRRRRRRRRRRRRRRRRRRLRRRRRRRRRRRKRRRRRRRRRRRLRRRRLRRRRRRV	0.243	0.2
ZDBF2	ENSBTAG00000031166	Ile90Arg	2	94613212	95045593	T	G	0.575154	2	94613212	2	64	T:0.96875	G:0.03125	2	94613212	2	44	T:0.795455	G:0.204545	2	94613212	2	10080	T:0.986905	G:0.0130952	missense_variant	forward	T	G	zinc finger DBF-type containing 2 [Source:HGNC Symbol;Acc:HGNC:29313]	ENSBTAG00000031166	.	.	ENSBTAT00000044119	269	T	G	forward	ENSBTAP00000041633	F1MQG4	90	.	.	I	R	IEEEEEEEGEEEEEEEEEEEEEEEEGSSYSEEEEEEG	0.159	-0.7
KLF7	ENSBTAG00000044097	Val158Met	2	95427350	95861799	C	T	0.960141	2	95427350	2	64	C:1	T:0	2	95427350	2	44	C:0.818182	T:0.181818	2	95427350	2	9992	C:1	T:0	missense_variant	forward	C	T	Kruppel like factor 7 [Source:HGNC Symbol;Acc:HGNC:6350]	ENSBTAG00000044097	KLF7	537747	ENSBTAT00000061201	612	G	A	reverse	ENSBTAP00000053544	E1BNF7	158	.	.	V	M	VVVVVVVVVVVVVVVVVVVVVVVVVVVVVVVVVVVXVVVVVVVVMVVVVVASSSSNSTSSTTTTST	-0.139	0.7
RUFY4	ENSBTAG00000003327	Glu373Asp	2	106161515	106884472	G	T	0.945081	2	106161515	2	64	G:1	T:0	2	106161515	2	44	G:0.863636	T:0.136364	2	106161515	2	10086	G:1	T:0	missense_variant	forward	G	T	RUN and FYVE domain-containing protein 4 [Source:RefSeq peptide;Acc:NP_001095551]	ENSBTAG00000003327	RUFY4	523588	ENSBTAT00000063006	1425	G	T	forward	ENSBTAP00000054147	G3MX87	373	.	.	E	D	EEEEMKEEPEQESTQRCKA	-0.123	0.4
STK36	ENSBTAG00000003819	Arg330Gly	2	106640019	107362749	A	G	0.946223	2	106640019	2	64	A:1	G:0	2	106640019	2	44	A:0.840909	G:0.159091	2	106640019	2	10068	A:0.999901	G:9.93246e-05	missense_variant	forward	A	G	serine/threonine-protein kinase 36 [Source:RefSeq peptide;Acc:NP_001192565]	ENSBTAG00000003819	STK36	508408	ENSBTAT00000038254	988	A	G	forward	ENSBTAP00000038069	E1B793	330	.	.	R	G	RRRGRRRRRRRRRKRSKRKKKGRKKKGKKRKRGQRRRGGKKKKRGGGKGRKKNAAFV	-0.171	0.4
STK36	ENSBTAG00000003819	Leu476Phe	2	106647637	107370367	C	T	0.917148	2	106647637	2	64	C:1	T:0	2	106647637	2	44	C:0.840909	T:0.159091	2	106647637	2	10084	C:0.999504	T:0.000495835	missense_variant	forward	C	T	serine/threonine-protein kinase 36 [Source:RefSeq peptide;Acc:NP_001192565]	ENSBTAG00000003819	STK36	508408	ENSBTAT00000038254	1426	C	T	forward	ENSBTAP00000038069	E1B793	476	.	.	L	F	LLLLLLLLLLLLLFLLFLFFFFLFFFLFLLLLLLLLLLLXLLLLLLLLLIMLLLLLVV	-0.138	0.8
TTLL4	ENSBTAG00000018415	Ala200Pro	2	106689890	107412623	G	C	0.933148	2	106689890	2	64	G:1	C:0	2	106689890	2	44	G:0.886364	C:0.113636	2	106689890	2	10084	G:1	C:0	missense_variant	forward	G	C	tubulin tyrosine ligase like 4 [Source:HGNC Symbol;Acc:HGNC:28976]	ENSBTAG00000018415	TTLL4	511853	ENSBTAT00000024502	586	G	C	forward	ENSBTAP00000024502	E1BKB4	196	pfscan	.	A	P	AAAAAAAAAAASAAAAAAAAAAAAAAAAAAAXXAAAAAAASHSRSSEH	-0.277	0.8
TTLL4	ENSBTAG00000018415	Asp525Asn	2	106691746	107414479	G	A	0.933043	2	106691746	2	64	G:1	A:0	2	106691746	2	44	G:0.886364	A:0.113636	2	106691746	2	10074	G:1	A:0	missense_variant	forward	G	A	tubulin tyrosine ligase like 4 [Source:HGNC Symbol;Acc:HGNC:28976]	ENSBTAG00000018415	TTLL4	511853	ENSBTAT00000024502	1561	G	A	forward	ENSBTAP00000024502	E1BKB4	521	.	.	D	N	DDDDDDDXDDDDDXDDDDDDDDDDDDDDDDDDXDDDDDEEEEDDNNDNNND	-0.233	0.8
NHEJ1	ENSBTAG00000031041	Met10Ile	2	107109439	107831456	C	T	0.724377	2	107109439	2	64	C:1	T:0	2	107109439	2	44	C:0.772727	T:0.227273	2	107109439	2	10100	C:0.991782	T:0.00821782	missense_variant	forward	C	T	non-homologous end joining factor 1 [Source:HGNC Symbol;Acc:HGNC:25737]	ENSBTAG00000031041	NHEJ1	509157	ENSBTAT00000043942	74	G	A	reverse	ENSBTAP00000041475	Q1JQA6	10	.	.	M	I	MMMMMMMMMMMMMMMMMMMMMMMMVMTIITTQTTTQRRQQAYQQAR	-0.168	0.5
PTPRN	ENSBTAG00000013798	Ala459Val	2	107246866	107968939	G	A	0.953566	2	107246866	2	64	G:1	A:0	2	107246866	2	44	G:0.840909	A:0.159091	2	107246866	2	10010	G:1	A:0	missense_variant	forward	G	A	Receptor-type tyrosine-protein phosphatase-like N [Source:UniProtKB/Swiss-Prot;Acc:P56722]	ENSBTAG00000013798	PTPRN	286810	ENSBTAT00000018336	1427	C	T	reverse	ENSBTAP00000018336	P56722	459	.	.	A	V	TAAAAAVVVAXAVVAXVALAVAVAAAAAAAVAAAXGGGGQEAQGKVKGLETQH	-0.091	0.4
SPEG	ENSBTAG00000046176	Arg891Cys	2	107393276	108117200	C	T	0.878896	2	107393276	2	64	C:1	T:0	2	107393276	2	44	C:0.886364	T:0.113636	2	107393276	2	10006	C:0.9996	T:0.00039976	missense_variant	forward	C	T	SPEG complex locus [Source:HGNC Symbol;Acc:HGNC:16901]	ENSBTAG00000046176	SPEG	523490	ENSBTAT00000066051	2674	C	T	forward	ENSBTAP00000055177	G3N022	892	pfscan IPR007110 Immunoglobulin-like domain;superfamily IPR007110 Immunoglobulin-like domain;pfam IPR013098 Immunoglobulin I-set;smart IPR003598 Immunoglobulin subtype 2;smart IPR003599 Immunoglobulin subtype	.	R	C	RRRRRRRRRRRRRRRRRRRRRRRRRRRRRRRRRRQCKRRKQLQRR	-0.464	0.9
SPEG	ENSBTAG00000046176	Val2196Met	2	107414035	108137980	G	A	0.565128	2	107414035	2	64	G:0.96875	A:0.03125	2	107414035	2	44	G:0.772727	A:0.227273	2	107414035	2	9826	G:0.984022	A:0.015978	missense_variant	forward	G	A	SPEG complex locus [Source:HGNC Symbol;Acc:HGNC:16901]	ENSBTAG00000046176	SPEG	523490	ENSBTAT00000066051	6589	G	A	forward	ENSBTAP00000055177	G3N022	2197	pfscan	.	V	M	VAAATAATAAATPAAAAAAAAAAAPAALMKA	-0.047	0
SPEG	ENSBTAG00000046176	Arg3129Gln	2	107421481	108145426	G	A	0.421114	2	107421481	2	64	G:0.984375	A:0.015625	2	107421481	2	44	G:0.886364	A:0.113636	2	107421481	2	9992	G:0.992894	A:0.00710568	missense_variant	forward	G	A	SPEG complex locus [Source:HGNC Symbol;Acc:HGNC:16901]	ENSBTAG00000046176	SPEG	523490	ENSBTAT00000066051	9389	G	A	forward	ENSBTAP00000055177	G3N022	3130	pfscan IPR000719 Protein kinase domain;superfamily IPR011009 Protein kinase-like domain;pfam IPR000719 Protein kinase domain;pfam IPR001245 Serine-threonine/tyrosine-protein kinase catalytic domain;smart IPR020635 Tyrosine-protein kinase, catalytic domain;smart IPR002290 Serine/threonine/dual specificity protein kinase, catalytic domain	.	R	Q	RRRRRRRRKRKRRRRKKRRRRRRRRRRRRQQQRRRRRKTKRKQKKKKKEKKKEQKR	-0.143	0.7
SLC4A3	ENSBTAG00000014975	Ala868Val	2	107558580	108282397	C	T	0.568691	2	107558580	2	64	C:1	T:0	2	107558580	2	44	C:0.840909	T:0.159091	2	107558580	2	9874	C:0.9921	T:0.00789953	missense_variant	forward	C	T	anion exchange protein 3 [Source:RefSeq peptide;Acc:NP_001178316]	ENSBTAG00000014975	SLC4A3	535049	ENSBTAT00000019936	2603	C	T	forward	ENSBTAP00000019936	E1BKK3	868	tigrfam IPR003020 Bicarbonate transporter, eukaryotic	.	A	V	AVGGGGGGGGAGSGGGGTGGGGGSSGGGSGGGGGGSXSGAAAAASHGTGAGAHGDGIIACG	-0.171	0.2
SPHKAP	ENSBTAG00000021328	Gly810Arg	2	116119507	116930823	C	G	0.465226	2	116119507	2	64	C:1	G:0	2	116119507	2	44	C:0.75	G:0.25	2	116119507	2	10078	C:0.972514	G:0.0274856	missense_variant	forward	C	G	SPHK1 interactor, AKAP domain containing [Source:HGNC Symbol;Acc:HGNC:30619]	ENSBTAG00000021328	.	.	ENSBTAT00000028432	2134	G	C	reverse	ENSBTAP00000028432	F1MZL5	712	.	.	G	R	GGGGGGGGGGGGGEGGGGGGGGGGGGGGEGGEGXGGGGCXNNDNNDSNNGEGGGHS	-0.355	0.6
PID1	ENSBTAG00000037640	Arg93Gln	2	117025792	117838443	C	T	0.526209	2	117025792	2	64	C:1	T:0	2	117025792	2	42	C:0.880952	T:0.119048	2	117025792	2	10066	C:0.994933	T:0.00506656	missense_variant	forward	C	T	phosphotyrosine interaction domain containing 1 [Source:HGNC Symbol;Acc:HGNC:26084]	ENSBTAG00000037640	PID1	510773	ENSBTAT00000021532	490	G	A	reverse	ENSBTAP00000021532	A0JNF5	79	superfamily;smart IPR006020 PTB/PI domain	.	R	Q	RRRRRRRRRRRRRRRRRRRRRRRRRXRRRRXQRRRRRRRXRRRRRRRRRHQRQQQQQQQ	-0.167	0.8
ITM2C	ENSBTAG00000017855	Asn96Ser	2	118676539	119486783	A	G	0.776047	2	118676539	2	64	A:1	G:0	2	118676539	2	44	A:0.818182	G:0.181818	2	118676539	2	9980	A:0.996293	G:0.00370741	missense_variant	forward	A	G	Integral membrane protein 2C CT-BRI3 [Source:UniProtKB/Swiss-Prot;Acc:A2VDN0]	ENSBTAG00000017855	ITM2C	539959	ENSBTAT00000023734	343	A	G	forward	ENSBTAP00000023734	A2VDN0	96	.	.	N	S	NNNNNNNNNNNNNNNNSNNNNSNNNNNNNNNNNNNNNNDSSSSSSSSSNNSNNSNSSNSNSSSS	-0.163	0.7
SPATA3	ENSBTAG00000030718	Ala62Thr	2	118804030	119614274	G	A	0.50706	2	118804030	2	62	G:0.774194	A:0.225806	2	118804030	2	44	G:0.272727	A:0.727273	2	118804030	2	8934	G:0.827961	A:0.172039	missense_variant	forward	G	A	spermatogenesis associated 3 [Source:HGNC Symbol;Acc:HGNC:17884]	ENSBTAG00000030718	SPATA3	617853	ENSBTAT00000043432	271	G	A	forward	ENSBTAP00000041004	Q1RMN5	62	pfscan;prints	.	A	T	AQ	-0.133	0.4
CHRNG	ENSBTAG00000045943	Gly489Ser	2	120185494	120993741	G	A	0.724101	2	120185494	2	64	G:1	A:0	2	120185494	2	44	G:0.840909	A:0.159091	2	120185494	2	10068	G:0.996226	A:0.00377433	missense_variant	forward	G	A	Acetylcholine receptor subunit gamma [Source:UniProtKB/Swiss-Prot;Acc:P13536]	ENSBTAG00000045943	CHRNG	281689	ENSBTAT00000053164	1506	G	A	forward	ENSBTAP00000048242	P13536	489	superfamily IPR006029 Neurotransmitter-gated ion-channel transmembrane domain;pfam IPR006029 Neurotransmitter-gated ion-channel transmembrane domain	.	G	S	GGGGGGGGGGGGGGGGGGGGGGGGGGGGGGGGGGGGGGGGGGGGGGGGGGGGGGGGGG	-0.4	1
CRYBG2	ENSBTAG00000005629	Arg168Trp	2	126777586	127369617	C	T	0.832627	2	126777586	2	64	C:1	T:0	2	126777586	2	44	C:0.818182	T:0.181818	2	126777586	2	9866	C:0.997567	T:0.0024326	upstream_gene_variant	forward	C	T	absent in melanoma 1-like [Source:HGNC Symbol;Acc:HGNC:17295]	ENSBTAG00000005629	AIM1L	507142	ENSBTAT00000037934	.	C	T	forward	ENSBTAP00000037755	A8E4N1	.	.	.	.	.	.	.	.
CNKSR1	ENSBTAG00000019399	Arg100Cys	2	126920189	127514366	G	A	0.644507	2	126920189	2	64	G:0.8125	A:0.1875	2	126920189	2	44	G:0.568182	A:0.431818	2	126920189	2	9974	G:0.959996	A:0.040004	missense_variant	forward	G	A	connector enhancer of kinase suppressor of ras 1 [Source:RefSeq peptide;Acc:NP_001180094]	ENSBTAG00000019399	.	.	ENSBTAT00000025847	352	C	T	reverse	ENSBTAP00000025847	E1B9A8	100	pfam IPR017874 CRIC domain	.	R	C	RRHHHRHHHXHRRRRCSSRCCCEEGRMRRRRGRRRRGRRRNA	-0.233	0.4
RCAN3	ENSBTAG00000017452	Glu69Gln	2	128393659	128989228	C	G	0.933161	2	128393659	2	64	C:1	G:0	2	128393659	2	44	C:0.886364	G:0.113636	2	128393659	2	10096	C:1	G:0	missense_variant	forward	C	G	Calcipressin-3 [Source:UniProtKB/Swiss-Prot;Acc:Q2KIA1]	ENSBTAG00000017452	RCAN3	506601	ENSBTAT00000023194	345	G	C	reverse	ENSBTAP00000023194	Q2KIA1	69	superfamily;pfam IPR006931 Calcipressin	.	E	Q	EEEXEQEEEEEEEEEEEEEEEEEEEEEXEEEXEEEEEEEEEEEEEEEEEETEEEEEEEEEEEEESE	-0.179	0.9
ZBTB40	ENSBTAG00000016448	Ala1160Thr	2	130299529	130902401	C	T	0.838231	2	130299529	2	64	C:1	T:0	2	130299529	2	44	C:0.795455	T:0.204545	2	130299529	2	9900	C:0.99697	T:0.0030303	missense_variant	forward	C	T	zinc finger and BTB domain containing 40 [Source:HGNC Symbol;Acc:HGNC:29045]	ENSBTAG00000016448	ZBTB40	534714	ENSBTAT00000021869	3478	G	A	reverse	ENSBTAP00000021869	F1N193	1160	.	.	A	T	AXAATSTSXTTTTTTTTTTTTTTTTTTTTXTTMTTAATTTTTTEASEDTGGS	0.177	0.1
KIF17	ENSBTAG00000017644	Thr3Met	2	131929856	132545436	C	T	0.657712	2	131929856	2	64	C:1	T:0	2	131929856	2	44	C:0.863636	T:0.136364	2	131929856	2	9902	C:0.996061	T:0.0039386	missense_variant	forward	C	T	kinesin-like protein KIF17 [Source:RefSeq peptide;Acc:NP_001098682]	ENSBTAG00000017644	KIF17	530435	ENSBTAT00000023470	661	C	T	forward	ENSBTAP00000023470	E1BEN3	178	pfscan IPR001752 Kinesin motor domain;superfamily IPR027417 P-loop containing nucleoside triphosphate hydrolase;pfam IPR001752 Kinesin motor domain;smart IPR001752 Kinesin motor domain	.	T	M	TTTTTTTTTTTTTTTTTTTTTTTTTTTTTTTTTTXTTTTTPTTTTTVTTACTPVPFH	-0.331	0.8
KIF17	ENSBTAG00000017644	Cys107Ser	2	131933223	132548803	T	A	0.806656	2	131933223	2	64	T:0.984375	A:0.015625	2	131933223	2	44	T:0.795455	A:0.204545	2	131933223	2	9734	T:0.996096	A:0.00390384	missense_variant	forward	T	A	kinesin-like protein KIF17 [Source:RefSeq peptide;Acc:NP_001098682]	ENSBTAG00000017644	KIF17	530435	ENSBTAT00000023470	972	T	A	forward	ENSBTAP00000023470	E1BEN3	282	superfamily IPR027417 P-loop containing nucleoside triphosphate hydrolase;pfam IPR001752 Kinesin motor domain;smart IPR001752 Kinesin motor domain	.	C	S	CCCCCCCCCCSCCCCCCCCCCCCCCCCCCCCXCCXCCCCCSCSSSSASSSSSSSASS	-0.35	0.6
KIF17	ENSBTAG00000017644	Gly811Cys	2	131967492	132583088	G	T	0.706209	2	131967492	2	64	G:1	T:0	2	131967492	2	44	G:0.795455	T:0.204545	2	131967492	2	9948	G:0.992461	T:0.0075392	missense_variant	forward	G	T	kinesin-like protein KIF17 [Source:RefSeq peptide;Acc:NP_001098682]	ENSBTAG00000017644	KIF17	530435	ENSBTAT00000023470	3027	G	T	forward	ENSBTAP00000023470	E1BEN3	967	.	.	G	C	GSSSSSSSSSGSSSSSSSSSSNSSSSCSSXSSSSSNNNGGSASSGGVNSGS	-0.131	0.1
VWA5B1	ENSBTAG00000013511	Arg223His	2	132305187	132920377	C	T	0.960229	2	132305187	2	64	C:1	T:0	2	132305187	2	44	C:0.818182	T:0.181818	2	132305187	2	10012	C:1	T:0	missense_variant	forward	C	T	von Willebrand factor A domain containing 5B1 [Source:HGNC Symbol;Acc:HGNC:26538]	ENSBTAG00000013511	.	.	ENSBTAT00000017965	668	G	A	reverse	ENSBTAP00000017965	E1BB39	223	.	.	R	H	RRRRRRRXXRRXRRRRRRRRRRRRRRRRRRXHHRXRRRRQRRRRRRRRRRRRRRE	-0.261	0.8
EMC1	ENSBTAG00000011950	Ser205Pro	2	133417928	134004824	T	C	0.805765	2	133417928	2	64	T:0.9375	C:0.0625	2	133417928	2	44	T:0.590909	C:0.409091	2	133417928	2	9994	T:0.98349	C:0.0165099	missense_variant	forward	T	C	ER membrane protein complex subunit 1 [Source:HGNC Symbol;Acc:HGNC:28957]	ENSBTAG00000011950	EMC1	508439	ENSBTAT00000042854	581	T	C	forward	ENSBTAP00000040462	E1BBT8	185	superfamily IPR011047 Quinonprotein alcohol dehydrogenase-like superfamily	.	S	P	SSSXSSSSSSSSSSXSXSSSSSSSSSSSSSSXSSSSSSTTTTGTATTTTTTKQNDNNNNNNNNSKDS	-0.245	0.6
EMC1	ENSBTAG00000011950	Ile583Ser	2	133425475	134012371	T	G	0.488704	2	133425475	2	64	T:0.9375	G:0.0625	2	133425475	2	44	T:0.477273	G:0.522727	2	133425475	2	10014	T:0.902237	G:0.0977631	intron_variant	forward	T	G	ER membrane protein complex subunit 1 [Source:HGNC Symbol;Acc:HGNC:28957]	ENSBTAG00000011950	EMC1	508439	ENSBTAT00000042854	.	T	G	forward	ENSBTAP00000040462	E1BBT8	.	.	.	.	.	.	.	.
ALDH4A1	ENSBTAG00000030335	Ser28Phe	2	133770842	134360762	C	T	0.609246	2	133770842	2	64	C:0.96875	T:0.03125	2	133770842	2	44	C:0.772727	T:0.227273	2	133770842	2	9862	C:0.986615	T:0.0133847	missense_variant	forward	C	T	Delta-1-pyrroline-5-carboxylate dehydrogenase, mitochondrial [Source:UniProtKB/Swiss-Prot;Acc:A7YWE4]	ENSBTAG00000030335	ALDH4A1	100126042	ENSBTAT00000020285	88	C	T	forward	ENSBTAP00000020285	A7YWE4	28	superfamily IPR016161 Aldehyde/histidinol dehydrogenase	.	S	F	SSSSASSSSPXSSSSSSSSSSSYSSSSASPHSSSPAAASAPAAAAAAAALAALQMKDTK	-0.264	0.5
ARHGEF10L	ENSBTAG00000000684	Asn139Thr	2	135077465	135649404	T	G	0.600389	2	135077465	2	64	T:0.9375	G:0.0625	2	135077465	2	44	T:0.863636	G:0.136364	2	135077465	2	9470	T:0.995248	G:0.00475185	missense_variant	forward	T	G	Rho guanine nucleotide exchange factor 10 like [Source:HGNC Symbol;Acc:HGNC:25540]	ENSBTAG00000000684	ARHGEF10L	529043	ENSBTAT00000000909	416	A	C	reverse	ENSBTAP00000000909	F1MS55	139	.	.	N	T	NNNTNNNSSSSSSSSSGSSSNDSDNNSSXSSNNNNNNNDDDNDNENEEGA	-0.167	0.4
NECAP2	ENSBTAG00000013282	Ala34Val	2	135686251	136264224	G	A	0.567947	2	135686251	2	64	G:1	A:0	2	135686251	2	44	G:0.886364	A:0.113636	2	135686251	2	10064	G:0.995926	A:0.00407393	intron_variant	forward	G	A	Adaptin ear-binding coat-associated protein 2 [Source:UniProtKB/Swiss-Prot;Acc:Q5E9Q4]	ENSBTAG00000013282	NECAP2	509439	ENSBTAT00000017663	.	C	T	reverse	ENSBTAP00000017663	Q5E9Q4	.	.	.	.	.	.	.	.
ENSBTAG00000001608	ENSBTAG00000001608	Leu178Phe	3	6945246	6939201	G	A	0.43101	3	6945246	2	64	G:0.96875	A:0.03125	3	6945246	2	44	G:0.840909	A:0.159091	3	6945246	2	10032	G:0.987341	A:0.0126595	non_coding_transcript_exon_variant	forward	G	A	.	ENSBTAG00000001608	.	.	ENSBTAT00000002110	532	C	T	reverse	.	.	.	.	.	.	.	.	.	.
FCGR3A	ENSBTAG00000002096	Ser15Leu	3	8002179	7998341	C	T	0.79763	3	8002179	2	64	C:1	T:0	3	8002179	2	44	C:0.75	T:0.25	3	8002179	2	10096	C:0.993562	T:0.00643819	intron_variant	forward	C	T	low affinity immunoglobulin gamma Fc region receptor III isoform 2 precursor [Source:RefSeq peptide;Acc:NP_776742]	ENSBTAG00000002096	FCGR3A	281766	ENSBTAT00000033730	.	C	T	forward	ENSBTAP00000033639	Q2KI63	.	.	.	.	.	.	.	.
FCGR3A	ENSBTAG00000002096	Ser158Phe	3	8005199	8001361	C	T	0.757322	3	8005199	2	64	C:1	T:0	3	8005199	2	44	C:0.772727	T:0.227273	3	8005199	2	10094	C:0.993164	T:0.00683574	missense_variant	forward	C	T	low affinity immunoglobulin gamma Fc region receptor III isoform 2 precursor [Source:RefSeq peptide;Acc:NP_776742]	ENSBTAG00000002096	FCGR3A	281766	ENSBTAT00000033730	459	C	T	forward	ENSBTAP00000033639	Q2KI63	151	pfscan IPR007110 Immunoglobulin-like domain;superfamily IPR007110 Immunoglobulin-like domain;smart IPR003599 Immunoglobulin subtype	.	S	F	FSYSFFSSSSFFFFFXFFFFFFFFFFFFFSFFYFFTFFSSSLFFVRLLPYSSPAQ	0.199	-0.1
FCGR3A	ENSBTAG00000002096	Gln198Lys	3	8005318	8001480	C	A	0.809834	3	8005318	2	64	C:1	A:0	3	8005318	2	44	C:0.772727	A:0.227273	3	8005318	2	10104	C:0.995249	A:0.00475059	missense_variant	forward	C	A	low affinity immunoglobulin gamma Fc region receptor III isoform 2 precursor [Source:RefSeq peptide;Acc:NP_776742]	ENSBTAG00000002096	FCGR3A	281766	ENSBTAT00000033730	578	C	A	forward	ENSBTAP00000033639	Q2KI63	191	superfamily IPR007110 Immunoglobulin-like domain;smart IPR003599 Immunoglobulin subtype	.	Q	K	QQKKQQQQLEQQAEQQQQQQQQRQEQQQQQQQQGQQQLRRQQRKKQHQTR	-0.148	0.7
FCGR3A	ENSBTAG00000002096	Pro200Leu	3	8007624	8003786	C	T	0.766016	3	8007624	2	64	C:1	T:0	3	8007624	2	44	C:0.795455	T:0.204545	3	8007624	2	10110	C:0.994955	T:0.00504451	missense_variant	forward	C	T	low affinity immunoglobulin gamma Fc region receptor III isoform 2 precursor [Source:RefSeq peptide;Acc:NP_776742]	ENSBTAG00000002096	FCGR3A	281766	ENSBTAT00000033730	585	C	T	forward	ENSBTAP00000033639	Q2KI63	193	superfamily IPR007110 Immunoglobulin-like domain	.	P	L	LQLPPSPPPFAPFAPPPTLLSPLLSPLYSLLLPPPPPSSPSVPPV	-0.166	0.2
FCGR3A	ENSBTAG00000002096	Thr202Ile	3	8007630	8003792	C	T	0.765937	3	8007630	2	64	C:1	T:0	3	8007630	2	44	C:0.795455	T:0.204545	3	8007630	2	10098	C:0.994949	T:0.00505051	missense_variant	forward	C	T	low affinity immunoglobulin gamma Fc region receptor III isoform 2 precursor [Source:RefSeq peptide;Acc:NP_776742]	ENSBTAG00000002096	FCGR3A	281766	ENSBTAT00000033730	591	C	T	forward	ENSBTAP00000033639	Q2KI63	195	.	.	T	I	TKNIVLVVVSNNGNNTDSVVVSQVDDVIGVVSVVDFATTTSVVVVVIT	-0.013	0.1
NCSTN	ENSBTAG00000004334	His572Asp	3	9339313	9457111	G	C	0.934891	3	9339313	2	64	G:0.984375	C:0.015625	3	9339313	2	44	G:0.863636	C:0.136364	3	9339313	2	10026	G:1	C:0	missense_variant	forward	G	C	nicastrin [Source:HGNC Symbol;Acc:HGNC:17091]	ENSBTAG00000004334	NCSTN	514929	ENSBTAT00000005677	1589	C	G	reverse	ENSBTAP00000005677	F1MT12	516	.	.	H	D	HQQKQHQHGQHQQQQKQQQQQQQQQQQQQHQYQKQXKIILKKKKRKNLQLQQLTLQKKSLK	-0.061	0
IQGAP3	ENSBTAG00000006882	Val1080Ile	3	14288866	14336916	G	A	0.62037	3	14288866	2	64	G:1	A:0	3	14288866	2	44	G:0.727273	A:0.272727	3	14288866	2	10072	G:0.980342	A:0.0196585	missense_variant	forward	G	A	ras GTPase-activating-like protein IQGAP3 [Source:RefSeq peptide;Acc:NP_001092350]	ENSBTAG00000006882	IQGAP3	505886	ENSBTAT00000046733	3246	G	A	forward	ENSBTAP00000043999	E1B946	1081	pfscan IPR001936 Ras GTPase-activating protein;superfamily IPR008936 Rho GTPase activation protein;pfam IPR001936 Ras GTPase-activating protein;smart IPR001936 Ras GTPase-activating protein	.	V	I	VVVVVIVXXVVVVVVVVVVVVVVVVVVVVXVVVXXVIIIVSVVVVLVVVVVLLLVLVVVY	-0.039	0.8
TMEM79	ENSBTAG00000009436	Ser21Asn	3	14514590	14566731	C	T	0.444121	3	14514590	2	64	C:1	T:0	3	14514590	2	44	C:0.840909	T:0.159091	3	14514590	2	10034	C:0.987343	T:0.012657	missense_variant	forward	C	T	Transmembrane protein 79 [Source:UniProtKB/Swiss-Prot;Acc:Q5E9U3]	ENSBTAG00000009436	TMEM79	513599	ENSBTAT00000012416	189	G	A	reverse	ENSBTAP00000012416	Q5E9U3	21	.	.	S	N	SSSSSSSSSSSSSSSNSNSSSSSSSNSSSSSSTSNTNKTPDVGAPSAM	-0.111	0.7
CLK2	ENSBTAG00000014393	Arg45His	3	15369721	15424671	G	A	0.953704	3	15369721	2	64	G:1	A:0	3	15369721	2	44	G:0.840909	A:0.159091	3	15369721	2	10078	G:1	A:0	missense_variant	forward	G	A	dual specificity protein kinase CLK2 [Source:RefSeq peptide;Acc:NP_001193193]	ENSBTAG00000014393	CLK2	512737	ENSBTAT00000019139	409	G	A	forward	ENSBTAP00000019139	E1B9Q2	45	pfscan	.	R	H	RRHRRRRRRRRRRRRRRRRRRRRRRRRRRRRRRRXRHHHHHHRRHRRRRHRRRRRRRNEERR	-0.185	0.8
CLK2	ENSBTAG00000014393	Arg432Gln	3	15375535	15430485	G	A	0.708829	3	15375535	2	64	G:0.875	A:0.125	3	15375535	2	44	G:0.886364	A:0.113636	3	15375535	2	10078	G:0.998809	A:0.00119071	missense_variant	forward	G	A	dual specificity protein kinase CLK2 [Source:RefSeq peptide;Acc:NP_001193193]	ENSBTAG00000014393	CLK2	512737	ENSBTAT00000019139	1570	G	A	forward	ENSBTAP00000019139	E1B9Q2	432	pfscan IPR000719 Protein kinase domain;superfamily IPR011009 Protein kinase-like domain;pfam IPR000719 Protein kinase domain;smart IPR020635 Tyrosine-protein kinase, catalytic domain;smart IPR002290 Serine/threonine/dual specificity protein kinase, catalytic domain	.	R	Q	XRRRRRRRRRRRRRRRRRRRRRRRRRRRRXRRXXRRRRRRRRRRRRRRRKRRKKRRRRRRKRRKQKKRRRRRL	-0.222	0.8
MTX1	ENSBTAG00000014840	His72Arg	3	15414254	15469180	T	C	0.739746	3	15414254	2	64	T:0.859375	C:0.140625	3	15414254	2	44	T:0.886364	C:0.113636	3	15414254	2	9690	T:0.999278	C:0.000722394	upstream_gene_variant	forward	T	C	metaxin 1 [Source:HGNC Symbol;Acc:HGNC:7504]	ENSBTAG00000014840	MTX1	664655	ENSBTAT00000019763	.	A	G	reverse	ENSBTAP00000019763	F1N1D6	.	.	.	.	.	.	.	.
THBS3	ENSBTAG00000000057	Gln227Pro	3	15418866	15473792	A	C	0.953695	3	15418866	2	64	A:1	C:0	3	15418866	2	44	A:0.840909	C:0.159091	3	15418866	2	10050	A:1	C:0	missense_variant	forward	A	C	thrombospondin 3 [Source:HGNC Symbol;Acc:HGNC:11787]	ENSBTAG00000000057	THBS3	504323	ENSBTAT00000000063	720	A	C	forward	ENSBTAP00000000063	F1MHQ8	227	pfam IPR024665 Thrombospondin/cartilage oligomeric matrix protein, coiled-coil domain	.	Q	P	QQQQQQQQQQQQQQQQQQQQQQQQQQQQQQQQQQQQQQQQQQQQHHHHHHHHHHHHFFVPIPC	-0.29	0.6
EFNA4	ENSBTAG00000010673	Gly142Arg	3	15533764	15588685	C	G	0.573226	3	15533764	2	64	C:1	G:0	3	15533764	2	44	C:0.636364	G:0.363636	3	15533764	2	10022	C:0.961485	G:0.0385153	missense_variant	forward	C	G	ephrin A4 [Source:HGNC Symbol;Acc:HGNC:3224]	ENSBTAG00000010673	EFNA4	615879	ENSBTAT00000033972	500	G	C	reverse	ENSBTAP00000033875	A6QLY0	142	superfamily IPR008972 Cupredoxin;pfam IPR001799 Ephrin receptor-binding domain	.	G	R	GEEEEDGEEEGEEEEEEEEEQEEEEEEKGEEDEEE	0.051	-0.2
ADAM15	ENSBTAG00000010663	Ser515Asn	3	15542308	15597231	C	T	0.918741	3	15542308	2	64	C:1	T:0	3	15542308	2	44	C:0.886364	T:0.113636	3	15542308	2	9960	C:0.9999	T:0.000100402	missense_variant	forward	C	T	disintegrin and metalloproteinase domain-containing protein 15 precursor [Source:RefSeq peptide;Acc:NP_001192371]	ENSBTAG00000010663	ADAM15	784605	ENSBTAT00000014101	1594	G	A	reverse	ENSBTAP00000014101	E1BBU4	515	pfscan;pfam IPR006586 ADAM, cysteine-rich;smart IPR006586 ADAM, cysteine-rich	.	S	N	GGGGGGGGGGGDGSSGGGGGGGGGSGGDGGGGNXGGGSGDDDNSNRSGGEQDGNDP	0.01	0.1
ADAM15	ENSBTAG00000010663	Pro147Arg	3	15545386	15600309	G	C	0.88275	3	15545386	2	64	G:1	C:0	3	15545386	2	44	G:0.840909	C:0.159091	3	15545386	2	10068	G:0.999007	C:0.000993246	missense_variant	forward	G	C	disintegrin and metalloproteinase domain-containing protein 15 precursor [Source:RefSeq peptide;Acc:NP_001192371]	ENSBTAG00000010663	ADAM15	784605	ENSBTAT00000014101	490	C	G	reverse	ENSBTAP00000014101	E1BBU4	147	pfam IPR002870 Peptidase M12B, propeptide	.	P	R	PPPPPPPPPPPXPPPPPPPPPPPPAPPPPPPPPPPXPPPPDPXSSSSSASSASAPTDNN	-0.391	0.6
ADAM15	ENSBTAG00000010663	Val131Ala	3	15545526	15600449	A	G	0.882684	3	15545526	2	64	A:1	G:0	3	15545526	2	44	A:0.840909	G:0.159091	3	15545526	2	10062	A:0.999006	G:0.000993838	missense_variant	forward	A	G	disintegrin and metalloproteinase domain-containing protein 15 precursor [Source:RefSeq peptide;Acc:NP_001192371]	ENSBTAG00000010663	ADAM15	784605	ENSBTAT00000014101	442	T	C	reverse	ENSBTAP00000014101	E1BBU4	131	pfam IPR002870 Peptidase M12B, propeptide	.	V	A	VVVVAVVVVAAXVVVVAVVVVVVVVVVVVVAVXAVXAVVAASAVVVAAVVVVVLVVVVVH	-0.127	0.7
DCST1	ENSBTAG00000010655	Ala449Thr	3	15553615	15608546	C	T	0.837745	3	15553615	2	64	C:1	T:0	3	15553615	2	44	C:0.840909	T:0.159091	3	15553615	2	9992	C:0.998299	T:0.00170136	missense_variant	forward	C	T	DC-STAMP domain containing 1 [Source:HGNC Symbol;Acc:HGNC:26539]	ENSBTAG00000010655	DCST1	521797	ENSBTAT00000014083	1345	G	A	reverse	ENSBTAP00000014083	F1N6J4	449	pfam IPR012858 Dendritic cell-specific transmembrane protein-like	.	A	T	ATLLSSSSSSSSSSSSSSTSSWSWSQSSSSSSSAKTTAPWPECDSPPEH	0.015	0.1
DCST1	ENSBTAG00000010655	Thr445Met	3	15553626	15608557	G	A	0.856443	3	15553626	2	64	G:1	A:0	3	15553626	2	44	G:0.840909	A:0.159091	3	15553626	2	10008	G:0.998601	A:0.00139888	missense_variant	forward	G	A	DC-STAMP domain containing 1 [Source:HGNC Symbol;Acc:HGNC:26539]	ENSBTAG00000010655	DCST1	521797	ENSBTAT00000014083	1334	C	T	reverse	ENSBTAP00000014083	F1N6J4	445	pfam IPR012858 Dendritic cell-specific transmembrane protein-like	.	T	M	TTTASSSTFITTTTTTTTATTTTTTTTATTTTTTTTSAPKKCKSAAKS	-0.254	0.6
PBXIP1	ENSBTAG00000004552	Gly632Asp	3	15641923	15696853	G	A	0.953417	3	15641923	2	64	G:1	A:0	3	15641923	2	44	G:0.840909	A:0.159091	3	15641923	2	9928	G:1	A:0	missense_variant	forward	G	A	Pre-B-cell leukemia transcription factor-interacting protein 1 [Source:UniProtKB/Swiss-Prot;Acc:A6QLY7]	ENSBTAG00000004552	PBXIP1	506485	ENSBTAT00000005980	1708	G	A	forward	ENSBTAP00000005980	A6QLY7	534	.	.	G	D	GSGGGGGGGGGSGSSGGGSGGGGGTKGGGGSGGRRGHEPEEDDKKSES	-0.203	0.5
NUP210L	ENSBTAG00000004987	Val1841Ile	3	16447322	16505098	G	A	0.88785	3	16447322	2	64	G:1	A:0	3	16447322	2	44	G:0.681818	A:0.318182	3	16447322	2	10098	G:0.995049	A:0.00495148	missense_variant	forward	G	A	nucleoporin 210 like [Source:HGNC Symbol;Acc:HGNC:29915]	ENSBTAG00000004987	.	.	ENSBTAT00000006566	5443	G	A	forward	ENSBTAP00000006566	F1MNL6	1815	.	.	V	I	VVVVVVIXVVLVLVVVVVVXVVVVVVVVVVVVVVVVVVLPPPPIPTD	-0.048	0.7
CRTC2	ENSBTAG00000017942	Ala193Pro	3	16482505	16540174	G	C	0.779363	3	16482505	2	64	G:1	C:0	3	16482505	2	44	G:0.681818	C:0.318182	3	16482505	2	10000	G:0.9881	C:0.0119	missense_variant	forward	G	C	CREB-regulated transcription coactivator 2 [Source:UniProtKB/Swiss-Prot;Acc:Q08E26]	ENSBTAG00000017942	CRTC2	540959	ENSBTAT00000056382	628	G	C	forward	ENSBTAP00000050880	Q08E26	193	.	.	A	P	PPPPPAPPPPTPPPPPPPPPPPPPPPPPPPGSSSAATLL	0.333	-0.1
ANXA9	ENSBTAG00000015304	Gly34Asp	3	19784760	19826625	C	T	0.464287	3	19784760	2	64	C:1	T:0	3	19784760	2	44	C:0.886364	T:0.113636	3	19784760	2	10076	C:0.99345	T:0.00655022	intron_variant	forward	C	T	annexin A9 [Source:HGNC Symbol;Acc:HGNC:547]	ENSBTAG00000015304	ANXA9	528055	ENSBTAT00000020350	.	G	A	reverse	ENSBTAP00000020350	F1MU06	.	.	.	.	.	.	.	.
ENSBTAG00000052421	ENSBTAG00000052421	Thr86Met	3	21499864	21606743	G	A	0.45971	3	21499864	2	64	G:0.984375	A:0.015625	3	21499864	2	44	G:0.704545	A:0.295455	3	21499864	2	9982	G:0.96123	A:0.0387698	downstream_gene_variant	forward	G	A	ankyrin repeat domain 35 [Source:HGNC Symbol;Acc:HGNC:26323]	ENSBTAG00000038844	ANKRD35	514513	ENSBTAT00000053939	.	G	A	forward	ENSBTAP00000052497	E1BAM1	.	.	.	.	.	.	.	.
PDE4DIP	ENSBTAG00000001564	Asp1160Tyr	3	22862026	22951503	C	A	0.933072	3	22862026	2	64	C:1	A:0	3	22862026	2	44	C:0.886364	A:0.113636	3	22862026	2	10064	C:1	A:0	missense_variant	forward	C	A	phosphodiesterase 4D interacting protein [Source:HGNC Symbol;Acc:HGNC:15580]	ENSBTAG00000001564	LOC508547	508547	ENSBTAT00000061284	2992	G	T	reverse	ENSBTAP00000053335	F1MQ84	998	.	.	D	Y	DGEDDDAGESDEDDDNDDXDDDDGDDDDDDDDXDDDDDENTDVIQDDGDQD	-0.417	0.6
NOTCH2	ENSBTAG00000007909	Val1823Ile	3	23363466	23473140	G	A	0.670825	3	23363466	2	64	G:0.859375	A:0.140625	3	23363466	2	44	G:0.863636	A:0.136364	3	23363466	2	10056	G:0.997315	A:0.00268496	missense_variant	forward	G	A	notch 2 [Source:HGNC Symbol;Acc:HGNC:7882]	ENSBTAG00000007909	NOTCH2	513730	ENSBTAT00000010400	5467	G	A	forward	ENSBTAP00000010400	F1MPE9	1823	pfscan IPR020683 Ankyrin repeat-containing domain;pirsf IPR008297 Notch	.	V	I	VVVVVVVVVVVVVVVVVVVVVVXVVVVVVXVVVVXVVVVAVVVVVVVVVVVVVVVVVVAAAAA	-0.063	0.8
SPAG17	ENSBTAG00000001080	Glu145Lys	3	25062470	25172806	G	A	0.944973	3	25062470	2	64	G:1	A:0	3	25062470	2	44	G:0.863636	A:0.136364	3	25062470	2	10074	G:1	A:0	missense_variant	forward	G	A	sperm-associated antigen 17 [Source:RefSeq peptide;Acc:NP_001193803]	ENSBTAG00000001080	SPAG17	535545	ENSBTAT00000001438	454	G	A	forward	ENSBTAP00000001438	E1BA36	145	pfscan	.	E	K	EEEEEEEEEEEXXEEEEDEEEEEDEEEEEEEEEEEEVEAAADAAEEEAAEAEEAEQED	-0.203	0.7
SPAG17	ENSBTAG00000001080	Leu258Met	3	25078066	25188402	C	A	0.9603	3	25078066	2	64	C:1	A:0	3	25078066	2	44	C:0.818182	A:0.181818	3	25078066	2	10080	C:1	A:0	missense_variant	forward	C	A	sperm-associated antigen 17 [Source:RefSeq peptide;Acc:NP_001193803]	ENSBTAG00000001080	SPAG17	535545	ENSBTAT00000001438	793	C	A	forward	ENSBTAP00000001438	E1BA36	258	.	.	L	M	LLLLLLLLLLXLXLLLLLLLLLLLLLLLLLLLLLLLLLLMLLLLLLLSLLSEEAQ	-0.101	0.8
SPAG17	ENSBTAG00000001080	Glu1622Asp	3	25201257	25311871	A	C	0.828834	3	25201257	2	64	A:0.90625	C:0.09375	3	25201257	2	44	A:0.659091	C:0.340909	3	25201257	2	10078	A:0.990574	C:0.00942647	missense_variant	forward	A	C	sperm-associated antigen 17 [Source:RefSeq peptide;Acc:NP_001193803]	ENSBTAG00000001080	SPAG17	535545	ENSBTAT00000001438	4857	A	C	forward	ENSBTAP00000001438	E1BA36	1612	.	.	E	D	EEEEEEEEEEEKXEEAEEKEEEEEEEEXEEEEEEEEEEEEXQDKRDDKEEPEEEGDED	-0.132	0.7
TENT5C	ENSBTAG00000046509	Ser115Cys	3	25593453	25704766	G	C	0.764971	3	25593453	2	64	G:1	C:0	3	25593453	2	44	G:0.886364	C:0.113636	3	25593453	2	10020	G:0.998603	C:0.00139721	missense_variant	forward	G	C	family with sequence similarity 46 member C [Source:HGNC Symbol;Acc:HGNC:24712]	ENSBTAG00000046509	.	.	ENSBTAT00000063462	344	C	G	reverse	ENSBTAP00000056377	G5E6N3	115	pfam IPR012937 FAM46 family	.	S	C	SSSSSSSSSSSSSSSSSSSSSSSSSSSSSSSSSSSSSSSSSSSSSSLCTTTITITVTITT	-0.257	0.8
ENSBTAG00000050694	ENSBTAG00000050694	Arg340His	3	27049702	27166587	G	A	0.961696	3	27049702	2	62	G:0.967742	A:0.0322581	3	27049702	2	44	G:0.545455	A:0.454545	3	27049702	2	9788	G:0.997242	A:0.00275848	intergenic_variant	forward	G	A	.	.	.	.	.	.	.	.	.	.	.	.	.	.	.	.	.	.	.
DENND2C	ENSBTAG00000012194	Tyr307His	3	28715518	28825256	T	C	0.955703	3	28715518	2	64	T:0.90625	C:0.09375	3	28715518	2	42	T:0.738095	C:0.261905	3	28715518	2	10074	T:0.999901	C:9.92654e-05	missense_variant	forward	T	C	DENN domain containing 2C [Source:HGNC Symbol;Acc:HGNC:24748]	ENSBTAG00000012194	DENND2C	522279	ENSBTAT00000033639	901	T	C	forward	ENSBTAP00000033549	E1B8G3	301	.	.	Y	H	YYYYYYYYFYYYYYYYYYYYYYYYYYYYYYYYYYYYYYYYYYYYAYILIYIYYYYCCYY	-0.304	0.8
TMIGD3	ENSBTAG00000039738	Val280Ile	3	31813619	31971071	G	A	0.551157	3	31813619	2	64	G:0.828125	A:0.171875	3	31813619	2	44	G:0.454545	A:0.545455	3	31813619	2	10082	G:0.911922	A:0.0880778	missense_variant	forward	G	A	Adenosine receptor A3 [Source:UniProtKB/Swiss-Prot;Acc:Q0VC81]	ENSBTAG00000007642	ADORA3	780806	ENSBTAT00000010057	1073	G	A	forward	ENSBTAP00000010057	Q0VC81	280	pfscan IPR017452 GPCR, rhodopsin-like, 7TM;superfamily;pfam IPR000276 G protein-coupled receptor, rhodopsin-like;pfam IPR019424 Serpentine type 7TM GPCR chemoreceptor Srsx;prints IPR000276 G protein-coupled receptor, rhodopsin-like	.	V	I	VVVVVVVVVVVIVVVVIVVIVVIVVVIVVVVVVVVVVVVVVVVVVVVVVIVVVVVVVVVVAVVIVIILIL	-0.043	0.9
ENSBTAG00000050402	ENSBTAG00000050402	Arg102Gln	3	32055697	32168543	C	T	0.582476	3	32055697	2	64	C:0.953125	T:0.046875	3	32055697	2	44	C:0.818182	T:0.181818	3	32055697	2	10088	C:0.990682	T:0.009318	intergenic_variant	forward	C	T	.	.	.	.	.	.	.	.	.	.	.	.	.	.	.	.	.	.	.
ENSBTAG00000053209	ENSBTAG00000053209	Leu164Phe	3	32471369	32575644	C	A	0.501864	3	32471369	2	64	C:0.921875	A:0.078125	3	32471369	2	44	C:0.840909	A:0.159091	3	32471369	2	10094	C:0.99039	A:0.00960967	intergenic_variant	forward	C	A	.	.	.	.	.	.	.	.	.	.	.	.	.	.	.	.	.	.	.
CYM	ENSBTAG00000010565	Ser63Arg	3	32951766	33063230	G	T	0.644903	3	32951766	2	64	G:0.890625	T:0.109375	3	32951766	2	44	G:0.704545	T:0.295455	3	32951766	2	10064	G:0.980823	T:0.0191773	missense_variant	forward	G	T	Chymosin [Source:UniProtKB/Swiss-Prot;Acc:P00794]	ENSBTAG00000010565	CYM	529879	ENSBTAT00000013970	214	C	A	reverse	ENSBTAP00000013970	P00794;C0LTP1	63	superfamily IPR021109 Aspartic peptidase domain	.	S	R	SSSSSSNNSSSRSSQQRSDSTTAGTTGYGSFNNPTNITNNHTSVMPNNPPEAFTTKSTSTLSSGD	-0.137	0.3
SLC16A4	ENSBTAG00000015380	Ala131Gly	3	33059406	33167589	C	G	0.915451	3	33059406	2	64	C:0.96875	G:0.03125	3	33059406	2	44	C:0.863636	G:0.136364	3	33059406	2	10084	C:0.999901	G:9.9167e-05	missense_variant	forward	C	G	solute carrier family 16 member 4 [Source:HGNC Symbol;Acc:HGNC:10925]	ENSBTAG00000015380	SLC16A4	525480	ENSBTAT00000020444	582	C	G	forward	ENSBTAP00000020444	A7E343	131	pfscan IPR020846 Major facilitator superfamily domain;superfamily IPR020846 Major facilitator superfamily domain;pfam IPR011701 Major facilitator superfamily	.	A	G	AATAAAIAAAAAAAAAAAAAAAAAAAAXAASAAAASXTPSAAAAAAASSSSSSSSSSSSSLL	-0.198	0.7
GSTM1	ENSBTAG00000037673	Lys31Asn	3	33765292	33880086	C	G	0.966845	3	33765292	2	64	C:1	G:0	3	33765292	2	44	C:0.75	G:0.25	3	33765292	2	10076	C:0.999802	G:0.000198491	missense_variant	forward	C	G	.	ENSBTAG00000037673	GSTM1	783879	ENSBTAT00000021896	111	G	C	reverse	ENSBTAP00000021896	A1A4L7	31	superfamily IPR012336 Thioredoxin-like fold;pfam IPR004045 Glutathione S-transferase, N-terminal;prints IPR003081 Glutathione S-transferase, Mu class	.	K	N	KKKKKKKKKKKKPKKKKKKKKKKKKKKKKKKKKKKKKKKKKKKKLKKRKKKRKKKKKKKKKKKKKKKRKKVKKKKVKKINHHI	-0.285	0.8
AMIGO1	ENSBTAG00000014083	Gln410Glu	3	33942288	34056851	C	G	0.555765	3	33942288	2	64	C:1	G:0	3	33942288	2	44	C:0.886364	G:0.113636	3	33942288	2	10052	C:0.995921	G:0.00407879	missense_variant	forward	C	G	adhesion molecule with Ig like domain 1 [Source:HGNC Symbol;Acc:HGNC:20824]	ENSBTAG00000014083	AMIGO1	524284	ENSBTAT00000018722	1579	C	G	forward	ENSBTAP00000018722	A7MBK2	410	.	.	Q	E	QQQQQQQQQQQQQQQQQQQQQQQQQQQQQQQQQHLRDQHFGNGGAHGGGAAPSL	-0.127	0.5
CELSR2	ENSBTAG00000018804	Arg2107Gly	3	34138864	34252387	G	C	0.634909	3	34138864	2	64	G:1	C:0	3	34138864	2	44	G:0.886364	C:0.113636	3	34138864	2	9976	G:0.996893	C:0.00310746	missense_variant	forward	G	C	cadherin EGF LAG seven-pass G-type receptor 2 precursor [Source:RefSeq peptide;Acc:NP_001179860]	ENSBTAG00000018804	CELSR2	538194	ENSBTAT00000025033	6313	C	G	reverse	ENSBTAP00000025033	E1BJ11	2105	pfam	.	R	G	RQRRRRRRRRRRRRRRRRRRRRRRRRRXRRRRRRRRRRRRRRRKRKKRHRRTKRRRARG	-0.402	0.8
ENSBTAG00000050538	ENSBTAG00000050538	His487Pro	3	34595600	34708899	A	C	0.889086	3	34595600	2	64	A:0.96875	C:0.03125	3	34595600	2	42	A:0.880952	C:0.119048	3	34595600	2	10076	A:0.999802	C:0.000198491	intron_variant	forward	A	C	syntaxin binding protein 3 [Source:HGNC Symbol;Acc:HGNC:11446]	ENSBTAG00000007330	STXBP3	512490	ENSBTAT00000009642	.	T	G	reverse	ENSBTAP00000009642	F1MXB4	.	.	.	.	.	.	.	.
ENSBTAG00000015759	ENSBTAG00000015759	Gln9His	3	42987054	43137584	T	G	0.471333	3	42987054	2	64	T:0.96875	G:0.03125	3	42987054	2	44	T:0.795455	G:0.204545	3	42987054	2	10078	T:0.981346	G:0.0186545	non_coding_transcript_exon_variant	forward	T	G	.	ENSBTAG00000015759	.	.	ENSBTAT00000020928	57	A	C	reverse	.	.	.	.	.	.	.	.	.	.
FRRS1	ENSBTAG00000003440	Ala80Val	3	43487068	NA	C	T	0.775746	3	43487068	2	64	C:1	T:0	3	43487068	2	44	C:0.886364	T:0.113636	3	43487068	2	10076	C:0.998511	T:0.00148869
ABCA4	ENSBTAG00000018010	Met162Thr	3	49406955	49562310	T	C	0.49764	3	49406955	2	64	T:0.0625	C:0.9375	3	49406955	2	44	T:0.318182	C:0.681818	3	49406955	2	10066	T:0.0410292	C:0.958971	missense_variant	forward	T	C	ATP binding cassette subfamily A member 4 [Source:HGNC Symbol;Acc:HGNC:34]	ENSBTAG00000018010	ABCA4	281584	ENSBTAT00000023982	585	T	C	forward	ENSBTAP00000023982	F1MWM0	162	tigrfam IPR005951 Retinal-specific ATP-binding cassette transporter	.	M	T	TTTTTTTTTTXTITTTTTTTXTTTATTTTTTTTTTTTTXTTNTTTTTTTTTTTVTTVVVMIVITNTTA	0.298	-0.1
ABCA4	ENSBTAG00000018010	Lys1037Glu	3	49480671	49636018	A	G	0.548328	3	49480671	2	64	A:0.0625	G:0.9375	3	49480671	2	44	A:0.318182	G:0.681818	3	49480671	2	10002	A:0.0352929	G:0.964707	missense_variant	forward	A	G	ATP binding cassette subfamily A member 4 [Source:HGNC Symbol;Acc:HGNC:34]	ENSBTAG00000018010	ABCA4	281584	ENSBTAT00000023982	3209	A	G	forward	ENSBTAP00000023982	F1MWM0	1037	pfscan IPR003439 ABC transporter-like;superfamily IPR027417 P-loop containing nucleoside triphosphate hydrolase;pfam IPR003439 ABC transporter-like;smart IPR003593 AAA+ ATPase domain;tigrfam IPR005951 Retinal-specific ATP-binding cassette transporter	.	K	E	EXEEEEEEEEEEEEEEEEEEEEEEEEEEEEEEXEEEEEEEEEKEEEEEEQEEEEEEEEEEPEEEEEEEGKDE	0.233	0.2
ABCA4	ENSBTAG00000018010	Met1211Ile	3	49487020	49642367	G	A	0.476078	3	49487020	2	64	G:0.96875	A:0.03125	3	49487020	2	44	G:0.818182	A:0.181818	3	49487020	2	10102	G:0.985448	A:0.0145516	missense_variant	forward	G	A	ATP binding cassette subfamily A member 4 [Source:HGNC Symbol;Acc:HGNC:34]	ENSBTAG00000018010	ABCA4	281584	ENSBTAT00000023982	3733	G	A	forward	ENSBTAP00000023982	F1MWM0	1211	tigrfam IPR005951 Retinal-specific ATP-binding cassette transporter	.	M	I	MMMVMVVMMMMMVVVVVVVVLVLVLVVVVVLVVMMLVMLVMMLVVVVLLLLLLLLLLLLLLLLLLLLLLMIV	-0.003	0.4
DNTTIP2	ENSBTAG00000047679	Arg759Gly	3	49621777	49781313	C	G	0.889368	3	49621777	2	62	C:1	G:0	3	49621777	2	44	C:0.681818	G:0.318182	3	49621777	2	10082	C:0.994941	G:0.00505852	missense_variant	forward	C	G	Deoxynucleotidyltransferase terminal-interacting protein 2 [Source:UniProtKB/Swiss-Prot;Acc:Q0P5H2]	ENSBTAG00000047679	DNTTIP2	511258	ENSBTAT00000010317	2304	C	G	forward	ENSBTAP00000010317	Q0P5H2	759	.	.	R	G	RRRRRRRRRKRSRRKRRRRRRRRRRRRRKLISHKRLYQKRYRRFRRRRRRRQKRQKKKKK	-0.354	0.6
ENSBTAG00000040248	ENSBTAG00000040248	Val219Leu	3	51332001	51490925	C	G	0.79804	3	51332001	2	64	C:1	G:0	3	51332001	2	44	C:0.636364	G:0.363636	3	51332001	2	10054	C:0.984882	G:0.0151184	missense_variant	forward	C	G	.	ENSBTAG00000040248	.	.	ENSBTAT00000052156	730	G	C	reverse	ENSBTAP00000048539	F1N7P3	244	superfamily;smart IPR002123 Phospholipid/glycerol acyltransferase	.	V	L	VVVVVVVVVLVVVVVVVVVIVVVVVVVVVVVVVVV	-0.185	1
ENSBTAG00000038233	ENSBTAG00000038233	Val454Ile	3	54774381	54949183	G	A	0.545532	3	54774381	2	62	G:0.758065	A:0.241935	3	54774381	2	44	G:0.545455	A:0.454545	3	54774381	2	10070	G:0.935948	A:0.0640516	missense_variant	forward	G	A	.	ENSBTAG00000002416	.	.	ENSBTAT00000019081	1417	G	A	forward	ENSBTAP00000019081	E1BAL7	374	superfamily IPR003191 Guanylate-binding protein, C-terminal;pfam IPR003191 Guanylate-binding protein, C-terminal	.	V	I	RVVVVVVVVSVXVVVVVVVVVVVVVVVVVVVVXVVIVVVVVVVVVVVVVIVVVVVVVVVVVVVIVVVVILVVVVVIIIVVPVPVVVVVVVLVVVIVIVIVIVVVVVIMEDLD	-0.045	0.8
ENSBTAG00000038233	ENSBTAG00000038233	Ala550Val	3	54776508	54951310	C	T	0.51666	3	54776508	2	64	C:0.75	T:0.25	3	54776508	2	44	C:0.568182	T:0.431818	3	54776508	2	10092	C:0.936187	T:0.0638129	missense_variant	forward	C	T	.	ENSBTAG00000002416	.	.	ENSBTAT00000019081	1721	C	T	forward	ENSBTAP00000019081	E1BAL7	475	superfamily IPR003191 Guanylate-binding protein, C-terminal;pfam IPR003191 Guanylate-binding protein, C-terminal	.	A	V	AANEEEKEEEEMNKKKEEXEEEEEKEAKSESSSDEKEEKEEKEEEESSETEKEEEMKEEKEEEKPEEEDDEDENQDEEKEEEDQQQQQDLEEDDEQENDEDKE	-0.074	-0.2
ENSBTAG00000051311	ENSBTAG00000051311	Ser219Leu	3	57284753	57425701	C	T	0.532781	3	57284753	2	64	C:0.9375	T:0.0625	3	57284753	2	44	C:0.863636	T:0.136364	3	57284753	2	10078	C:0.99365	T:0.00635047	intron_variant	forward	C	T	endophilin-B1 [Source:RefSeq peptide;Acc:NP_001071461]	ENSBTAG00000031171	SH3GLB1	533918	ENSBTAT00000044128	.	G	A	reverse	ENSBTAP00000041643	F1N7B9	.	.	.	.	.	.	.	.
ENSBTAG00000051311	ENSBTAG00000051311	His306Tyr	3	57285013	57425961	C	T	0.913554	3	57285013	2	64	C:1	T:0	3	57285013	2	40	C:0.85	T:0.15	3	57285013	2	10048	C:0.999502	T:0.000497611	intron_variant	forward	C	T	endophilin-B1 [Source:RefSeq peptide;Acc:NP_001071461]	ENSBTAG00000031171	SH3GLB1	533918	ENSBTAT00000044128	.	G	A	reverse	ENSBTAP00000041643	F1N7B9	.	.	.	.	.	.	.	.
ZNHIT6	ENSBTAG00000021051	Leu447Val	3	58468575	58658959	T	G	0.633233	3	58468575	2	64	T:1	G:0	3	58468575	2	44	T:0.840909	G:0.159091	3	58468575	2	10084	T:0.993951	G:0.00604919	intergenic_variant	forward	T	G	.	.	.	.	.	.	.	.	.	.	.	.	.	.	.	.	.	.	.
SYDE2	ENSBTAG00000003444	Asp1167Gly	3	58917502	59107918	A	G	0.905283	3	58917502	2	62	A:1	G:0	3	58917502	2	44	A:0.886364	G:0.113636	3	58917502	2	10080	A:0.999802	G:0.000198413	missense_variant	forward	A	G	synapse defective Rho GTPase homolog 2 [Source:HGNC Symbol;Acc:HGNC:25841]	ENSBTAG00000003444	SYDE2	524536	ENSBTAT00000004474	2723	A	G	forward	ENSBTAP00000004474	F1MZM7	908	pfscan IPR000198 Rho GTPase-activating protein domain;superfamily IPR008936 Rho GTPase activation protein;pfam IPR000198 Rho GTPase-activating protein domain;smart IPR000198 Rho GTPase-activating protein domain	.	D	G	DDDDDEDDDDDDDDDDEDEDDGGDDDDDDXDDDXDDDDDDDDDDDDDDKEEEDEEEEEEEETDED	-0.365	0.7
ENSBTAG00000050554	ENSBTAG00000050554	Val16Ile	3	61049092	61240885	G	A	0.883184	3	61049092	2	62	G:1	A:0	3	61049092	2	44	G:0.818182	A:0.181818	3	61049092	2	10068	G:0.99851	A:0.00148987	missense_variant	forward	G	A	.	ENSBTAG00000031088	.	.	ENSBTAT00000044005	469	G	A	forward	ENSBTAP00000047605	F1MYC4	157	superfamily IPR001932 PPM-type phosphatase domain;pfam IPR001932 PPM-type phosphatase domain;smart IPR001932 PPM-type phosphatase domain	.	V	I	VVVVYVVVVVVVVVVVVVVVVVVVVVVVVXVVVVVVVVVVVVVVVVVVVVVVVVVVVVVVVVVVVVLIIVVVQE	-0.06	0.9
AK5	ENSBTAG00000017411	Val343Ile	3	67220734	67476700	C	T	0.570874	3	67220734	2	64	C:0.609375	T:0.390625	3	67220734	2	42	C:0.547619	T:0.452381	3	67220734	2	10078	C:0.943342	T:0.0566581	missense_variant	forward	C	T	Adenylate kinase isoenzyme 5 [Source:UniProtKB/Swiss-Prot;Acc:A4IFD0]	ENSBTAG00000017411	AK5	613448	ENSBTAT00000023151	1216	G	A	reverse	ENSBTAP00000023151	A4IFD0	343	.	.	V	I	IIIIITTITTIITIIIIIIIIILIIIIIIXXIIILGXAPLTAITLFMLLSLLV	0.03	0.4
IL12RB2	ENSBTAG00000009455	Met633Val	3	77957282	78278353	T	C	0.94507	3	77957282	2	64	T:1	C:0	3	77957282	2	44	T:0.863636	C:0.136364	3	77957282	2	10098	T:1	C:0	missense_variant	forward	T	C	interleukin 12 receptor subunit beta 2 [Source:HGNC Symbol;Acc:HGNC:5972]	ENSBTAG00000009455	IL12RB2	282452	ENSBTAT00000012441	1903	A	G	reverse	ENSBTAP00000012441	F1MEB5	633	.	.	M	V	MMIIIVVVTIITVVXXIILIIXVIIIIIIITIVIIISTXAAIFFFFIILLLALLLL	0.063	0.2
FYB2	ENSBTAG00000009314	Arg596Lys	3	89446220	90023643	G	A	0.540306	3	89446220	2	64	G:0.734375	A:0.265625	3	89446220	2	44	G:0.363636	A:0.636364	3	89446220	2	10066	G:0.874627	A:0.125373	missense_variant	forward	G	A	chromosome 1 open reading frame 168 [Source:HGNC Symbol;Acc:HGNC:27295]	ENSBTAG00000009314	.	.	ENSBTAT00000063304	1664	G	A	forward	ENSBTAP00000056001	G3N291	555	.	.	R	K	KKXKKTKKKKXKKKKKKKKKKKKAKKKKKKKKKXKKKKDP	0.168	0.3
FYB2	ENSBTAG00000009314	Ile667Thr	3	89459818	90037241	T	C	0.539278	3	89459818	2	64	T:0.75	C:0.25	3	89459818	2	42	T:0.357143	C:0.642857	3	89459818	2	10064	T:0.872913	C:0.127087	missense_variant	forward	T	C	chromosome 1 open reading frame 168 [Source:HGNC Symbol;Acc:HGNC:27295]	ENSBTAG00000009314	.	.	ENSBTAT00000063304	1898	T	C	forward	ENSBTAP00000056001	G3N291	633	.	.	I	T	TTFTPTTITTIXTXTTTTFTTTTTITIITTTTTITTS	0.222	-0.1
USP24	ENSBTAG00000016990	Ser1419Thr	3	91224088	91805301	G	C	0.703616	3	91224088	2	64	G:0.90625	C:0.09375	3	91224088	2	44	G:0.431818	C:0.568182	3	91224088	2	10076	G:0.943231	C:0.0567686	missense_variant	forward	G	C	ubiquitin specific peptidase 24 [Source:HGNC Symbol;Acc:HGNC:12623]	ENSBTAG00000016990	USP24	532257	ENSBTAT00000061043	4256	G	C	forward	ENSBTAP00000053571	E1BND0	1419	superfamily IPR016024 Armadillo-type fold	.	S	T	SSSSSSSSSSSSSSSSSSSXSSSSSSSSSSXSSSSXSSSSSSSSSSSSSCCCCCSCCSCCSV	-0.155	0.7
GLIS1	ENSBTAG00000017986	Gly366Val	3	92649477	93217913	G	T	0.931787	3	92649477	2	64	G:1	T:0	3	92649477	2	44	G:0.795455	T:0.204545	3	92649477	2	9682	G:0.999277	T:0.000722991	missense_variant	forward	G	T	GLIS family zinc finger 1 [Source:HGNC Symbol;Acc:HGNC:29525]	ENSBTAG00000017986	.	.	ENSBTAT00000023928	836	G	T	forward	ENSBTAP00000023928	F1MXG5	279	.	.	G	V	VMVVGXGGVMMGGGVAVMVMLVVVVAVMAAVVVVVGVV	0.174	-0.2
PODN	ENSBTAG00000012514	Arg20Trp	3	93175407	93743716	G	A	0.856806	3	93175407	2	64	G:0.9375	A:0.0625	3	93175407	2	44	G:0.818182	A:0.181818	3	93175407	2	9854	G:0.99797	A:0.00202963	missense_variant	forward	G	A	podocan [Source:RefSeq peptide;Acc:NP_001179156]	ENSBTAG00000012514	PODN	509606	ENSBTAT00000016614	109	C	T	reverse	ENSBTAP00000016614	E1BHH6	37	.	.	R	W	RWWCWWWVAWWWWWWWWM	0.641	-0.5
ORC1	ENSBTAG00000002719	Asp640Glu	3	93985053	94566775	C	G	0.627996	3	93985053	2	64	C:1	G:0	3	93985053	2	44	C:0.818182	G:0.181818	3	93985053	2	10054	C:0.991745	G:0.00825542	missense_variant	forward	C	G	origin recognition complex subunit 1 [Source:RefSeq peptide;Acc:NP_001014918]	ENSBTAG00000002719	ORC1	513523	ENSBTAT00000003523	1920	C	G	forward	ENSBTAP00000003523	E1BKR3	640	superfamily IPR027417 P-loop containing nucleoside triphosphate hydrolase;pfam IPR003959 ATPase, AAA-type, core;smart IPR003593 AAA+ ATPase domain	.	D	E	DDDDDDDDDDDXDDDDDDDDDDDDDDDDXDDDDDDDDDDDXDDDDDDDDDDDDDDDDDDDDEDKEL	-0.229	0.9
ENSBTAG00000052338	ENSBTAG00000052338	Val198Glu	3	94286094	NA	A	T	0.803181	3	94286094	2	64	A:0.984375	T:0.015625	3	94286094	2	44	A:0.795455	T:0.204545	3	94286094	2	10074	A:0.996129	T:0.00387135
ENSBTAG00000052338	ENSBTAG00000052338	Ile195Lys	3	94286103	NA	A	T	0.785881	3	94286103	2	64	A:0.984375	T:0.015625	3	94286103	2	44	A:0.795455	T:0.204545	3	94286103	2	10070	A:0.995631	T:0.00436941
ENSBTAG00000049239	ENSBTAG00000049239	Lys306Glu	3	94291580	94874956	T	C	0.45498	3	94291580	2	64	T:0.90625	C:0.09375	3	94291580	2	44	T:0.681818	C:0.318182	3	94291580	2	10014	T:0.956261	C:0.0437388	intron_variant	forward	T	C	Bos taurus thioredoxin domain containing 12 (endoplasmic reticulum) (TXNDC12), mRNA. [Source:RefSeq mRNA;Acc:NM_001015536]	ENSBTAG00000011024	TXNDC12	506991	ENSBTAT00000014645	.	T	C	forward	ENSBTAP00000014645	Q5E936	.	.	.	.	.	.	.	.
EPS15	ENSBTAG00000005542	Tyr228Ser	3	94860307	95447015	A	C	0.706094	3	94860307	2	60	A:1	C:0	3	94860307	2	44	A:0.863636	C:0.136364	3	94860307	2	10056	A:0.997017	C:0.00298329	missense_variant	forward	A	C	epidermal growth factor receptor pathway substrate 15 [Source:HGNC Symbol;Acc:HGNC:3419]	ENSBTAG00000005542	EPS15	535998	ENSBTAT00000053382	692	A	C	forward	ENSBTAP00000052345	A5D7I1	228	pfscan IPR000261 EH domain;pfscan IPR002048 EF-hand domain;superfamily;smart IPR000261 EH domain;smart IPR002048 EF-hand domain	.	Y	S	YYYYYYYYYYXYYYYYYYYYYYYYYYYYYYYYYYYYYYYYYYYYYYYCYYYYYYYYFYYYYF	-0.57	0.9
TTC39A	ENSBTAG00000002451	Leu157Ile	3	94984213	95570702	C	A	0.535892	3	94984213	2	64	C:0.890625	A:0.109375	3	94984213	2	44	C:0.431818	A:0.568182	3	94984213	2	10050	C:0.899701	A:0.100299	missense_variant	forward	C	A	tetratricopeptide repeat domain 39A [Source:HGNC Symbol;Acc:HGNC:18657]	ENSBTAG00000002451	TTC39A	527172	ENSBTAT00000003183	519	C	A	forward	ENSBTAP00000003183	F1MNU0	147	pfam IPR019412 Outer membrane protein Iml2/Tetratricopeptide repeat protein 39	.	L	I	IXIIIIIIIIIIXIIIIIIIIIIIIIIGIIIIIIIIIIIIIIIIIIIIIIMIIIIIIIILIMLLL	0.105	0.5
UROD	ENSBTAG00000012644	Leu364Arg	3	101034274	101616948	A	C	0.876611	3	101034274	2	64	A:1	C:0	3	101034274	2	44	A:0.772727	C:0.227273	3	101034274	2	9588	A:0.997393	C:0.00260743	missense_variant	forward	A	C	uroporphyrinogen decarboxylase [Source:HGNC Symbol;Acc:HGNC:12591]	ENSBTAG00000012644	UROD	504914	ENSBTAT00000016778	1164	T	G	reverse	ENSBTAP00000016778	E1BEX4	364	superfamily	.	L	R	LLLLLLLLLLLLLLLLLLLLLLLLLLLLLLLLLLLLLLIIIIIIRLMILLMLLMLMIC	-0.358	0.8
CCDC24	ENSBTAG00000011888	Arg86Trp	3	102068239	102658518	G	A	0.612025	3	102068239	2	64	G:0.96875	A:0.03125	3	102068239	2	44	G:0.681818	A:0.318182	3	102068239	2	10022	G:0.974456	A:0.0255438	missense_variant	forward	G	A	coiled-coil domain containing 24 [Source:HGNC Symbol;Acc:HGNC:28688]	ENSBTAG00000011888	CCDC24	516188	ENSBTAT00000015772	256	C	T	reverse	ENSBTAP00000015772	E1BGG3	86	.	.	R	W	RRRRRRRRRRRRRRRRRRRRRRQRRRRRWWRFRRRKKQQKKQQ	-0.389	0.7
ENSBTAG00000050906	ENSBTAG00000050906	Ala102Pro	3	103564885	104159384	G	C	0.901038	3	103564885	2	64	G:0.953125	C:0.046875	3	103564885	2	44	G:0.772727	C:0.227273	3	103564885	2	10082	G:0.998413	C:0.00158699	intron_variant	forward	G	C	Peptidyl-prolyl cis-trans isomerase H [Source:UniProtKB/Swiss-Prot;Acc:Q0P5D0]	ENSBTAG00000004590	PPIH	513428	ENSBTAT00000006026	.	C	G	reverse	ENSBTAP00000006026	Q0P5D0	.	.	.	.	.	.	.	.
MACF1	ENSBTAG00000021024	Arg4362Trp	3	106682588	107271984	G	A	0.696566	3	106682588	2	64	G:1	A:0	3	106682588	2	44	G:0.818182	A:0.181818	3	106682588	2	10084	G:0.993852	A:0.00614835	missense_variant	forward	G	A	microtubule-actin cross-linking factor 1 [Source:RefSeq peptide;Acc:NP_001137332]	ENSBTAG00000021024	MACF1	506730	ENSBTAT00000033270	13027	C	T	reverse	ENSBTAP00000033188	F1N6H4	4343	superfamily;superfamily IPR007110 Immunoglobulin-like domain;superfamily IPR012337 Ribonuclease H-like domain;smart IPR018159 Spectrin/alpha-actinin	.	R	W	RRRQRRRQRHQRHHRHHQHRRHQRRRRRRERQRQRRQQRRQRRRHRKKKQRKKKKKRRN	-0.379	0.6
RHBDL2	ENSBTAG00000008023	Ser95Pro	3	107073777	107661806	T	C	0.836937	3	107073777	2	64	T:0.921875	C:0.078125	3	107073777	2	44	T:0.295455	C:0.704545	3	107073777	2	10086	T:0.958061	C:0.0419393	missense_variant	forward	T	C	rhomboid like 2 [Source:HGNC Symbol;Acc:HGNC:16083]	ENSBTAG00000008023	RHBDL2	514943	ENSBTAT00000056623	296	T	C	forward	ENSBTAP00000052684	A6QPK1	57	pirsf IPR017213 Peptidase S54, rhomboid, metazoan	.	S	P	PPPPHKKKNKHKKKKKKKKSKEKNEPEKPPKQKKDDDDNNGDEDDEDEHHDDEDDQHIELN	-0.015	0
THRAP3	ENSBTAG00000024095	Asn857Ser	3	109555785	110139231	T	C	0.956266	3	109555785	2	64	T:0.96875	C:0.03125	3	109555785	2	44	T:0.795455	C:0.204545	3	109555785	2	10098	T:1	C:0	missense_variant	forward	T	C	thyroid hormone receptor associated protein 3 [Source:HGNC Symbol;Acc:HGNC:22964]	ENSBTAG00000024095	THRAP3	505228	ENSBTAT00000013994	2750	A	G	reverse	ENSBTAP00000013994	E1B7W1	857	.	.	N	S	NSSNNNNSSSNNNNNNNNNNNNNNENNNNNNNNNNNNNSSSNSSPSNSNANYQGHNHNHHHNANNNNGGNGN	-0.178	0.6
COL8A2	ENSBTAG00000010175	Pro471Leu	3	109718148	110301495	C	T	0.959596	3	109718148	2	64	C:1	T:0	3	109718148	2	44	C:0.818182	T:0.181818	3	109718148	2	9766	C:1	T:0	missense_variant	forward	C	T	collagen type VIII alpha 2 chain [Source:HGNC Symbol;Acc:HGNC:2216]	ENSBTAG00000010175	COL8A2	539415	ENSBTAT00000013427	1412	C	T	forward	ENSBTAP00000013427	F1MJR6	471	pfscan	.	P	L	PPPPPPPPPPPPPPPPPPPXPPPPPPPPPXPPPPPPSPPPPPPPPPPPPP	-0.625	0.9
CSMD2	ENSBTAG00000005784	Arg1211His	3	112096322	112705775	G	A	0.555054	3	112096322	2	64	G:0.96875	A:0.03125	3	112096322	2	44	G:0.75	A:0.25	3	112096322	2	10056	G:0.978819	A:0.0211814	missense_variant	forward	G	A	CUB and Sushi multiple domains 2 [Source:HGNC Symbol;Acc:HGNC:19290]	ENSBTAG00000005784	.	.	ENSBTAT00000007609	3017	G	A	forward	ENSBTAP00000007609	F1N3H5	1006	pfscan IPR000859 CUB domain;superfamily IPR000859 CUB domain;pfam IPR000859 CUB domain;smart IPR000859 CUB domain	.	R	H	RRRRRRRXRRRNHHRRRRHXHRHHHHRHRRRRRRRRXPRXGRRRRRKSGGGGGGGSGGG	-0.091	0.4
MROH2A	ENSBTAG00000017434	Trp650Leu	3	113465516	114071687	C	A	0.570237	3	113465516	2	64	C:0.90625	A:0.09375	3	113465516	2	44	C:0.795455	A:0.204545	3	113465516	2	10030	C:0.987936	A:0.0120638	intron_variant	forward	C	A	maestro heat like repeat family member 2A [Source:HGNC Symbol;Acc:HGNC:27936]	ENSBTAG00000017434	.	.	ENSBTAT00000023177	.	G	T	reverse	ENSBTAP00000023177	F1MZK6	.	.	.	.	.	.	.	.
MROH2A	ENSBTAG00000017434	Arg636Gln	3	113465558	114071729	C	T	0.572997	3	113465558	2	64	C:0.90625	T:0.09375	3	113465558	2	44	C:0.795455	T:0.204545	3	113465558	2	10046	C:0.988055	T:0.0119451	intron_variant	forward	C	T	maestro heat like repeat family member 2A [Source:HGNC Symbol;Acc:HGNC:27936]	ENSBTAG00000017434	.	.	ENSBTAT00000023177	.	G	A	reverse	ENSBTAP00000023177	F1MZK6	.	.	.	.	.	.	.	.
COL6A3	ENSBTAG00000030190	Arg217His	3	116853172	117480283	C	T	0.705169	3	116853172	2	64	C:0.984375	T:0.015625	3	116853172	2	44	C:0.840909	T:0.159091	3	116853172	2	10080	C:0.995933	T:0.00406746	missense_variant	forward	C	T	collagen type VI alpha 3 chain [Source:HGNC Symbol;Acc:HGNC:2213]	ENSBTAG00000030190	COL6A3	530657	ENSBTAT00000018479	656	G	A	reverse	ENSBTAP00000018479	E1BB91	219	superfamily IPR002035 von Willebrand factor, type A;smart IPR002035 von Willebrand factor, type A	.	R	H	HHHGHHQRQQXRHLHHHHXRHHHHHHHHHHHRRQRHRRRRISQK	0.177	0.2
LRRFIP1	ENSBTAG00000005354	Arg742His	3	117220546	117854797	G	A	0.948623	3	117220546	2	64	G:0.984375	A:0.015625	3	117220546	2	44	G:0.818182	A:0.181818	3	117220546	2	10044	G:0.9999	A:9.95619e-05	intron_variant	forward	G	A	.	ENSBTAG00000005354	LRRFIP1	616994	ENSBTAT00000007043	.	G	A	forward	ENSBTAP00000007043	A6QP40	.	.	.	.	.	.	.	.
RAMP1	ENSBTAG00000011534	Thr219Met	3	117320474	117955086	C	T	0.837763	3	117320474	2	64	C:0.984375	T:0.015625	3	117320474	2	44	C:0.818182	T:0.181818	3	117320474	2	9872	C:0.997771	T:0.00222853	missense_variant	forward	C	T	receptor activity-modifying protein 1 precursor [Source:RefSeq peptide;Acc:NP_001077246]	ENSBTAG00000011534	RAMP1	617017	ENSBTAT00000015322	709	C	T	forward	ENSBTAP00000015322	F1MLY6	219	.	.	T	M	R	0	-0.2
SCLY	ENSBTAG00000017826	Gly332Ser	3	117438043	118070867	G	A	0.965487	3	117438043	2	64	G:1	A:0	3	117438043	2	44	G:0.795455	A:0.204545	3	117438043	2	10052	G:1	A:0	missense_variant	forward	G	A	Selenocysteine lyase [Source:UniProtKB/Swiss-Prot;Acc:A2VDS1]	ENSBTAG00000017826	SCLY	790815	ENSBTAT00000013719	1061	G	A	forward	ENSBTAP00000013719	A2VDS1	332	superfamily IPR015424 Pyridoxal phosphate-dependent transferase;pfam IPR000192 Aminotransferase class V domain;pirsf IPR016454 Cysteine desulfurase	.	G	S	GGGDDDDGGGGGGLGDGGGGGGGGGGDXGGDXGGEEGGGGGGGEEGGNGGGRRSKRAGGRH	-0.215	0.5
ESPNL	ENSBTAG00000010164	Trp68Arg	3	117441984	118074840	T	C	0.489946	3	117441984	2	64	T:0.984375	C:0.015625	3	117441984	2	44	T:0.681818	C:0.318182	3	117441984	2	9250	T:0.960216	C:0.0397838	upstream_gene_variant	forward	T	C	espin-like [Source:HGNC Symbol;Acc:HGNC:27937]	ENSBTAG00000010164	ESPNL	524380	ENSBTAT00000063447	.	T	C	forward	ENSBTAP00000054272	G3MXK5	.	.	.	.	.	.	.	.
ESPNL	ENSBTAG00000010164	Asp310Glu	3	117447612	118080468	C	G	0.453137	3	117447612	2	64	C:0.984375	G:0.015625	3	117447612	2	44	C:0.681818	G:0.318182	3	117447612	2	9838	C:0.955784	G:0.0442163	missense_variant	forward	C	G	espin-like [Source:HGNC Symbol;Acc:HGNC:27937]	ENSBTAG00000010164	ESPNL	524380	ENSBTAT00000063447	714	C	G	forward	ENSBTAP00000054272	G3MXK5	238	pfscan IPR002110 Ankyrin repeat;pfscan IPR020683 Ankyrin repeat-containing domain;superfamily IPR020683 Ankyrin repeat-containing domain;smart IPR002110 Ankyrin repeat	.	D	E	EEEESXEEEEEEEEEEEEEEEEEEEEEEEEEEEENEEEEDNDEEEEKND	0.145	0.3
KLHL30	ENSBTAG00000053361	Val562Ile	3	117483552	NA	G	A	0.544883	3	117483552	2	64	G:0.984375	A:0.015625	3	117483552	2	44	G:0.681818	A:0.318182	3	117483552	2	9198	G:0.966949	A:0.0330507
OTOS	ENSBTAG00000020592	Leu152Met	3	119672562	120133591	G	T	0.547724	3	119672562	2	64	G:1	T:0	3	119672562	2	44	G:0.772727	T:0.227273	3	119672562	2	9894	G:0.981807	T:0.0181928	missense_variant	forward	G	T	otospiralin [Source:HGNC Symbol;Acc:HGNC:22644]	ENSBTAG00000020592	.	.	ENSBTAT00000027436	145	C	A	reverse	ENSBTAP00000027436	G5E5P8	40	.	.	L	M	LLLLMLLVLLLLVLQLLLLQQLLQLLLLLLLLLLLVLLLLLLHIIIIVIILIII	-0.083	0.7
GPC1	ENSBTAG00000015996	Arg309Gln	3	119887568	NA	G	A	0.531094	3	119887568	2	64	G:1	A:0	3	119887568	2	44	G:0.863636	A:0.136364	3	119887568	2	9576	G:0.993421	A:0.00657895
SNED1	ENSBTAG00000014132	Ala413Thr	3	120295301	120775497	G	A	0.709659	3	120295301	2	64	G:0.953125	A:0.046875	3	120295301	2	44	G:0.613636	A:0.386364	3	120295301	2	9854	G:0.974325	A:0.0256749	missense_variant	forward	G	A	sushi, nidogen and EGF like domains 1 [Source:HGNC Symbol;Acc:HGNC:24696]	ENSBTAG00000014132	.	.	ENSBTAT00000064553	1248	G	A	forward	ENSBTAP00000056590	G3N3S9	412	pfscan IPR000742 EGF-like domain;pfscan;superfamily;smart IPR000742 EGF-like domain	.	A	T	AATAGAAATAATAAATATAAASAAAATATAAGGGGGGGGGGGSIIVSVIK	-0.103	0.4
COBL	ENSBTAG00000023806	Arg1106Gln	4	4859129	4774117	G	A	0.411342	4	4859129	2	64	G:0.984375	A:0.015625	4	4859129	2	44	G:0.818182	A:0.181818	4	4859129	2	10020	G:0.982136	A:0.0178643	intergenic_variant	forward	G	A	.	.	.	.	.	.	.	.	.	.	.	.	.	.	.	.	.	.	.
KRIT1	ENSBTAG00000002750	Pro17Leu	4	9562350	9409544	G	A	0.933121	4	9562350	2	64	G:1	A:0	4	9562350	2	44	G:0.886364	A:0.113636	4	9562350	2	10088	G:1	A:0	missense_variant	forward	G	A	KRIT1, ankyrin repeat containing [Source:HGNC Symbol;Acc:HGNC:1573]	ENSBTAG00000002750	KRIT1	407996	ENSBTAT00000003566	505	C	T	reverse	ENSBTAP00000003566	A7Z069	17	.	.	P	L	PPPPPPPPPPPPPPPPPPPPPPPPPPPPPPPPPPPPPPPPPPPPPPPPPPPPPPPPPPPPPPSL	-0.64	1
ENSBTAG00000051645	ENSBTAG00000051645	Arg313Lys	4	9665146	9513740	C	T	0.47777	4	9665146	2	64	C:0.96875	T:0.03125	4	9665146	2	44	C:0.886364	T:0.113636	4	9665146	2	9594	C:0.99458	T:0.00542005	intron_variant	forward	C	T	ankyrin repeat and IBR domain-containing protein 1 [Source:RefSeq peptide;Acc:NP_001178981]	ENSBTAG00000034936	ANKIB1	505204	ENSBTAT00000061475	.	C	T	forward	ENSBTAP00000053741	F1MDC0	.	.	.	.	.	.	.	.
ENSBTAG00000048169	ENSBTAG00000048169	Val74Met	4	9704238	9552835	C	T	0.564353	4	9704238	2	64	C:0.90625	T:0.09375	4	9704238	2	44	C:0.727273	T:0.272727	4	9704238	2	10066	C:0.977051	T:0.0229485	missense_variant	forward	C	T	.	ENSBTAG00000048169	.	.	ENSBTAT00000065300	220	G	A	reverse	ENSBTAP00000056582	G3N3S3	74	superfamily IPR000630 Ribosomal protein S8;pfam IPR000630 Ribosomal protein S8	.	V	M	VVAVVVVVVVVVMMVVVVVVVVVVVVVVVVVVVVVVVVVVVVVVV	-0.177	0.9
ENSBTAG00000047555	ENSBTAG00000047555	Ser15Pro	4	12852956	12724933	T	C	0.7588	4	12852956	2	64	T:1	C:0	4	12852956	2	44	T:0.75	C:0.25	4	12852956	2	10092	T:0.991875	C:0.00812525	missense_variant	forward	T	C	.	ENSBTAG00000047555	LOC613363	613363	ENSBTAT00000065396	43	T	C	forward	ENSBTAP00000056524	G3N3L9	15	superfamily IPR009072 Histone-fold	.	S	P	S	-0.333	1
SCIN	ENSBTAG00000009786	Lys584Arg	4	20695375	20226564	A	G	0.938823	4	20695375	2	64	A:1	G:0	4	20695375	2	44	A:0.840909	G:0.159091	4	20695375	2	10076	A:0.999802	G:0.000198491	missense_variant	forward	A	G	scinderin [Source:HGNC Symbol;Acc:HGNC:21695]	ENSBTAG00000009786	.	.	ENSBTAT00000012910	1712	A	G	forward	ENSBTAP00000012910	G3X6T2	571	superfamily;pfam IPR007123 Gelsolin-like domain;smart IPR007122 Villin/Gelsolin;prints IPR007122 Villin/Gelsolin	.	K	R	EEEEKSREEEXEEERKEEKEEEKEKGEEKEEEEXEGEQQQEQQQQQQQEQQQKQKRKKKKSKKKSSSS	-0.067	0.3
ENSBTAG00000053466	ENSBTAG00000053466	Arg44Gly	4	20756848	20288611	A	G	0.631652	4	20756848	2	64	A:0.875	G:0.125	4	20756848	2	44	A:0.727273	G:0.272727	4	20756848	2	9982	A:0.98307	G:0.0169305	intergenic_variant	forward	A	G	.	.	.	.	.	.	.	.	.	.	.	.	.	.	.	.	.	.	.
SP8	ENSBTAG00000002604	Glu445Gly	4	29493132	29595504	T	C	0.787933	4	29493132	2	64	T:1	C:0	4	29493132	2	44	T:0.818182	C:0.181818	4	29493132	2	9030	T:0.996346	C:0.00365449	missense_variant	forward	T	C	Sp8 transcription factor [Source:HGNC Symbol;Acc:HGNC:19196]	ENSBTAG00000002604	SP8	784504	ENSBTAT00000003368	1304	A	G	reverse	ENSBTAP00000003368	E1BMR6	435	.	.	E	G	EEEEEEEEEEEEEEEEEEEEEEEEEEEEEEEEEDEEN	-0.447	1
RAPGEF5	ENSBTAG00000015539	Asn440Tyr	4	30951325	31056078	T	A	0.64315	4	30951325	2	62	T:1	A:0	4	30951325	2	44	T:0.886364	A:0.113636	4	30951325	2	10098	T:0.997029	A:0.00297089	missense_variant	forward	T	A	Rap guanine nucleotide exchange factor 5 [Source:HGNC Symbol;Acc:HGNC:16862]	ENSBTAG00000015539	.	.	ENSBTAT00000033832	1117	A	T	reverse	ENSBTAP00000033741	F1N3K6	373	pfscan IPR000651 Ras-like guanine nucleotide exchange factor, N-terminal;superfamily IPR023578 Ras guanine nucleotide exchange factor domain;pfam IPR000651 Ras-like guanine nucleotide exchange factor, N-terminal;smart IPR000651 Ras-like guanine nucleotide exchange factor, N-terminal	.	N	Y	NNNNNNNTNNNNNNNNNNSNXNSNNNNNNNNXNNNNNNTNENDDRDDNSGGGGGRSWPGGGGRLGGLGGS	-0.343	0.5
ENSBTAG00000015666	ENSBTAG00000015666	Pro737Ser	4	32475396	32613063	G	A	0.945059	4	32475396	2	64	G:1	A:0	4	32475396	2	44	G:0.863636	A:0.136364	4	32475396	2	10104	G:1	A:0	intron_variant	forward	G	A	.	ENSBTAG00000015666	.	.	ENSBTAT00000047541	.	C	T	reverse	ENSBTAP00000044742	F1MJU4	.	.	.	.	.	.	.	.
ENSBTAG00000033449	ENSBTAG00000033449	Gly117Arg	4	32771682	NA	C	T	0.555615	4	32771682	2	64	C:1	T:0	4	32771682	2	44	C:0.818182	T:0.181818	4	32771682	2	9884	C:0.989174	T:0.0108256
ENSBTAG00000033449	ENSBTAG00000033449	Ile110Val	4	32771703	NA	T	C	0.563419	4	32771703	2	64	T:1	C:0	4	32771703	2	44	T:0.818182	C:0.181818	4	32771703	2	9886	T:0.98948	C:0.0105199
ENSBTAG00000033449	ENSBTAG00000033449	Lys10Glu	4	32779550	NA	T	C	0.516934	4	32779550	2	64	T:1	C:0	4	32779550	2	44	T:0.863636	C:0.136364	4	32779550	2	10070	T:0.993049	C:0.00695134
ABCB4	ENSBTAG00000005653	Gly527Glu	4	33039390	33152975	G	A	0.813569	4	33039390	2	64	G:1	A:0	4	33039390	2	44	G:0.818182	A:0.181818	4	33039390	2	9826	G:0.996845	A:0.0031549	missense_variant	forward	G	A	ATP binding cassette subfamily B member 4 [Source:HGNC Symbol;Acc:HGNC:45]	ENSBTAG00000005653	ABCB4	100336913	ENSBTAT00000007432	1580	G	A	forward	ENSBTAP00000007432	E1BLT5	527	pfscan IPR003439 ABC transporter-like;superfamily IPR027417 P-loop containing nucleoside triphosphate hydrolase;pfam IPR003439 ABC transporter-like;smart IPR003593 AAA+ ATPase domain	.	G	E	GGGGGGGXGGGGGGXGGGGGGGGGGGGGGGGGGGGGGGGGGGGGGGGGGGGGGGGGGGGSGGGGG	-0.509	0.9
ABCB4	ENSBTAG00000005653	Ala531Val	4	33039402	33152987	C	T	0.777468	4	33039402	2	64	C:1	T:0	4	33039402	2	44	C:0.840909	T:0.159091	4	33039402	2	9806	C:0.996941	T:0.00305935	missense_variant	forward	C	T	ATP binding cassette subfamily B member 4 [Source:HGNC Symbol;Acc:HGNC:45]	ENSBTAG00000005653	ABCB4	100336913	ENSBTAT00000007432	1592	C	T	forward	ENSBTAP00000007432	E1BLT5	531	pfscan IPR003439 ABC transporter-like;superfamily IPR027417 P-loop containing nucleoside triphosphate hydrolase;pfam IPR003439 ABC transporter-like;smart IPR003593 AAA+ ATPase domain	.	A	V	VAAAAAAXAAAAAAXAAAAAAAAAAAAAAAAAAATAAAATAAAAAAATTTTTTTTTTTTVASAVV	-0.169	0.7
ABCB4	ENSBTAG00000005653	Ala542Thr	4	33039434	33153019	G	A	0.770674	4	33039434	2	64	G:1	A:0	4	33039434	2	44	G:0.840909	A:0.159091	4	33039434	2	9704	G:0.996805	A:0.00319456	missense_variant	forward	G	A	ATP binding cassette subfamily B member 4 [Source:HGNC Symbol;Acc:HGNC:45]	ENSBTAG00000005653	ABCB4	100336913	ENSBTAT00000007432	1624	G	A	forward	ENSBTAP00000007432	E1BLT5	542	pfscan IPR003439 ABC transporter-like;superfamily IPR027417 P-loop containing nucleoside triphosphate hydrolase;pfam IPR003439 ABC transporter-like;smart IPR003593 AAA+ ATPase domain	.	A	T	AAAAAAAXAAAAAAXAAAAAAAAAAAATAAAAAAAAAAAAAAAAAAAAAAAAAAAAAAAAAAAAA	-0.249	1
ABCB4	ENSBTAG00000005653	Ala546Thr	4	33039446	33153031	G	A	0.745328	4	33039446	2	64	G:1	A:0	4	33039446	2	44	G:0.840909	A:0.159091	4	33039446	2	9784	G:0.996321	A:0.00367948	missense_variant	forward	G	A	ATP binding cassette subfamily B member 4 [Source:HGNC Symbol;Acc:HGNC:45]	ENSBTAG00000005653	ABCB4	100336913	ENSBTAT00000007432	1636	G	A	forward	ENSBTAP00000007432	E1BLT5	546	pfscan IPR003439 ABC transporter-like;superfamily IPR027417 P-loop containing nucleoside triphosphate hydrolase;pfam IPR003439 ABC transporter-like;smart IPR003593 AAA+ ATPase domain	.	A	T	AAAAAAAXAAAAAAXAAAAAAAAAAAASAAAAAAAAAAAAAAAAAAAAAAAAAAAAAAAAAAAAA	-0.254	1
KIAA1324L	ENSBTAG00000004023	Lys252Arg	4	33545473	33688009	A	G	0.938713	4	33545473	2	64	A:1	G:0	4	33545473	2	44	A:0.840909	G:0.159091	4	33545473	2	10070	A:0.999801	G:0.00019861	missense_variant	forward	A	G	UPF0577 protein KIAA1324-like homolog [Source:UniProtKB/Swiss-Prot;Acc:A7E2Z9]	ENSBTAG00000004023	KIAA1324L	518313	ENSBTAT00000005255	877	A	G	forward	ENSBTAP00000005255	A7E2Z9	253	superfamily IPR009030 Insulin-like growth factor binding protein, N-terminal	.	K	R	KKKKKKKKKKKKKKKKKKKKKKKKKKKKKKKKKKXKKKKKKKKKKKKKKQKKNKKKKKKKKKKKRKKKKKKKKKEK	-0.185	0.9
SEMA3E	ENSBTAG00000014920	His260Gln	4	37189460	37368817	T	A	0.699975	4	37189460	2	64	T:0.796875	A:0.203125	4	37189460	2	44	T:0.886364	A:0.113636	4	37189460	2	10090	T:0.999207	A:0.000792864	missense_variant	forward	T	A	semaphorin 3E [Source:HGNC Symbol;Acc:HGNC:10727]	ENSBTAG00000014920	SEMA3E	535644	ENSBTAT00000019866	666	T	A	forward	ENSBTAP00000019866	F1MYW3	222	pfscan IPR001627 Sema domain;superfamily IPR001627 Sema domain;pfam IPR001627 Sema domain;smart IPR001627 Sema domain	.	H	Q	HXXHHHHHHHHHHHHHHHHHHHXHHHHHHQHQHHHHHHXHHHHHHHHHHQSRNYRKKKRKKKR	-0.334	0.7
ENSBTAG00000052433	ENSBTAG00000052433	Arg333Cys	4	43489778	43724076	C	T	0.903181	4	43489778	2	64	C:1	T:0	4	43489778	2	44	C:0.840909	T:0.159091	4	43489778	2	10102	C:0.999307	T:0.000692932	intron_variant	forward	C	T	round spermatid basic protein 1 like [Source:HGNC Symbol;Acc:HGNC:24765]	ENSBTAG00000015753	.	.	ENSBTAT00000020914	.	G	A	reverse	ENSBTAP00000020914	F1MQD6	.	.	.	.	.	.	.	.
RELN	ENSBTAG00000003658	Gly895Asp	4	44832235	45096789	C	T	0.533687	4	44832235	2	62	C:1	T:0	4	44832235	2	44	C:0.840909	T:0.159091	4	44832235	2	10096	C:0.990689	T:0.00931062	missense_variant	forward	C	T	reelin precursor [Source:RefSeq peptide;Acc:NP_001193387]	ENSBTAG00000003658	RELN	281450	ENSBTAT00000004768	2213	G	A	reverse	ENSBTAP00000004768	F1MUS6	713	superfamily IPR011040 Sialidases	.	G	D	GGLGGGGGSGGGGGGGGGGGGGGGGGGGGGGGGGGGGGGSGGGGGGGQQEQQDQQQQGG	-0.333	0.7
ATXN7L1	ENSBTAG00000002037	Ala636Ser	4	46706859	46979828	C	A	0.892076	4	46706859	2	64	C:1	A:0	4	46706859	2	44	C:0.886364	A:0.113636	4	46706859	2	10040	C:0.999701	A:0.000298805	missense_variant	forward	C	A	Ataxin-7-like protein 1 [Source:UniProtKB/Swiss-Prot;Acc:Q3T136]	ENSBTAG00000002037	ATXN7L1	534448	ENSBTAT00000002637	2751	G	T	reverse	ENSBTAP00000002637	F1N344	862	pfscan	.	A	S	AAXAAAAAAAAAXXAAAAAAAAAAAAXAAAAAAAAAAAAAAATAAAAAAAAP	-0.176	0.9
COG5	ENSBTAG00000005526	His12Gln	4	48507497	48786056	G	C	0.944774	4	48507497	2	64	G:1	C:0	4	48507497	2	44	G:0.863636	C:0.136364	4	48507497	2	10050	G:1	C:0	intron_variant	forward	G	C	probable G-protein coupled receptor 22 [Source:RefSeq peptide;Acc:NP_001192364]	ENSBTAG00000046917	GPR22	783685	ENSBTAT00000064577	.	G	C	forward	ENSBTAP00000056452	G3N3E9	.	.	.	.	.	.	.	.
SLC26A4	ENSBTAG00000010062	Asp380Asn	4	48700987	48979635	G	A	0.444051	4	48700987	2	64	G:0.890625	A:0.109375	4	48700987	2	44	G:0.75	A:0.25	4	48700987	2	10070	G:0.971897	A:0.0281033	missense_variant	forward	G	A	solute carrier family 26 member 4 [Source:HGNC Symbol;Acc:HGNC:8818]	ENSBTAG00000010062	SLC26A4	530241	ENSBTAT00000033783	1138	G	A	forward	ENSBTAP00000033692	E1BMB2	380	pfam IPR011547 SLC26A/SulP transporter domain;tigrfam IPR001902 SLC26A/SulP transporter	.	D	N	DDDDDDDDDXDDDDDDNDDDDDDDXDDDDDDDDDDDDDXDDDDDDNDNDDNDDNDDDDDDRNNDDDDVV	-0.235	0.8
LAMB1	ENSBTAG00000011412	Glu1399Lys	4	49001292	49278913	C	T	0.917036	4	49001292	2	64	C:1	T:0	4	49001292	2	44	C:0.840909	T:0.159091	4	49001292	2	10056	C:0.999503	T:0.000497216	missense_variant	forward	C	T	laminin subunit beta-1 precursor [Source:RefSeq peptide;Acc:NP_001193448]	ENSBTAG00000011412	LAMB1	520030	ENSBTAT00000015166	3640	G	A	reverse	ENSBTAP00000015166	F1MNT4	1214	.	.	E	K	EEEEEEEEEEEEEEEEEXEEEEEEEEEEEEEEEEEEEEEEEDDEDDEDNEQNDNQNNATXAAVNNQAANAG	-0.181	0.6
NME8	ENSBTAG00000015353	Lys233Asn	4	49702274	49980317	A	T	0.866297	4	49702274	2	64	A:1	T:0	4	49702274	2	44	A:0.886364	T:0.113636	4	49702274	2	10064	A:0.999503	T:0.00049682	missense_variant	forward	A	T	NME/NM23 family member 8 [Source:HGNC Symbol;Acc:HGNC:16473]	ENSBTAG00000015353	NME8	518005	ENSBTAT00000047146	801	A	T	forward	ENSBTAP00000044371	F1MTN9	233	.	.	K	N	KKKQEEERQEQHHPHHHQHHQHQQPPKQEQTSQSESLQDAATAAEETDV	-0.033	0.1
CTTNBP2	ENSBTAG00000021469	Val395Ala	4	50566695	50858678	T	C	0.944791	4	50566695	2	64	T:1	C:0	4	50566695	2	44	T:0.863636	C:0.136364	4	50566695	2	9970	T:1	C:0	missense_variant	forward	T	C	cortactin binding protein 2 [Source:HGNC Symbol;Acc:HGNC:15679]	ENSBTAG00000021469	CTTNBP2	530341	ENSBTAT00000028619	929	T	C	forward	ENSBTAP00000028619	F1MXS6	310	pfscan	.	V	A	VVAAVVLVLVPLAVVPASVIVVVILIFFFFFFFFFXAAAALLFPILLQ	-0.069	0.2
PDE1C	ENSBTAG00000002739	Met608Thr	4	64695186	65090895	T	C	0.449448	4	64695186	2	64	T:1	C:0	4	64695186	2	44	T:0.863636	C:0.136364	4	64695186	2	10088	T:0.990583	C:0.00941713	intergenic_variant	forward	T	C	.	.	.	.	.	.	.	.	.	.	.	.	.	.	.	.	.	.	.
ITPRID1	ENSBTAG00000009254	Pro427Ser	4	64825885	65221454	G	A	0.889277	4	64825885	2	64	G:1	A:0	4	64825885	2	44	G:0.840909	A:0.159091	4	64825885	2	10054	G:0.999105	A:0.000895166	missense_variant	forward	G	A	coiled-coil domain containing 129 [Source:HGNC Symbol;Acc:HGNC:27363]	ENSBTAG00000009254	.	.	ENSBTAT00000065499	1282	C	T	reverse	ENSBTAP00000054387	G3MXW6	428	.	.	P	S	APPPAPAPPPPPPPPPPPPPPPPPPPPPPPPPLXPPPPGPLCPPQASI	-0.368	0.7
GARS1	ENSBTAG00000018972	Arg707Cys	4	65705075	66103235	G	A	0.944999	4	65705075	2	64	G:1	A:0	4	65705075	2	44	G:0.863636	A:0.136364	4	65705075	2	10076	G:1	A:0	missense_variant	forward	G	A	glycyl-tRNA synthetase [Source:HGNC Symbol;Acc:HGNC:4162]	ENSBTAG00000018972	GARS	408010	ENSBTAT00000025254	2134	C	T	reverse	ENSBTAP00000025254	A5D7A2	707	superfamily IPR004154 Anticodon-binding;pfam IPR004154 Anticodon-binding;tigrfam IPR002315 Glycyl-tRNA synthetase	.	R	C	RRRRCRRCCRCRRRRRRRRRRRQRRRCRRRRCCCCCCXCRCRRRRRRRRRRRRRQRRRRRRRRYKSRD	-0.239	0.6
ZNRF2	ENSBTAG00000000260	Thr230Asn	4	65980165	66380771	G	T	0.737645	4	65980165	2	64	G:0.921875	T:0.078125	4	65980165	2	42	G:0.857143	T:0.142857	4	65980165	2	10048	G:0.997711	T:0.00228901	intron_variant	forward	G	T	zinc and ring finger 2 [Source:HGNC Symbol;Acc:HGNC:22316]	ENSBTAG00000000260	ZNRF2	615645	ENSBTAT00000000325	.	C	A	reverse	ENSBTAP00000000325	A5PKM1	.	.	.	.	.	.	.	.
STEAP4	ENSBTAG00000002340	Lys385Thr	4	72378904	72833756	T	G	0.9171	4	72378904	2	64	T:1	G:0	4	72378904	2	44	T:0.840909	G:0.159091	4	72378904	2	10092	T:0.999505	G:0.000495442	missense_variant	forward	T	G	STEAP4 metalloreductase [Source:HGNC Symbol;Acc:HGNC:21923]	ENSBTAG00000002340	STEAP4	538861	ENSBTAT00000030838	1215	A	C	reverse	ENSBTAP00000030808	E1BJW2	385	pfam IPR013130 Ferric reductase transmembrane component-like domain	.	K	T	KKKKKKKKKKKKKKKKKKKKKKKKKQGQKKKKKXKKKKKKKKKKKKKRKYKKKKKKKTKKKKKKKTKKEKKKT	-0.336	0.9
NPC1L1	ENSBTAG00000044146	Arg454Trp	4	76893566	77574464	C	T	0.665489	4	76893566	2	64	C:1	T:0	4	76893566	2	44	C:0.886364	T:0.113636	4	76893566	2	10000	C:0.9975	T:0.0025	missense_variant	forward	C	T	NPC1 like intracellular cholesterol transporter 1 [Source:HGNC Symbol;Acc:HGNC:7898]	ENSBTAG00000044146	NPC1L1	539550	ENSBTAT00000061036	1360	C	T	forward	ENSBTAP00000053360	E1BPS5	454	tigrfam IPR004765 Niemann-Pick C type protein	.	R	W	RRRRRRRRRRXRRRRRRRRRRRRRRKRRRRRRRRRRRRTQYQQQQQQQQQQQQRRQKQ	-0.41	0.7
CADPS2	ENSBTAG00000005110	Gln110Leu	4	87314168	88100541	T	A	0.944101	4	87314168	2	64	T:1	A:0	4	87314168	2	44	T:0.863636	A:0.136364	4	87314168	2	9842	T:1	A:0	missense_variant	forward	T	A	calcium dependent secretion activator 2 [Source:HGNC Symbol;Acc:HGNC:16018]	ENSBTAG00000005110	CADPS2	519444	ENSBTAT00000006737	434	A	T	reverse	ENSBTAP00000006737	A7MB25	110	.	.	Q	L	QLQQQPXQQQQQQQQGQQQQQQQQQQQQQQQQQQQQQQQQQQQ	-0.421	0.9
STRA8	ENSBTAG00000001346	Ser291Phe	4	98875712	99777159	C	T	0.41689	4	98875712	2	64	C:0.953125	T:0.046875	4	98875712	2	44	C:0.659091	T:0.340909	4	98875712	2	10004	C:0.943023	T:0.0569772	missense_variant	forward	C	T	stimulated by retinoic acid 8 [Source:HGNC Symbol;Acc:HGNC:30653]	ENSBTAG00000001346	.	.	ENSBTAT00000001772	683	C	T	forward	ENSBTAP00000001772	E1BAX3	228	.	.	S	F	SSSSSSSSSSSSSTTASSSTSSSSSTTTSSTTSSSLSSCSCSCSCSS	-0.322	0.7
STRA8	ENSBTAG00000001346	Ser375Asn	4	98879756	99781203	G	A	0.435038	4	98879756	2	64	G:0.953125	A:0.046875	4	98879756	2	44	G:0.659091	A:0.340909	4	98879756	2	10086	G:0.946262	A:0.0537379	missense_variant	forward	G	A	stimulated by retinoic acid 8 [Source:HGNC Symbol;Acc:HGNC:30653]	ENSBTAG00000001346	.	.	ENSBTAT00000001772	935	G	A	forward	ENSBTAP00000001772	E1BAX3	312	.	.	S	N	NSSSSSSSSSSSSSSNTSSSSSSSSSSSNSSSSXGATGAAAAATAA	-0.145	0.7
DENND2A	ENSBTAG00000004799	Val511Met	4	103914047	104751426	C	T	0.617555	4	103914047	2	64	C:0.9375	T:0.0625	4	103914047	2	44	C:0.840909	T:0.159091	4	103914047	2	10054	C:0.994032	T:0.00596777	missense_variant	forward	C	T	DENN domain containing 2A [Source:HGNC Symbol;Acc:HGNC:22212]	ENSBTAG00000004799	DENND2A	512632	ENSBTAT00000033630	1531	G	A	reverse	ENSBTAP00000033540	E1B8H4	511	.	.	V	M	VVXVVVVVVVXXVVVVVVVVVVVVVXVVVXVVVVVMVVLVVVVVVVVVVVLMTMMMMLLTLLMLMLM	-0.087	0.7
ENSBTAG00000049592	ENSBTAG00000049592	Arg298Thr	4	105197972	106036425	G	C	0.732648	4	105197972	2	64	G:0.96875	C:0.03125	4	105197972	2	44	G:0.863636	C:0.136364	4	105197972	2	10098	G:0.996831	C:0.00316894	intergenic_variant	forward	G	C	.	.	.	.	.	.	.	.	.	.	.	.	.	.	.	.	.	.	.
ENSBTAG00000049592	ENSBTAG00000049592	Glu299Gly	4	105197975	106036428	A	G	0.7261	4	105197975	2	64	A:0.96875	G:0.03125	4	105197975	2	44	A:0.863636	G:0.136364	4	105197975	2	10096	A:0.996731	G:0.00326862	intergenic_variant	forward	A	G	.	.	.	.	.	.	.	.	.	.	.	.	.	.	.	.	.	.	.
MGAM	ENSBTAG00000046152	Thr739Ile	4	105326237	106164675	C	T	0.691298	4	105326237	2	64	C:0.9375	T:0.0625	4	105326237	2	44	C:0.886364	T:0.113636	4	105326237	2	10072	C:0.998213	T:0.00178713	missense_variant	forward	C	T	maltase-glucoamylase [Source:HGNC Symbol;Acc:HGNC:7043]	ENSBTAG00000046152	MGAM	100336421	ENSBTAT00000065670	2228	C	T	forward	ENSBTAP00000054515	G3MY87	743	pfam IPR000322 Glycoside hydrolase family 31	.	T	I	TTTTTTTTTTTTTTTTTTTTTTTTTTTTTTTXTTXSS	-0.371	0.9
ENSBTAG00000003621	ENSBTAG00000003621	Val87Ile	4	105485352	106321874	C	T	0.953603	4	105485352	2	64	C:1	T:0	4	105485352	2	44	C:0.840909	T:0.159091	4	105485352	2	10022	C:1	T:0	missense_variant	forward	C	T	.	ENSBTAG00000003621	.	.	ENSBTAT00000004726	259	G	A	reverse	ENSBTAP00000004726	F1MV05	87	pfscan IPR005018 DOMON domain;pfam IPR005018 DOMON domain;smart IPR005018 DOMON domain	.	V	I	VVVVVVVVVVVVVVVVVVVPVVVVVVVVVVVVVVIVWVFVLVLIIVVIVVVVVVVVVVVVVVVVV	-0.051	0.9
ENSBTAG00000050190	ENSBTAG00000050190	Ser113Cys	4	105987216	NA	A	T	0.447983	4	105987216	2	64	A:0.9375	T:0.0625	4	105987216	2	44	A:0.636364	T:0.363636	4	105987216	2	9950	A:0.941709	T:0.0582915
TRBV24-1	ENSBTAG00000052228	Arg42Gln	4	106025172	106830814	G	A	0.45943	4	106025172	2	64	G:0.875	A:0.125	4	106025172	2	42	G:0.452381	A:0.547619	4	106025172	2	10016	G:0.881689	A:0.118311	intergenic_variant	forward	G	A	.	.	.	.	.	.	.	.	.	.	.	.	.	.	.	.	.	.	.
CASP2	ENSBTAG00000018159	Cys30Tyr	4	106681330	107498480	G	A	0.920671	4	106681330	2	64	G:1	A:0	4	106681330	2	44	G:0.818182	A:0.181818	4	106681330	2	10094	G:0.999307	A:0.000693481	missense_variant	forward	G	A	caspase 2 [Source:HGNC Symbol;Acc:HGNC:1503]	ENSBTAG00000018159	CASP2	531419	ENSBTAT00000024166	184	G	A	forward	ENSBTAP00000024166	E1BJT6	30	.	.	C	Y	CYCCCCCCCCCCCYCCCCCYCCCCCCCCCCCWWWCCCCCCCWCCCCCCCCCCCCCCCKCS	-0.575	0.8
ZYX	ENSBTAG00000017970	Ser208Phe	4	106781002	107600460	C	T	0.6273	4	106781002	2	64	C:0.953125	T:0.046875	4	106781002	2	44	C:0.818182	T:0.181818	4	106781002	2	9996	C:0.991897	T:0.00810324	missense_variant	forward	C	T	zyxin [Source:HGNC Symbol;Acc:HGNC:13200]	ENSBTAG00000017970	ZYX	768226	ENSBTAT00000023912	701	C	T	forward	ENSBTAP00000023912	Q08DQ6	208	pfscan;prints	.	S	F	SSPPPPPPPPPPPPPPPPSPPPPPPPPPPPPPPPPPPPPPPPPP	-0.213	-0.2
TAS2R60	ENSBTAG00000050328	Leu215Pro	4	106850394	107670482	T	C	0.425681	4	106850394	2	64	T:0.96875	C:0.03125	4	106850394	2	44	T:0.636364	C:0.363636	4	106850394	2	10070	T:0.935849	C:0.0641509	intergenic_variant	forward	T	C	.	.	.	.	.	.	.	.	.	.	.	.	.	.	.	.	.	.	.
OR2A25	ENSBTAG00000049531	Ala202Val	4	107246700	108066342	C	T	0.421678	4	107246700	2	64	C:0.796875	T:0.203125	4	107246700	2	44	C:0.590909	T:0.409091	4	107246700	2	10058	C:0.923046	T:0.0769537	intergenic_variant	forward	C	T	.	.	.	.	.	.	.	.	.	.	.	.	.	.	.	.	.	.	.
ARHGEF5	ENSBTAG00000001815	Gly902Ser	4	107630903	108451278	G	A	0.415779	4	107630903	2	64	G:0.9375	A:0.0625	4	107630903	2	44	G:0.727273	A:0.272727	4	107630903	2	9810	G:0.96106	A:0.0389399	missense_variant	forward	G	A	Rho guanine nucleotide exchange factor 5 [Source:HGNC Symbol;Acc:HGNC:13209]	ENSBTAG00000001815	ARHGEF5	516290	ENSBTAT00000002373	2704	G	A	forward	ENSBTAP00000002373	F1N2G5	902	.	.	G	S	GSSSSGSSSSSSSSSSNGSSSSSSGRSSSDGGDEDSLH	0.123	0.1
KRBA1	ENSBTAG00000010219	Leu228Pro	4	112573978	113383569	T	C	0.923996	4	112573978	2	64	T:1	C:0	4	112573978	2	44	T:0.840909	C:0.159091	4	112573978	2	10018	T:0.999601	C:0.000399281	missense_variant	forward	T	C	KRAB-A domain containing 1 [Source:HGNC Symbol;Acc:HGNC:22228]	ENSBTAG00000010219	.	.	ENSBTAT00000013482	806	T	C	forward	ENSBTAP00000013482	E1B7G4	269	pfscan	.	L	P	LLLLLLLLLLLLLLLLLLLLLLLLLLLLLLLLLLQLLL	-0.453	1
CHPF2	ENSBTAG00000014371	Gly42Glu	4	113812100	114611109	G	A	0.639892	4	113812100	2	64	G:0.859375	A:0.140625	4	113812100	2	44	G:0.818182	A:0.181818	4	113812100	2	10050	G:0.993433	A:0.00656716	missense_variant	forward	G	A	chondroitin sulfate glucuronyltransferase [Source:RefSeq peptide;Acc:NP_001193852]	ENSBTAG00000014371	CHPF2	100616099	ENSBTAT00000019108	254	G	A	forward	ENSBTAP00000019108	E1B9D0	36	.	.	G	E	GGGGGGGGGGGGGGGGGGGGGGGGGGGGGGGGGGGGGSGGGGGGGGGGGGSP	-0.501	0.9
KMT2C	ENSBTAG00000024199	Gly4171Arg	4	114610060	115378622	C	G	0.888734	4	114610060	2	64	C:1	G:0	4	114610060	2	44	C:0.840909	G:0.159091	4	114610060	2	9926	C:0.999093	G:0.00090671	missense_variant	forward	C	G	lysine methyltransferase 2C [Source:HGNC Symbol;Acc:HGNC:13726]	ENSBTAG00000024199	KMT2C	789336	ENSBTAT00000028347	12274	G	C	reverse	ENSBTAP00000028347	F1MYZ3	4092	.	.	G	R	GGGGGGGGGGGGGGGGGGXGGGGGGGGGGGGGGGGXGGGGGGGGSGGTVXLLGGVPVAA	-0.413	0.7
KRR1	ENSBTAG00000011591	Ala82Thr	5	5044747	5031738	C	T	0.475269	5	5044747	2	64	C:0.984375	T:0.015625	5	5044747	2	44	C:0.704545	T:0.295455	5	5044747	2	10102	C:0.963869	T:0.0361315	missense_variant	forward	C	T	KRR1 small subunit processome component homolog [Source:UniProtKB/Swiss-Prot;Acc:Q3B7L9]	ENSBTAG00000011591	KRR1	513714	ENSBTAT00000015401	253	G	A	reverse	ENSBTAP00000015401	Q3B7L9	82	.	.	A	T	AAAAAAAAAAAAAAAAAAAAAAAAAAAAAAAAAAAAAAAAAAAAAAAAAAAAAAAAAAAAAAAKMACA	-0.255	0.9
PHLDA1	ENSBTAG00000034985	Pro217Ser	5	5574974	5559014	G	A	0.433543	5	5574974	2	64	G:0.984375	A:0.015625	5	5574974	2	44	G:0.613636	A:0.386364	5	5574974	2	9070	G:0.931533	A:0.0684675	missense_variant	forward	G	A	.	ENSBTAG00000034985	PHLDA1	540135	ENSBTAT00000011655	904	C	T	reverse	ENSBTAP00000011655	A7YWG9	218	pfscan	.	P	S	PPPPPPSPPPPPPLPTSPPVPPPQT	-0.341	0.7
OTOGL	ENSBTAG00000011336	Gly1873Asp	5	9902164	9934929	G	A	0.607645	5	9902164	2	64	G:0.96875	A:0.03125	5	9902164	2	44	G:0.727273	A:0.272727	5	9902164	2	10074	G:0.980345	A:0.0196546	missense_variant	forward	G	A	otogelin like [Source:HGNC Symbol;Acc:HGNC:26901]	ENSBTAG00000011336	OTOGL	531410	ENSBTAT00000048210	5687	G	A	forward	ENSBTAP00000045291	F1N5T7	1896	.	.	G	D	GSGGDGGGGGGGGGGGGGTRHLHNHNLSHDDDDDDDDDDDR	-0.034	0.3
PTPRQ	ENSBTAG00000026977	Gly2308Arg	5	10100627	10147108	G	A	0.953667	5	10100627	2	64	G:1	A:0	5	10100627	2	44	G:0.840909	A:0.159091	5	10100627	2	10088	G:1	A:0	missense_variant	forward	G	A	phosphotidylinositol phosphatase PTPRQ precursor [Source:RefSeq peptide;Acc:NP_001179484]	ENSBTAG00000026977	PTPRQ	522188	ENSBTAT00000048152	3673	G	A	forward	ENSBTAP00000045240	E1B755	1225	pfscan IPR003961 Fibronectin type III;superfamily IPR003961 Fibronectin type III;pfam IPR003961 Fibronectin type III;smart IPR003961 Fibronectin type III	.	G	R	GGGGGGGGGGGGGGGGGGGGGGGGGGGGGGGGGRGGGGG	-0.507	1
ENSBTAG00000052837	ENSBTAG00000052837	Ile71Ser	5	17849699	17915229	T	G	0.47771	5	17849699	2	64	T:0.75	G:0.25	5	17849699	2	44	T:0.454545	G:0.545455	5	17849699	2	10110	T:0.891889	G:0.108111	intron_variant	forward	T	G	centrosomal protein 290 [Source:HGNC Symbol;Acc:HGNC:29021]	ENSBTAG00000018745	CEP290	282707	ENSBTAT00000024961	.	A	C	reverse	ENSBTAP00000024961	F1MQX9	.	.	.	.	.	.	.	.
ENSBTAG00000052837	ENSBTAG00000052837	Met278Ile	5	17850321	17915851	G	A	0.429949	5	17850321	2	64	G:0.75	A:0.25	5	17850321	2	44	G:0.5	A:0.5	5	17850321	2	10084	G:0.89409	A:0.10591	intron_variant	forward	G	A	centrosomal protein 290 [Source:HGNC Symbol;Acc:HGNC:29021]	ENSBTAG00000018745	CEP290	282707	ENSBTAT00000024961	.	C	T	reverse	ENSBTAP00000024961	F1MQX9	.	.	.	.	.	.	.	.
ATP2B1	ENSBTAG00000009552	Thr61Ala	5	19544940	19608089	T	C	0.76293	5	19544940	2	64	T:1	C:0	5	19544940	2	44	T:0.522727	C:0.477273	5	19544940	2	10112	T:0.970629	C:0.029371	missense_variant	forward	T	C	ATPase plasma membrane Ca2+ transporting 1 [Source:HGNC Symbol;Acc:HGNC:814]	ENSBTAG00000009552	ATP2B1	282641	ENSBTAT00000012570	642	A	G	reverse	ENSBTAP00000012570	F1N7J2	61	superfamily;pfam IPR004014 Cation-transporting P-type ATPase, N-terminal;smart IPR004014 Cation-transporting P-type ATPase, N-terminal	.	T	A	ATASTTTTSSSSTTTTTTSTTTTTTTTTTTTSSTTTGTATTTTTTTTTANAASNASTTSASNSSSANNKREKKK	-0.146	0.5
KERA	ENSBTAG00000014340	Ile225Thr	5	20934533	21000697	A	G	0.953658	5	20934533	2	64	A:1	G:0	5	20934533	2	44	A:0.840909	G:0.159091	5	20934533	2	10080	A:1	G:0	missense_variant	forward	A	G	keratocan [Source:HGNC Symbol;Acc:HGNC:6309]	ENSBTAG00000014340	KERA	280785	ENSBTAT00000019066	970	T	C	reverse	ENSBTAP00000019066	A0A140T890	225	superfamily;smart	.	I	T	IIIIIIIIIIIIIIIIIIIIIIIIIIIIIIIIIIIIIIIIIIIIIIIIIIIIIIIIIIIIIIII	-0.333	1
DCN	ENSBTAG00000003505	Ser254Gly	5	21019775	21085412	T	C	0.4797	5	21019775	2	64	T:0.984375	C:0.015625	5	21019775	2	44	T:0.522727	C:0.477273	5	21019775	2	10070	T:0.913605	C:0.0863952	missense_variant	forward	T	C	Decorin [Source:UniProtKB/Swiss-Prot;Acc:P21793]	ENSBTAG00000003505	DCN	280760	ENSBTAT00000004562	984	A	G	reverse	ENSBTAP00000004562	P21793	254	superfamily;smart IPR003591 Leucine-rich repeat, typical subtype;pirsf IPR016352 Small leucine-rich proteoglycan, class I, decorin/asporin/byglycan	.	S	G	SGGSSSSSSSSSSSSSSSSSSSSSSSSSSSSSSSSSSSXSSSSSSSSSSSSSSSSSSSSGSS	-0.231	0.9
ENSBTAG00000053589	ENSBTAG00000053589	Ser30Cys	5	23617858	23774460	G	C	0.509302	5	23617858	2	64	G:0.125	C:0.875	5	23617858	2	44	G:0.795455	C:0.204545	5	23617858	2	10022	G:0.210337	C:0.789663	intergenic_variant	forward	G	C	.	.	.	.	.	.	.	.	.	.	.	.	.	.	.	.	.	.	.
FGD6	ENSBTAG00000014030	Ser193Leu	5	24862761	25025299	G	A	0.953741	5	24862761	2	64	G:1	A:0	5	24862761	2	44	G:0.840909	A:0.159091	5	24862761	2	10096	G:1	A:0	missense_variant	forward	G	A	FYVE, RhoGEF and PH domain containing 6 [Source:HGNC Symbol;Acc:HGNC:21740]	ENSBTAG00000014030	FGD6	539481	ENSBTAT00000018650	578	C	T	reverse	ENSBTAP00000018650	F1MQ30	193	.	.	S	L	SSSSSSSSPSSSSTSSSSXPLSPSPSSSSPXSPPPPSPSSSSAFFFFFFSDVYV	-0.221	0.4
HOXC10	ENSBTAG00000003278	Ala65Ser	5	26047138	26205987	C	A	0.914331	5	26047138	2	64	C:1	A:0	5	26047138	2	44	C:0.863636	A:0.136364	5	26047138	2	9818	C:0.999694	A:0.000305561	missense_variant	forward	C	A	homeobox C10 [Source:HGNC Symbol;Acc:HGNC:5122]	ENSBTAG00000003278	.	.	ENSBTAT00000004243	49	G	T	reverse	ENSBTAP00000004243	F1MY80	17	.	.	A	S	AAAAAAAAAAAAAAAAAAAATAAAAAASSSASSSASSSSPSAPSAPPS	-0.069	0.7
CALCOCO1	ENSBTAG00000015016	Gly650Arg	5	26340988	26502176	G	C	0.850512	5	26340988	2	64	G:1	C:0	5	26340988	2	44	G:0.818182	C:0.181818	5	26340988	2	9764	G:0.997747	C:0.00225317	intron_variant	forward	G	C	calcium binding and coiled-coil domain 1 [Source:HGNC Symbol;Acc:HGNC:29306]	ENSBTAG00000015016	CALCOCO1	538675	ENSBTAT00000019992	.	G	C	forward	ENSBTAP00000019992	F1N037	.	.	.	.	.	.	.	.
KRT74	ENSBTAG00000000619	Gly489Ser	5	27320797	27495062	G	A	0.853732	5	27320797	2	64	G:1	A:0	5	27320797	2	44	G:0.886364	A:0.113636	5	27320797	2	9992	G:0.9994	A:0.00060048	missense_variant	forward	G	A	Keratin, type II cytoskeletal 74 [Source:UniProtKB/Swiss-Prot;Acc:A3KN27]	ENSBTAG00000000619	KRT74	525034	ENSBTAT00000038451	1504	G	A	forward	ENSBTAP00000038264	A3KN27	489	pfscan	.	G	S	GGSSSSSSSSSSGGSGSGGVSGGGSGGSGGGGGGGGSGQGGGGGGSSGGLGSSGSGAGGGVGSGSQGSGGSGAG	-0.128	0.5
KRT81	ENSBTAG00000006739	Arg298His	5	27605076	27781335	G	A	0.830309	5	27605076	2	64	G:1	A:0	5	27605076	2	44	G:0.886364	A:0.113636	5	27605076	2	10070	G:0.999206	A:0.000794439	missense_variant	forward	G	A	Keratin, type II cuticular Hb1 [Source:UniProtKB/Swiss-Prot;Acc:Q148H4]	ENSBTAG00000006739	KRT81	540204	ENSBTAT00000038458	942	G	A	forward	ENSBTAP00000038271	Q148H4	298	superfamily IPR009053 Prefoldin;pfam IPR001664 Intermediate filament protein	.	R	H	RRRRRQQQRKKQSKKRKKKNKRRKKKKKQRQKQRTSKSTK	-0.185	0.4
KRT81	ENSBTAG00000006739	Cys493Arg	5	27606632	27782891	T	C	0.603725	5	27606632	2	64	T:1	C:0	5	27606632	2	44	T:0.886364	C:0.113636	5	27606632	2	9222	T:0.996638	C:0.00336153	missense_variant	forward	T	C	Keratin, type II cuticular Hb1 [Source:UniProtKB/Swiss-Prot;Acc:Q148H4]	ENSBTAG00000006739	KRT81	540204	ENSBTAT00000038458	1526	T	C	forward	ENSBTAP00000038271	Q148H4	493	.	.	C	R	CYCGSSSTSSSAMTSAAA	-0.1	0
KRT7	ENSBTAG00000016165	Ala125Val	5	27686849	27840805	G	A	0.407248	5	27686849	2	64	G:0.984375	A:0.015625	5	27686849	2	44	G:0.886364	A:0.113636	5	27686849	2	10004	G:0.992403	A:0.00759696	missense_variant	forward	G	A	Keratin, type II cytoskeletal 7 [Source:UniProtKB/Swiss-Prot;Acc:Q29S21]	ENSBTAG00000016165	KRT7	535697	ENSBTAT00000021516	404	C	T	reverse	ENSBTAP00000021516	Q29S21	125	pfam IPR001664 Intermediate filament protein;prints IPR003054 Keratin, type II	.	A	V	TAAAAAATATTATTTATAATTAAATAAAAAKSSSSSSSSEQTNQKDSSGNNNSEEKSKSESESNSSKSSSKSSKSETDSKSKSNSSNEESSSS	-0.145	0.2
CSRNP2	ENSBTAG00000010928	Ala524Thr	5	28684563	NA	G	A	0.500399	5	28684563	2	64	G:1	A:0	5	28684563	2	44	G:0.886364	A:0.113636	5	28684563	2	9982	G:0.994891	A:0.0051092
SCAF11	ENSBTAG00000001810	Lys1034Thr	5	34298578	34476244	A	C	0.962149	5	34298578	2	64	A:1	C:0	5	34298578	2	44	A:0.772727	C:0.227273	5	34298578	2	10100	A:0.999802	C:0.00019802	missense_variant	forward	A	C	SR-related CTD associated factor 11 [Source:HGNC Symbol;Acc:HGNC:10784]	ENSBTAG00000001810	SCAF11	538632	ENSBTAT00000002366	3101	A	C	forward	ENSBTAP00000002366	F1N2H2	1034	.	.	K	T	KKKKKKKKKXKKKKKKKKKKKKKKKKKKKKKXKKKKKKKKKKKKN	-0.37	0.9
ANO6	ENSBTAG00000002902	Asp804Asn	5	34885982	35067485	C	T	0.933124	5	34885982	2	64	C:1	T:0	5	34885982	2	44	C:0.886364	T:0.113636	5	34885982	2	10084	C:1	T:0	missense_variant	forward	C	T	anoctamin 6 [Source:HGNC Symbol;Acc:HGNC:25240]	ENSBTAG00000002902	ANO6	521784	ENSBTAT00000003770	2209	G	A	reverse	ENSBTAP00000003770	F1MFY7	737	pfam IPR007632 Anoctamin	.	D	N	DDDDDDDDDDDDDDDDDDDDDDDDDDDDDQDDDDDDXDDDDDDDDDDDDNDDHDDNDDDDDDDDNDDDD	-0.288	0.9
KIF21A	ENSBTAG00000004832	Leu1445Phe	5	41907303	42136808	C	T	0.949817	5	41907303	2	64	C:1	T:0	5	41907303	2	42	C:0.857143	T:0.142857	5	41907303	2	10040	C:1	T:0	missense_variant	forward	C	T	kinesin-like protein KIF21A [Source:RefSeq peptide;Acc:NP_001193847]	ENSBTAG00000004832	KIF21A	540076	ENSBTAT00000006351	4396	C	T	forward	ENSBTAP00000006351	F1MJ53	1466	pfscan IPR017986 WD40-repeat-containing domain;superfamily IPR017986 WD40-repeat-containing domain;pfam IPR001680 WD40 repeat;smart IPR001680 WD40 repeat	.	L	F	LLLLLLLLLLLLLLLLLLLLLLLLLLLLLLLLLLLLLLLLLLLLLLLLLLLL	-0.267	1
BEST3	ENSBTAG00000002931	Pro508Arg	5	43816702	44047975	C	G	0.94494	5	43816702	2	64	C:1	G:0	5	43816702	2	44	C:0.863636	G:0.136364	5	43816702	2	10044	C:1	G:0	missense_variant	forward	C	G	bestrophin 3 [Source:HGNC Symbol;Acc:HGNC:17105]	ENSBTAG00000002931	BEST3	531070	ENSBTAT00000003810	1640	C	G	forward	ENSBTAP00000003810	E1BF90	547	.	.	P	R	PPPPSPPPPPPPRPPPSPPPPSPPPPPPPPNPPSPQQQAPSTSSLTMKEPSPTPFAQEPPRLNR	-0.284	0.5
ENSBTAG00000000237	ENSBTAG00000000237	Thr98Ile	5	49018236	49247482	C	T	0.445325	5	49018236	2	64	C:0.90625	T:0.09375	5	49018236	2	44	C:0.818182	T:0.181818	5	49018236	2	10094	C:0.984149	T:0.015851	missense_variant	forward	C	T	.	ENSBTAG00000000237	.	.	ENSBTAT00000000291	305	C	T	forward	ENSBTAP00000042520	F1N0S2	102	pfscan IPR013010 Zinc finger, SIAH-type;superfamily IPR008974 TRAF-like;pfam IPR018121 Seven-in-absentia protein, TRAF-like domain	.	T	I	ATTISTTSSTTITTSTTTTTTTTTTTTTTTTTTTTT	-0.327	0.8
AVPR1A	ENSBTAG00000007175	Ala279Val	5	50364709	50593520	C	T	0.507685	5	50364709	2	64	C:0.96875	T:0.03125	5	50364709	2	44	C:0.863636	T:0.136364	5	50364709	2	9952	C:0.992966	T:0.00703376	missense_variant	forward	C	T	arginine vasopressin receptor 1A [Source:HGNC Symbol;Acc:HGNC:895]	ENSBTAG00000007175	AVPR1A	538439	ENSBTAT00000009443	1231	C	T	forward	ENSBTAP00000009443	A2VDS9	276	pfscan IPR017452 GPCR, rhodopsin-like, 7TM;superfamily;pfam IPR000276 G protein-coupled receptor, rhodopsin-like;pfam IPR019424 Serpentine type 7TM GPCR chemoreceptor Srsx;prints IPR001224 Vasopressin V1A receptor	.	A	V	AAEQQAAEAAAEAAAAAAAAAAAAATTTAAAEAATAAAATKTAAAASLPKKPRKKKRRKKKKRKKRKRCAAQR	-0.163	0.4
ENSBTAG00000055262	ENSBTAG00000055262	Arg75Cys	5	56758460	57088894	C	T	0.445806	5	56758460	2	64	C:0.890625	T:0.109375	5	56758460	2	44	C:0.75	T:0.25	5	56758460	2	10046	C:0.97163	T:0.0283695	upstream_gene_variant	forward	C	T	Prostaglandin E synthase 3 [Source:UniProtKB/Swiss-Prot;Acc:Q3ZBF7]	ENSBTAG00000017967	PTGES3	493638	ENSBTAT00000023908	.	C	T	forward	ENSBTAP00000023908	Q3ZBF7	.	.	.	.	.	.	.	.
ENSBTAG00000055262	ENSBTAG00000055262	Arg329Lys	5	56759223	57089657	G	A	0.40147	5	56759223	2	64	G:0.875	A:0.125	5	56759223	2	44	G:0.772727	A:0.227273	5	56759223	2	10080	G:0.972421	A:0.0275794	upstream_gene_variant	forward	G	A	Prostaglandin E synthase 3 [Source:UniProtKB/Swiss-Prot;Acc:Q3ZBF7]	ENSBTAG00000017967	PTGES3	493638	ENSBTAT00000023908	.	G	A	forward	ENSBTAP00000023908	Q3ZBF7	.	.	.	.	.	.	.	.
SMARCC2	ENSBTAG00000014697	Pro817Leu	5	57156046	57480194	C	T	0.651001	5	57156046	2	64	C:0.984375	T:0.015625	5	57156046	2	44	C:0.886364	T:0.113636	5	57156046	2	10070	C:0.997418	T:0.00258193	missense_variant	forward	C	T	SWI/SNF complex subunit SMARCC2 [Source:RefSeq peptide;Acc:NP_001165695]	ENSBTAG00000014697	SMARCC2	509060	ENSBTAT00000019562	2435	C	T	forward	ENSBTAP00000019562	F1N4N6	812	pfscan;superfamily IPR016197 Chromo domain-like	.	P	L	PPPGGADGPPPPPPPPPPPPPPPPPPGPPPPPPPCN	-0.537	0.7
ERBB3	ENSBTAG00000010444	Met1085Val	5	57218012	57542161	T	C	0.507675	5	57218012	2	64	T:0.5625	C:0.4375	5	57218012	2	44	T:0.409091	C:0.590909	5	57218012	2	10058	T:0.884967	C:0.115033	missense_variant	forward	T	C	erb-b2 receptor tyrosine kinase 3 [Source:HGNC Symbol;Acc:HGNC:3431]	ENSBTAG00000010444	ERBB3	785655	ENSBTAT00000013790	3380	A	G	reverse	ENSBTAP00000013790	A6QR62	1085	pirsf IPR016245 Tyrosine protein kinase, EGF/ERB/XmrK receptor	.	M	V	MVLMVMMLMMMMIMMVMMVMVVMVMVMIILIVVLIIVNNNEEIEQAD	-0.035	0.4
SUOX	ENSBTAG00000006160	Leu323Gln	5	57316126	57640735	A	T	0.470947	5	57316126	2	64	A:0.796875	T:0.203125	5	57316126	2	44	A:0.795455	T:0.204545	5	57316126	2	10048	A:0.983081	T:0.0169188	missense_variant	forward	A	T	sulfite oxidase [Source:HGNC Symbol;Acc:HGNC:11460]	ENSBTAG00000006160	SUOX	509837	ENSBTAT00000008101	1007	T	A	reverse	ENSBTAP00000008101	F6RUR3	323	superfamily IPR000572 Oxidoreductase, molybdopterin-binding domain;pfam IPR000572 Oxidoreductase, molybdopterin-binding domain	.	L	Q	LLLLLLLLLLLLLLLLLLLLLLLLLLLLLLLLLLLLLLLLLLLLLLLLLLLLLLFNAA	-0.373	0.9
ITGA7	ENSBTAG00000012897	Arg1076Trp	5	57571320	57897978	C	T	0.968006	5	57571320	2	64	C:1	T:0	5	57571320	2	44	C:0.727273	T:0.272727	5	57571320	2	10002	C:0.9996	T:0.00039992	missense_variant	forward	C	T	integrin subunit alpha 7 [Source:HGNC Symbol;Acc:HGNC:6143]	ENSBTAG00000012897	.	.	ENSBTAT00000017145	3205	C	T	forward	ENSBTAP00000017145	E1BGA0	1069	.	.	R	W	RRRRRRRRRXKKKSSKSKSKKKSKKKKKRRSRQRRRRRSRHQHHSQPHRRKRRQ	-0.352	0.5
ENSBTAG00000048372	ENSBTAG00000048372	Arg61Trp	5	57724863	58051062	G	A	0.451855	5	57724863	2	56	G:0.732143	A:0.267857	5	57724863	2	42	G:0.285714	A:0.714286	5	57724863	2	9302	G:0.796818	A:0.203182	missense_variant	forward	G	A	.	ENSBTAG00000047733	LOC615284	615284	ENSBTAT00000055881	184	C	T	reverse	ENSBTAP00000052784	F1N2X9	62	pfscan IPR017452 GPCR, rhodopsin-like, 7TM;superfamily;pfam IPR000276 G protein-coupled receptor, rhodopsin-like	.	R	W	RRWRRRRRRRRRRRRRRRRRRRRRRRRRRRRRRRRRRR	-0.495	1
ENSBTAG00000050480	ENSBTAG00000050480	Val246Ala	5	58271317	NA	A	G	0.878887	5	58271317	2	62	A:1	G:0	5	58271317	2	44	A:0.75	G:0.25	5	58271317	2	10118	A:0.99664	G:0.00336035
ENSBTAG00000049219	ENSBTAG00000049219	Leu127Pro	5	58418599	58751658	T	C	0.443065	5	58418599	2	64	T:0.03125	C:0.96875	5	58418599	2	44	T:0.340909	C:0.659091	5	58418599	2	10022	T:0.0528837	C:0.947116	missense_variant	forward	T	C	.	ENSBTAG00000026030	LOC787659	787659	ENSBTAT00000056424	380	T	C	forward	ENSBTAP00000051453	E1BFZ8	127	pfscan IPR017452 GPCR, rhodopsin-like, 7TM;superfamily;pfam IPR000276 G protein-coupled receptor, rhodopsin-like;prints IPR000725 Olfactory receptor	.	L	P	PPPPPPPPPPPPPPPPPPPPPPPPP	0.667	-0.8
CCDC38	ENSBTAG00000016274	Arg21Cys	5	60247041	60589433	G	A	0.812676	5	60247041	2	64	G:1	A:0	5	60247041	2	44	G:0.772727	A:0.227273	5	60247041	2	10096	G:0.995147	A:0.00485341	missense_variant	forward	G	A	coiled-coil domain containing 38 [Source:HGNC Symbol;Acc:HGNC:26843]	ENSBTAG00000016274	CCDC38	517752	ENSBTAT00000021645	154	C	T	reverse	ENSBTAP00000021645	F1N2F7	52	.	.	R	C	RHRRRRRRRRXRHHRRRHRHRHRRKRHHHRRRRRRRRRRQQKRR	-0.433	0.7
ENSBTAG00000025812	ENSBTAG00000025812	Asn4Ser	5	62900195	63240041	T	C	0.405722	5	62900195	2	64	T:0.984375	C:0.015625	5	62900195	2	44	T:0.840909	C:0.159091	5	62900195	2	10086	T:0.985723	C:0.0142772	intron_variant	forward	T	C	ankyrin repeat and sterile alpha motif domain-containing protein 1B [Source:RefSeq peptide;Acc:NP_001095761]	ENSBTAG00000030994	ANKS1B	615777	ENSBTAT00000056361	.	A	G	reverse	ENSBTAP00000052722	F1N3V1	.	.	.	.	.	.	.	.
ANO4	ENSBTAG00000004145	Asp401Tyr	5	64890201	65232600	G	T	0.740515	5	64890201	2	64	G:0.921875	T:0.078125	5	64890201	2	44	G:0.795455	T:0.204545	5	64890201	2	10078	G:0.994443	T:0.00555666	missense_variant	forward	G	T	Anoctamin-4 [Source:UniProtKB/Swiss-Prot;Acc:A6QLE6]	ENSBTAG00000004145	ANO4	518739	ENSBTAT00000005430	995	G	T	forward	ENSBTAP00000005430	A6QLE6	168	.	.	D	Y	DDDDDDXDDDDDDDDDDDDDDDDDDDDDDXDDDDXDDDDDEEEEEEEEEEEEEEE	-0.477	0.8
ENSBTAG00000027899	ENSBTAG00000027899	Asp1285His	5	67513308	67853010	C	G	0.755299	5	67513308	2	64	C:0.90625	G:0.09375	5	67513308	2	44	C:0.886364	G:0.113636	5	67513308	2	10098	C:0.999109	G:0.000891266	missense_variant	forward	C	G	.	ENSBTAG00000027899	.	.	ENSBTAT00000040243	3865	G	C	reverse	ENSBTAP00000040020	F1MRZ1	1289	.	.	D	H	DEDDDHDDQDVDSDHQDDDGG	-0.225	0.5
HSP90B1	ENSBTAG00000003362	Glu297Ala	5	67609778	67950496	A	C	0.640509	5	67609778	2	62	A:1	C:0	5	67609778	2	44	A:0.795455	C:0.204545	5	67609778	2	10096	A:0.990095	C:0.00990491	missense_variant	forward	A	C	Endoplasmin [Source:UniProtKB/Swiss-Prot;Acc:Q95M18]	ENSBTAG00000003362	HSP90B1	282646	ENSBTAT00000004364	987	A	C	forward	ENSBTAP00000004364	Q95M18	297	pfscan;superfamily IPR003594 Histidine kinase-like ATPase, C-terminal domain;pfam IPR001404 Heat shock protein Hsp90 family;pirsf IPR001404 Heat shock protein Hsp90 family	.	E	A	EEVEEEEEEEEEEEEEEEEEEEEEEEEEEEEEEEEXEEEEEEEEEEEEEDQDDEDEEDDDDEEEEEK	-0.362	0.9
HSP90B1	ENSBTAG00000003362	Ser604Thr	5	67614698	67955416	G	C	0.581006	5	67614698	2	62	G:1	C:0	5	67614698	2	44	G:0.886364	C:0.113636	5	67614698	2	10096	G:0.996335	C:0.00366482	missense_variant	forward	G	C	Endoplasmin [Source:UniProtKB/Swiss-Prot;Acc:Q95M18]	ENSBTAG00000003362	HSP90B1	282646	ENSBTAT00000004364	1908	G	C	forward	ENSBTAP00000004364	Q95M18	604	pfam IPR001404 Heat shock protein Hsp90 family;pirsf IPR001404 Heat shock protein Hsp90 family	.	S	T	SSSSTTTTTTTTSTTTTTTTTSTSTTTTTTSTTTTTTTTTTTTXTTSSSSSSSSSAAAAAAAGATAAAVAAASE	0.075	0.4
CKAP4	ENSBTAG00000011913	Ser135Phe	5	69638541	69979250	G	A	0.950436	5	69638541	2	64	G:1	A:0	5	69638541	2	44	G:0.840909	A:0.159091	5	69638541	2	9228	G:1	A:0	missense_variant	forward	G	A	cytoskeleton associated protein 4 [Source:HGNC Symbol;Acc:HGNC:16991]	ENSBTAG00000011913	CKAP4	515784	ENSBTAT00000015804	546	C	T	reverse	ENSBTAP00000015804	F1ME65	135	superfamily	.	S	F	SSSSSSSCASSSSSSSSSSSSSSSSSSTTGASSAAALAAAAAM	-0.309	0.7
TCP11L2	ENSBTAG00000002127	Lys511Thr	5	69711467	70052086	A	C	0.780625	5	69711467	2	64	A:1	C:0	5	69711467	2	44	A:0.840909	C:0.159091	5	69711467	2	10100	A:0.997228	C:0.00277228	missense_variant	forward	A	C	T-complex protein 11-like protein 2 [Source:UniProtKB/Swiss-Prot;Acc:A7Z033]	ENSBTAG00000002127	TCP11L2	541012	ENSBTAT00000002748	1670	A	C	forward	ENSBTAP00000002748	A7Z033	511	.	.	K	T	KKKKKKKKEKKKKKKKKKKKKKKKKKKKKKKKKKKKGTTRKKKKKKKTTIAAPLASAAPPGTS	-0.229	0.6
POLR3B	ENSBTAG00000004781	Ala644Thr	5	69782920	70123498	G	A	0.882574	5	69782920	2	62	G:1	A:0	5	69782920	2	44	G:0.840909	A:0.159091	5	69782920	2	10088	G:0.999009	A:0.000991277	missense_variant	forward	G	A	RNA polymerase III subunit B [Source:HGNC Symbol;Acc:HGNC:30348]	ENSBTAG00000004781	POLR3B	540839	ENSBTAT00000038043	2034	G	A	forward	ENSBTAP00000037862	E1BPX6	644	superfamily;pfam IPR007647 RNA polymerase Rpb2, domain 5	.	A	T	AAAAAAAAAAAAAAAAAAAAAAAAAAAAAPAAXAAAAAAAAAAAAAAAAAAAAASAAAAASAAAAA	-0.25	0.9
CRY1	ENSBTAG00000010149	Asn65Ser	5	70291988	70637724	T	C	0.831662	5	70291988	2	62	T:1	C:0	5	70291988	2	44	T:0.840909	C:0.159091	5	70291988	2	10058	T:0.998111	C:0.00188904	missense_variant	forward	T	C	cryptochrome-1 [Source:RefSeq peptide;Acc:NP_001098885]	ENSBTAG00000010149	CRY1	535947	ENSBTAT00000057061	201	A	G	reverse	ENSBTAP00000051134	F1MXB2	65	superfamily IPR006050 DNA photolyase, N-terminal;pfam IPR006050 DNA photolyase, N-terminal	.	N	S	NNNNNNNNNNNXNNNNNNNNNNXNSNNNXNNNNNNNNXNNNNNNNNNNNNSSSSSSSSSSSSSSSSSSSSQS	-0.143	0.7
ENSBTAG00000038652	ENSBTAG00000038652	Gln245Arg	5	74582925	74957213	A	G	0.523276	5	74582925	2	64	A:0.796875	G:0.203125	5	74582925	2	42	A:0.571429	G:0.428571	5	74582925	2	9994	A:0.938763	G:0.0612367	missense_variant	forward	A	G	.	ENSBTAG00000038652	LOC510193	510193	ENSBTAT00000054074	962	A	G	forward	ENSBTAP00000049156	A6QP86	245	pfam IPR008405 Apolipoprotein L	.	Q	R	QEQQQQQDQRQEQQQQQEQSQQQQQQGQQQQQQQQQQQLKQQKQHQQDVDDTDSDDDDDDDDDDHE	-0.181	0.6
CSF2RB	ENSBTAG00000009064	Ser502Asn	5	75368648	75744035	G	A	0.639373	5	75368648	2	64	G:0.984375	A:0.015625	5	75368648	2	44	G:0.795455	A:0.204545	5	75368648	2	9982	G:0.990082	A:0.00991785	missense_variant	forward	G	A	colony stimulating factor 2 receptor beta common subunit [Source:HGNC Symbol;Acc:HGNC:2436]	ENSBTAG00000009064	CSF2RB	528530	ENSBTAT00000011947	1718	G	A	forward	ENSBTAP00000011947	F1MXH7	502	.	.	S	N	GSSXXSSSISSSTGTSSSSSGSTSSSSSGSTSSSNSSGXQQSSSKSQAQSQQKQ	-0.119	0.6
PIK3C2G	ENSBTAG00000020715	Glu318Lys	5	91825913	92260246	C	T	0.944929	5	91825913	2	62	C:1	T:0	5	91825913	2	44	C:0.863636	T:0.136364	5	91825913	2	10080	C:1	T:0	missense_variant	forward	C	T	phosphatidylinositol 4-phosphate 3-kinase C2 domain-containing subunit gamma [Source:RefSeq peptide;Acc:NP_001193441]	ENSBTAG00000020715	PIK3C2G	513301	ENSBTAT00000043102	952	G	A	reverse	ENSBTAP00000040697	E1B8D1	318	superfamily IPR029071 Ubiquitin-related domain;pfam IPR000341 Phosphatidylinositol 3-kinase Ras-binding (PI3K RBD) domain	.	E	K	EEEEEEEEEEEEEEEEEEEEEEDEEEEEEEXXEEEEEEEEADEQQQ	-0.233	0.9
PTPRO	ENSBTAG00000006256	Asp311Asn	5	94437128	94866392	C	T	0.905499	5	94437128	2	64	C:1	T:0	5	94437128	2	44	C:0.886364	T:0.113636	5	94437128	2	10080	C:0.999802	T:0.000198413	missense_variant	forward	C	T	protein tyrosine phosphatase, receptor type O [Source:HGNC Symbol;Acc:HGNC:9678]	ENSBTAG00000006256	PTPRO	541043	ENSBTAT00000030462	910	G	A	reverse	ENSBTAP00000030443	F1N008	304	.	.	D	N	DDGSGGDDDDDDDDDDDDDXDDDDXDDDNDNDDDDDXDDDPSSSISTSAHDDDXTDTDD	-0.183	0.6
SMCO3	ENSBTAG00000026610	Val18Leu	5	95099203	95530682	G	C	0.969715	5	95099203	2	64	G:1	C:0	5	95099203	2	44	G:0.772727	C:0.227273	5	95099203	2	10098	G:1	C:0	missense_variant	forward	G	C	single-pass membrane protein with coiled-coil domains 3 [Source:HGNC Symbol;Acc:HGNC:34401]	ENSBTAG00000026610	SMCO3	618483	ENSBTAT00000037882	52	G	C	forward	ENSBTAP00000037704	E1BAP9	18	.	.	V	L	VVVVVVVVVVVVVVVVVVVVVVVVVVVVVVVVLLLVLVLLVLLV	-0.127	0.9
ATF7IP	ENSBTAG00000003221	Pro1118Ser	5	95368295	95801525	G	A	0.705303	5	95368295	2	64	G:1	A:0	5	95368295	2	44	G:0.681818	A:0.318182	5	95368295	2	10086	G:0.981658	A:0.0183423	missense_variant	forward	G	A	activating transcription factor 7-interacting protein 1 [Source:RefSeq peptide;Acc:NP_001095795]	ENSBTAG00000003221	.	.	ENSBTAT00000004182	3193	C	T	reverse	ENSBTAP00000004182	F6Q7P1	1065	pfscan	.	P	S	PPPPPPPPPPPPPPPPPPPPPPPPPPPXPPPPPPXXPPPPPPPPPFPY	-0.465	0.9
ENSBTAG00000050506	ENSBTAG00000050506	Pro222Ser	5	98644851	99121803	C	T	0.925078	5	98644851	2	64	C:1	T:0	5	98644851	2	44	C:0.863636	T:0.136364	5	98644851	2	10074	C:0.999801	T:0.000198531	intergenic_variant	forward	C	T	.	.	.	.	.	.	.	.	.	.	.	.	.	.	.	.	.	.	.
BOTA-T2R10B	ENSBTAG00000030466	Ser152Thr	5	98713188	99192769	G	C	0.499021	5	98713188	2	64	G:1	C:0	5	98713188	2	44	G:0.727273	C:0.272727	5	98713188	2	10094	G:0.97127	C:0.0287299	missense_variant	forward	G	C	.	ENSBTAG00000030466	BOTA-T2R10B	664637	ENSBTAT00000043004	455	G	C	forward	ENSBTAP00000040602	Q2ABC1	152	superfamily;pfam IPR007960 Taste receptor type 2	.	S	T	SIILIIMILFLLVFTLVILMIILLMVLMILLFFLIKKSPSPDSS	0.021	-0.2
ENSBTAG00000054870	ENSBTAG00000054870	Gly52Ser	5	99976042	100417219	G	A	0.976061	5	99976042	2	64	G:1	A:0	5	99976042	2	44	G:0.727273	A:0.272727	5	99976042	2	10074	G:1	A:0	intergenic_variant	forward	G	A	.	.	.	.	.	.	.	.	.	.	.	.	.	.	.	.	.	.	.
KLRG1	ENSBTAG00000013640	Arg23Gln	5	100964169	101419246	C	T	0.484224	5	100964169	2	64	C:1	T:0	5	100964169	2	44	C:0.772727	T:0.227273	5	100964169	2	10062	C:0.977738	T:0.022262	missense_variant	forward	C	T	killer cell lectin like receptor G1 [Source:HGNC Symbol;Acc:HGNC:6380]	ENSBTAG00000013640	KLRG1	100295672	ENSBTAT00000018130	68	G	A	reverse	ENSBTAP00000018130	E1B8W2	23	pfam IPR008646 Herpesvirus UL45-like	.	R	Q	RRRRRRRRGRRGGGRGGRRRGGRGRRGQR	-0.157	0.5
KLRG1	ENSBTAG00000013640	Ala14Val	5	100964196	101419273	G	A	0.781107	5	100964196	2	64	G:1	A:0	5	100964196	2	44	G:0.772727	A:0.227273	5	100964196	2	10052	G:0.994031	A:0.00596896	missense_variant	forward	G	A	killer cell lectin like receptor G1 [Source:HGNC Symbol;Acc:HGNC:6380]	ENSBTAG00000013640	KLRG1	100295672	ENSBTAT00000018130	41	C	T	reverse	ENSBTAP00000018130	E1B8W2	14	.	.	A	V	TMATTTTTTPTTTTTTTEATTTTTTTARA	-0.041	0.1
ENSBTAG00000040450	ENSBTAG00000040450	Glu304Gln	5	101381233	101839520	G	C	0.718145	5	101381233	2	64	G:1	C:0	5	101381233	2	44	G:0.840909	C:0.159091	5	101381233	2	9998	G:0.995999	C:0.0040008	non_coding_transcript_exon_variant	forward	G	C	.	ENSBTAG00000040450	.	.	ENSBTAT00000056957	898	G	C	forward	.	.	.	.	.	.	.	.	.	.
ENSBTAG00000040450	ENSBTAG00000040450	Ala389Thr	5	101381488	101839775	G	A	0.638182	5	101381488	2	64	G:1	A:0	5	101381488	2	44	G:0.863636	A:0.136364	5	101381488	2	10074	G:0.995732	A:0.00426841	non_coding_transcript_exon_variant	forward	G	A	.	ENSBTAG00000040450	.	.	ENSBTAT00000056957	1153	G	A	forward	.	.	.	.	.	.	.	.	.	.
ENSBTAG00000040450	ENSBTAG00000040450	Ser414Gly	5	101381563	101839850	A	G	0.654164	5	101381563	2	64	A:1	G:0	5	101381563	2	44	A:0.863636	G:0.136364	5	101381563	2	10072	A:0.996029	G:0.00397141	non_coding_transcript_exon_variant	forward	A	G	.	ENSBTAG00000040450	.	.	ENSBTAT00000056957	1228	A	G	forward	.	.	.	.	.	.	.	.	.	.
ENSBTAG00000040450	ENSBTAG00000040450	Asn434Asp	5	101381623	101839910	A	G	0.653711	5	101381623	2	64	A:1	G:0	5	101381623	2	44	A:0.863636	G:0.136364	5	101381623	2	10014	A:0.995806	G:0.00419413	non_coding_transcript_exon_variant	forward	A	G	.	ENSBTAG00000040450	.	.	ENSBTAT00000056957	1288	A	G	forward	.	.	.	.	.	.	.	.	.	.
ENSBTAG00000040450	ENSBTAG00000040450	Thr497Ile	5	101381813	101840100	C	T	0.643181	5	101381813	2	64	C:1	T:0	5	101381813	2	44	C:0.863636	T:0.136364	5	101381813	2	10050	C:0.995721	T:0.00427861	non_coding_transcript_exon_variant	forward	C	T	.	ENSBTAG00000040450	.	.	ENSBTAT00000056957	1478	C	T	forward	.	.	.	.	.	.	.	.	.	.
NANOG	ENSBTAG00000020916	Thr260Asn	5	101417286	101875565	C	A	0.72873	5	101417286	2	64	C:1	A:0	5	101417286	2	44	C:0.840909	A:0.159091	5	101417286	2	10082	C:0.996231	A:0.00376909	missense_variant	forward	C	A	Homeobox protein NANOG [Source:UniProtKB/Swiss-Prot;Acc:Q4JM65]	ENSBTAG00000020916	NANOG	538951	ENSBTAT00000027863	960	C	A	forward	ENSBTAP00000027863	Q4JM65	260	.	.	T	N	TTVATSSSTIILIIIANANAAAMATAAIMVAIAAAKAAAAAAAASIIITIITTPSTSSGSGGGSRV	-0.104	0.1
SLC2A3	ENSBTAG00000004556	Tyr359His	5	101441980	101900261	A	G	0.705304	5	101441980	2	64	A:1	G:0	5	101441980	2	44	A:0.840909	G:0.159091	5	101441980	2	10088	A:0.995638	G:0.00436162	missense_variant	forward	A	G	.	ENSBTAG00000004556	SLC2A3	282358	ENSBTAT00000042889	1190	T	C	reverse	ENSBTAP00000040493	A2VDL2	359	pfscan IPR020846 Major facilitator superfamily domain;superfamily IPR020846 Major facilitator superfamily domain;pfam IPR005828 Major facilitator, sugar transporter-like;pfam IPR011701 Major facilitator superfamily;tigrfam IPR003663 Sugar/inositol transporter	.	Y	H	YYYHYYYYYYYYYYYXYYYYYYYYYYYYYYYYYYYFYYYYYYYYYYYYYYYHQHHDVVVVLVVNNNITTIIIITNFNIIIIIVCTTYDI	-0.186	0.5
ENSBTAG00000053486	ENSBTAG00000053486	Ser366Arg	5	101932669	102393329	C	A	0.546025	5	101932669	2	64	C:0.828125	A:0.171875	5	101932669	2	44	C:0.75	A:0.25	5	101932669	2	10040	C:0.97988	A:0.0201195	missense_variant	forward	C	A	.	ENSBTAG00000039817	.	.	ENSBTAT00000055624	90	C	A	forward	ENSBTAP00000052473	F1N6N9	30	.	.	S	R	SHSSH	-0.173	0.5
WC-7	ENSBTAG00000051330	Thr892Met	5	102054263	102511664	C	T	0.953686	5	102054263	2	64	C:1	T:0	5	102054263	2	44	C:0.840909	T:0.159091	5	102054263	2	10068	C:1	T:0	missense_variant	forward	C	T	.	ENSBTAG00000039380	.	.	ENSBTAT00000065821	1958	C	T	forward	ENSBTAP00000055064	G3MZR1	653	pfscan IPR001190 SRCR domain;superfamily IPR017448 SRCR-like domain;pfam IPR001190 SRCR domain;smart IPR017448 SRCR-like domain	.	T	M	TTTTTTTMTTTTTTTTTTTTITTTATTTDTTDTDTDDVTTTDTDDDDDTDTDDDDDDDDD	-0.271	0.5
WC-7	ENSBTAG00000051330	Ser1359Pro	5	102062950	102520349	T	C	0.590751	5	102062950	2	64	T:0.84375	C:0.15625	5	102062950	2	44	T:0.818182	C:0.181818	5	102062950	2	10074	T:0.991562	C:0.00843756	intron_variant	forward	T	C	.	ENSBTAG00000039380	.	.	ENSBTAT00000065821	.	T	C	forward	ENSBTAP00000055064	G3MZR1	.	.	.	.	.	.	.	.
ENSBTAG00000048875	ENSBTAG00000048875	Arg989Gln	5	102139798	102590396	G	A	0.51763	5	102139798	2	64	G:0.875	A:0.125	5	102139798	2	44	G:0.659091	A:0.340909	5	102139798	2	10012	G:0.959748	A:0.0402517	intergenic_variant	forward	G	A	.	.	.	.	.	.	.	.	.	.	.	.	.	.	.	.	.	.	.
WC1	ENSBTAG00000049861	Ser1272Tyr	5	102773043	NA	G	T	0.487978	5	102773043	2	64	G:0.828125	T:0.171875	5	102773043	2	44	G:0.568182	T:0.431818	5	102773043	2	10100	G:0.929604	T:0.070396
EMG1	ENSBTAG00000013126	Phe4Ser	5	103493126	103853305	A	G	0.44927	5	103493126	2	64	A:0.890625	G:0.109375	5	103493126	2	44	A:0.545455	G:0.454545	5	103493126	2	9870	A:0.91307	G:0.0869301	upstream_gene_variant	forward	A	G	.	ENSBTAG00000013126	EMG1	515362	ENSBTAT00000017445	.	T	C	reverse	ENSBTAP00000017445	F1N532	.	.	.	.	.	.	.	.
ZNF384	ENSBTAG00000017072	Pro586Ser	5	103775083	104142448	C	T	0.429481	5	103775083	2	64	C:0.71875	T:0.28125	5	103775083	2	44	C:0.590909	T:0.409091	5	103775083	2	10040	C:0.924502	T:0.075498	3_prime_UTR_variant	forward	C	T	zinc finger protein 384 [Source:HGNC Symbol;Acc:HGNC:11955]	ENSBTAG00000017072	ZNF384	515007	ENSBTAT00000022702	2183	C	T	forward	ENSBTAP00000022702	F1MGZ7	.	.	.	.	.	.	.	.
TAPBPL	ENSBTAG00000014728	Gly146Arg	5	103928274	104298859	C	T	0.469458	5	103928274	2	64	C:0.828125	T:0.171875	5	103928274	2	44	C:0.568182	T:0.431818	5	103928274	2	10052	C:0.927577	T:0.0724234	missense_variant	forward	C	T	TAP binding protein like [Source:HGNC Symbol;Acc:HGNC:30683]	ENSBTAG00000014728	TAPBPL	529141	ENSBTAT00000019601	854	G	A	reverse	ENSBTAP00000019601	F1N3G5	146	superfamily	.	G	R	GGGGGEGGGGGGKGRGRGGRGEGGRGGEGEGGGGGGGEGGGGGEAGG	-0.336	0.7
VWF	ENSBTAG00000012265	Pro885Leu	5	104283355	104665106	C	T	0.965419	5	104283355	2	64	C:1	T:0	5	104283355	2	44	C:0.795455	T:0.204545	5	104283355	2	10020	C:1	T:0	missense_variant	forward	C	T	von Willebrand factor precursor [Source:RefSeq peptide;Acc:NP_001192237]	ENSBTAG00000012265	VWF	280958	ENSBTAT00000016273	2648	C	T	forward	ENSBTAP00000016273	F1N0R5	883	superfamily;pfam IPR001846 von Willebrand factor, type D domain;smart IPR001007 VWFC domain;smart IPR006552 VWC out;smart IPR001846 von Willebrand factor, type D domain	.	P	L	PPPXPPPPPPPPPPPPPPPPPPPPPPPPPPPPPPPPPPPPPPPPPPPPPPPPPPPPPPPQ	-0.645	1
VWF	ENSBTAG00000012265	Pro901Leu	5	104286644	104668395	C	T	0.44769	5	104286644	2	64	C:0.96875	T:0.03125	5	104286644	2	44	C:0.704545	T:0.295455	5	104286644	2	10010	C:0.961239	T:0.0387612	missense_variant	forward	C	T	von Willebrand factor precursor [Source:RefSeq peptide;Acc:NP_001192237]	ENSBTAG00000012265	VWF	280958	ENSBTAT00000016273	2696	C	T	forward	ENSBTAP00000016273	F1N0R5	899	pfam IPR001846 von Willebrand factor, type D domain;smart IPR001846 von Willebrand factor, type D domain	.	P	L	PPPPPSLPPSPPTPSPPSPPPPPPPPPPPPPPPPPPPPSSSSSSPTDEDEEDEDEEED	-0.416	0.5
VWF	ENSBTAG00000012265	Gly2089Arg	5	104309597	104691350	G	A	0.584809	5	104309597	2	64	G:0.96875	A:0.03125	5	104309597	2	44	G:0.840909	A:0.159091	5	104309597	2	10038	G:0.992728	A:0.00727237	missense_variant	forward	G	A	von Willebrand factor precursor [Source:RefSeq peptide;Acc:NP_001192237]	ENSBTAG00000012265	VWF	280958	ENSBTAT00000016273	6259	G	A	forward	ENSBTAP00000016273	F1N0R5	2087	pfam IPR001846 von Willebrand factor, type D domain;smart IPR001846 von Willebrand factor, type D domain	.	G	R	GGGGAGGGGXGGGGGGGGGGGGGGGGGGGGXGGGGGGHHHHHNTTDKQKKEKSKKKQA	-0.262	0.5
CRACR2A	ENSBTAG00000018940	Arg349Cys	5	106263463	106756111	C	T	0.942677	5	106263463	2	64	C:1	T:0	5	106263463	2	44	C:0.818182	T:0.181818	5	106263463	2	9968	C:0.999699	T:0.000300963	missense_variant	forward	C	T	.	ENSBTAG00000018940	.	.	ENSBTAT00000025205	1045	C	T	forward	ENSBTAP00000025205	E1BER4	349	.	.	R	C	RRRRRRRRRRPRRRRRRRRRRRSRRRRRRRRRRRRRRRRRRRRRRRRRRRRRRRRRGLE	-0.494	0.9
CCDC77	ENSBTAG00000000049	Val185Ile	5	107311589	107812839	G	A	0.564639	5	107311589	2	64	G:0.875	A:0.125	5	107311589	2	44	G:0.840909	A:0.159091	5	107311589	2	10046	G:0.992733	A:0.00726657	missense_variant	forward	G	A	coiled-coil domain containing 77 [Source:HGNC Symbol;Acc:HGNC:28203]	ENSBTAG00000000049	CCDC77	527084	ENSBTAT00000053510	597	G	A	forward	ENSBTAP00000049060	A6QPV2	185	.	.	V	I	VVVIXVVMVIVVVVVVVVVVVVVAVAVVAVVVVIXVAXRTKGRRHRWRRGGGTMRQGRRRTVRSQ	-0.041	0.2
PEX26	ENSBTAG00000011826	Gly167Asp	5	109356126	109857615	G	A	0.919025	5	109356126	2	64	G:1	A:0	5	109356126	2	44	G:0.886364	A:0.113636	5	109356126	2	10046	G:0.9999	A:9.95421e-05	missense_variant	forward	G	A	peroxisomal biogenesis factor 26 [Source:HGNC Symbol;Acc:HGNC:22965]	ENSBTAG00000011826	PEX26	537878	ENSBTAT00000052262	500	G	A	forward	ENSBTAP00000052887	A6QPK4	167	pfam IPR010797 Pex26	.	G	D	GGGGGGGGGGGGGGGGGGGGGGGGGGGGGGGGGXGGGGGGGGGRGGGGGGGKR	-0.431	0.9
ENSBTAG00000048772	ENSBTAG00000048772	Asp790Asn	5	109550446	110052530	G	A	0.917061	5	109550446	2	64	G:1	A:0	5	109550446	2	44	G:0.886364	A:0.113636	5	109550446	2	9670	G:0.999897	A:0.000103413	missense_variant	forward	G	A	TRIO and F-actin binding protein [Source:HGNC Symbol;Acc:HGNC:17009]	ENSBTAG00000002539	TRIOBP	511680	ENSBTAT00000042716	2494	G	A	forward	ENSBTAP00000040347	F1N6I9	832	pfscan	.	D	N	DDDDDDDDDDXDDDDDDDDDDDDDDDDDDDDDDDLSQPRESDIN	-0.247	0.7
MICALL1	ENSBTAG00000037703	Ala258Val	5	109721831	110225148	C	T	0.930958	5	109721831	2	64	C:1	T:0	5	109721831	2	44	C:0.886364	T:0.113636	5	109721831	2	9570	C:1	T:0	missense_variant	forward	C	T	MICAL-like protein 1 [Source:UniProtKB/Swiss-Prot;Acc:E1BBG2]	ENSBTAG00000037703	MICALL1	517259	ENSBTAT00000026064	773	C	T	forward	ENSBTAP00000026064	E1BBG2	258	.	.	A	V	VVAVPAAPAAAVALVAVXAAAVXXLPAPPLLPXLAAV	-0.043	0.3
TMEM184B	ENSBTAG00000009668	Ala13Val	5	109999217	110511220	G	A	0.93224	5	109999217	2	64	G:1	A:0	5	109999217	2	44	G:0.886364	A:0.113636	5	109999217	2	9858	G:1	A:0	missense_variant	forward	G	A	Transmembrane protein 184B [Source:UniProtKB/Swiss-Prot;Acc:A2VDL9]	ENSBTAG00000009668	TMEM184B	514220	ENSBTAT00000012742	170	C	T	reverse	ENSBTAP00000012742	A2VDL9	13	.	.	A	V	AATATAAAVAATAATAVAAAASVAVVAAAAASSSSSTGSSSAGGGIGGVTSPMLGGGGLA	-0.133	0.4
ENSBTAG00000048693	ENSBTAG00000048693	Pro168Leu	5	110253124	110764702	G	A	0.673488	5	110253124	2	64	G:0.984375	A:0.015625	5	110253124	2	44	G:0.75	A:0.25	5	110253124	2	10078	G:0.986208	A:0.0137924	intron_variant	forward	G	A	family with sequence similarity 227 member A [Source:HGNC Symbol;Acc:HGNC:44197]	ENSBTAG00000010573	.	.	ENSBTAT00000013979	.	C	T	reverse	ENSBTAP00000013979	E1B7R2	.	.	.	.	.	.	.	.
CACNA1I	ENSBTAG00000045610	Arg1778Gly	5	111098234	111610258	C	G	0.660359	5	111098234	2	64	C:0.796875	G:0.203125	5	111098234	2	44	C:0.409091	G:0.590909	5	111098234	2	8988	C:0.928571	G:0.0714286	downstream_gene_variant	forward	C	G	calcium voltage-gated channel subunit alpha1 I [Source:HGNC Symbol;Acc:HGNC:1396]	ENSBTAG00000045610	.	.	ENSBTAT00000065257	.	C	G	forward	ENSBTAP00000055189	G3N034	.	.	.	.	.	.	.	.
EP300	ENSBTAG00000016198	Met290Val	5	112307076	112826996	A	G	0.840783	5	112307076	2	64	A:0.90625	G:0.09375	5	112307076	2	42	A:0.857143	G:0.142857	5	112307076	2	10088	A:0.999306	G:0.000693894	missense_variant	forward	A	G	E1A binding protein p300 [Source:HGNC Symbol;Acc:HGNC:3373]	ENSBTAG00000016198	.	.	ENSBTAT00000021556	967	A	G	forward	ENSBTAP00000021556	E1B8D6	290	.	.	M	V	MMMMMMMMMMMMMMMMMMMMMMMMMMMMXMMMMMVMIMMMMMMMMMMMMVSVVMLMMVMLVMMVVMVMML	-0.186	0.8
CENPM	ENSBTAG00000009956	Cys110Arg	5	112917324	113444837	A	G	0.435048	5	112917324	2	64	A:0.0625	G:0.9375	5	112917324	2	44	A:0.295455	G:0.704545	5	112917324	2	9412	A:0.0428177	G:0.957182	synonymous_variant	forward	A	G	Centromere protein M [Source:UniProtKB/Swiss-Prot;Acc:Q2TBH1]	ENSBTAG00000009956	CENPM	615953	ENSBTAT00000013133	431	T	C	reverse	ENSBTAP00000013133	Q2TBH1	140	pfam IPR020987 Centromere protein Cenp-M	.	A	A	.	.	.
WBP2NL	ENSBTAG00000013174	Val188Ala	5	113000931	113530292	T	C	0.710317	5	113000931	2	64	T:0.9375	C:0.0625	5	113000931	2	44	T:0.795455	C:0.204545	5	113000931	2	10074	T:0.993548	C:0.00645225	missense_variant	forward	T	C	Postacrosomal sheath WW domain-binding protein [Source:UniProtKB/Swiss-Prot;Acc:A3KFF6]	ENSBTAG00000013174	WBP2NL	523070	ENSBTAT00000017533	592	T	C	forward	ENSBTAP00000017533	A3KFF6	188	pfscan;pfam IPR018826 WW-domain-binding protein	.	V	A	XGMAP	0.093	-0.2
CYP2D14	ENSBTAG00000026502	Val14Met	5	113094641	113625714	C	T	0.627336	5	113094641	2	64	C:1	T:0	5	113094641	2	44	C:0.886364	T:0.113636	5	113094641	2	9598	C:0.996979	T:0.00302146	missense_variant	forward	C	T	uncharacterized protein LOC785824 [Source:RefSeq peptide;Acc:NP_001073833]	ENSBTAG00000026501	CYP2D14	282211	ENSBTAT00000000869	263	G	A	reverse	ENSBTAP00000000869	G1K127	14	.	.	V	M	VVLVVMVVVVVIIVVVVVIVVILVIVVVIMMIIIVIVLLVIVVVVMMIIVLIVVVMIIVVVVVVVVVVVVVLVIIVVIIIIILV	-0.126	0.8
SCUBE1	ENSBTAG00000011275	Arg530Gln	5	113991291	114659447	C	T	0.522193	5	113991291	2	64	C:1	T:0	5	113991291	2	44	C:0.818182	T:0.181818	5	113991291	2	9696	C:0.987417	T:0.0125825	missense_variant	forward	C	T	signal peptide, CUB domain and EGF like domain containing 1 [Source:HGNC Symbol;Acc:HGNC:13441]	ENSBTAG00000011275	.	.	ENSBTAT00000037639	1415	G	A	reverse	ENSBTAP00000037465	F1MJF1	472	.	.	R	Q	XQRQRRRRRRRQWRRQRWRRRWRRKARRXRWQRRQRRRRRRRRRRRSRKRSKIKREK	-0.132	0.6
ENSBTAG00000053264	ENSBTAG00000053264	Lys94Asn	5	114266103	NA	C	G	0.944886	5	114266103	2	64	C:1	G:0	5	114266103	2	44	C:0.863636	G:0.136364	5	114266103	2	10002	C:1	G:0
SAMM50	ENSBTAG00000045957	Asp68Asn	5	114695186	NA	G	A	0.572066	5	114695186	2	64	G:1	A:0	5	114695186	2	44	G:0.886364	A:0.113636	5	114695186	2	9332	G:0.995928	A:0.00407201
SAMM50	ENSBTAG00000045957	Arg548His	5	114720610	NA	G	A	0.716582	5	114720610	2	64	G:1	A:0	5	114720610	2	44	G:0.886364	A:0.113636	5	114720610	2	9984	G:0.997997	A:0.00200321
PARVG	ENSBTAG00000008057	Ala193Val	5	114883045	115588755	C	T	0.944743	5	114883045	2	64	C:1	T:0	5	114883045	2	44	C:0.863636	T:0.136364	5	114883045	2	9964	C:1	T:0	missense_variant	forward	C	T	parvin gamma [Source:HGNC Symbol;Acc:HGNC:14654]	ENSBTAG00000008057	PARVG	790892	ENSBTAT00000042594	473	C	T	forward	ENSBTAP00000040230	A4IFQ5	100	pfscan IPR001715 Calponin homology domain;superfamily IPR001715 Calponin homology domain;pfam IPR001715 Calponin homology domain	.	A	V	AAAAVPPGPPATTATTAATAATAAAAAAVTASGSKKKKKKMNAAMTGTVTSEQQQE	-0.112	0.3
KIAA0930	ENSBTAG00000006776	Ala427Thr	5	115618169	116346353	C	T	0.638607	5	115618169	2	64	C:0.90625	T:0.09375	5	115618169	2	44	C:0.75	T:0.25	5	115618169	2	9728	C:0.986123	T:0.0138775	missense_variant	forward	C	T	KIAA0930 [Source:HGNC Symbol;Acc:HGNC:1314]	ENSBTAG00000006776	KIAA0930	100138505	ENSBTAT00000008911	976	G	A	reverse	ENSBTAP00000008911	F1MEV2	326	.	.	A	T	AAAAAAAAAAAAAAAAAAAAAAAAAAAAAAAXAATTPATAAATAAAATVAAAAAAAATEG	-0.187	0.8
ENSBTAG00000050005	ENSBTAG00000050005	Leu1863Met	5	116532708	117258755	G	T	0.853015	5	116532708	2	64	G:1	T:0	5	116532708	2	44	G:0.772727	T:0.227273	5	116532708	2	9524	G:0.996535	T:0.00346493	intergenic_variant	forward	G	T	.	.	.	.	.	.	.	.	.	.	.	.	.	.	.	.	.	.	.
ENSBTAG00000054859	ENSBTAG00000054859	His1725Tyr	5	116547503	NA	G	A	0.948551	5	116547503	2	64	G:1	A:0	5	116547503	2	44	G:0.818182	A:0.181818	5	116547503	2	10016	G:0.9998	A:0.000199681
ENSBTAG00000054859	ENSBTAG00000054859	Leu1195Pro	5	116549179	NA	A	G	0.867636	5	116549179	2	64	A:1	G:0	5	116549179	2	44	A:0.727273	G:0.272727	5	116549179	2	10100	A:0.995347	G:0.00465347
ENSBTAG00000054859	ENSBTAG00000054859	Ser483Leu	5	116551315	NA	G	A	0.973024	5	116551315	2	64	G:1	A:0	5	116551315	2	44	G:0.75	A:0.25	5	116551315	2	9964	G:1	A:0
ENSBTAG00000008066	ENSBTAG00000008066	Arg1541Cys	5	116576681	NA	G	A	0.973443	5	116576681	2	64	G:1	A:0	5	116576681	2	44	G:0.727273	A:0.272727	5	116576681	2	10092	G:0.999901	A:9.90884e-05
ENSBTAG00000008066	ENSBTAG00000008066	His1173Tyr	5	116578010	NA	G	A	0.706695	5	116578010	2	64	G:1	A:0	5	116578010	2	44	G:0.727273	A:0.272727	5	116578010	2	10034	G:0.987044	A:0.0129559
ENSBTAG00000008066	ENSBTAG00000008066	Ser390Leu	5	116580358	NA	G	A	0.944067	5	116580358	2	64	G:1	A:0	5	116580358	2	44	G:0.863636	A:0.136364	5	116580358	2	9830	G:1	A:0
TTC38	ENSBTAG00000003017	Gly353Glu	5	116601890	117667328	G	A	0.434842	5	116601890	2	64	G:0.828125	A:0.171875	5	116601890	2	44	G:0.386364	A:0.613636	5	116601890	2	9642	G:0.845157	A:0.154843	intron_variant	forward	G	A	tetratricopeptide repeat domain 38 [Source:HGNC Symbol;Acc:HGNC:26082]	ENSBTAG00000003017	TTC38	616471	ENSBTAT00000056392	.	G	A	forward	ENSBTAP00000049933	F1MMR5	.	.	.	.	.	.	.	.
GTSE1	ENSBTAG00000007102	Glu132Lys	5	116617642	117683057	G	A	0.970676	5	116617642	2	64	G:1	A:0	5	116617642	2	44	G:0.727273	A:0.272727	5	116617642	2	10002	G:0.9998	A:0.00019996	missense_variant	forward	G	A	G2 and S-phase expressed 1 [Source:HGNC Symbol;Acc:HGNC:13698]	ENSBTAG00000007102	GTSE1	507901	ENSBTAT00000054392	477	G	A	forward	ENSBTAP00000049722	F6R1Y7	132	.	.	E	K	EEEEEEGEEEXEEEEEEEEDEEEEEEEEEEVEEGGGGSSNNNGLGAPSSTTPSPRT	-0.138	0.4
GTSE1	ENSBTAG00000007102	Lys140Asn	5	116617668	117683083	G	C	0.648235	5	116617668	2	64	G:1	C:0	5	116617668	2	44	G:0.727273	C:0.272727	5	116617668	2	9954	G:0.983022	C:0.0169781	missense_variant	forward	G	C	G2 and S-phase expressed 1 [Source:HGNC Symbol;Acc:HGNC:13698]	ENSBTAG00000007102	GTSE1	507901	ENSBTAT00000054392	503	G	C	forward	ENSBTAP00000049722	F6R1Y7	140	.	.	K	N	KKKRQRKKKKXTKKKKLKTKTMTKKTTTMTTKKNLTLRRRRRRTVGSSSSSNSSSS	-0.088	0.3
TBC1D22A	ENSBTAG00000012291	Ala169Glu	5	117000453	118112843	C	A	0.668183	5	117000453	2	64	C:0.953125	A:0.046875	5	117000453	2	44	C:0.545455	A:0.454545	5	117000453	2	9538	C:0.957224	A:0.0427763	missense_variant	forward	C	A	TBC1 domain family member 22A [Source:HGNC Symbol;Acc:HGNC:1309]	ENSBTAG00000012291	TBC1D22A	618784	ENSBTAT00000016314	614	C	A	forward	ENSBTAP00000016314	F1MZ74	169	.	.	A	E	SSAASSLSSSSSSSSSSSASSSSSASSSSASSSXAAATTTTTTTQQQRRRRRRRRRRAARK	-0.071	0.2
ZBED4	ENSBTAG00000049889	Gly576Cys	5	119290279	120910519	G	T	0.974976	5	119290279	2	64	G:1	T:0	5	119290279	2	44	G:0.727273	T:0.272727	5	119290279	2	9466	G:1	T:0	intergenic_variant	forward	G	T	.	.	.	.	.	.	.	.	.	.	.	.	.	.	.	.	.	.	.
ALG12	ENSBTAG00000046173	Val324Ile	5	119304692	120925583	C	T	0.537079	5	119304692	2	60	C:0.833333	T:0.166667	5	119304692	2	44	C:0.727273	T:0.272727	5	119304692	2	9358	C:0.975636	T:0.0243642	missense_variant	forward	C	T	ALG12, alpha-1,6-mannosyltransferase [Source:HGNC Symbol;Acc:HGNC:19358]	ENSBTAG00000046173	ALG12	100125314	ENSBTAT00000064352	1187	G	A	reverse	ENSBTAP00000054051	G3MWZ3	324	pfam IPR005599 GPI mannosyltransferase	.	V	I	VIVAAIIIVIVIIIIIIVIXIIVIIIIIIIIIIVVIIEIIIIIIIIVLLILLLLLIAAAILL	0.033	0.6
PIM3	ENSBTAG00000045904	Thr228Ile	5	119349978	120971079	C	T	0.788672	5	119349978	2	64	C:1	T:0	5	119349978	2	44	C:0.727273	T:0.272727	5	119349978	2	8944	C:0.991838	T:0.0081619	intron_variant	forward	C	T	Pim-3 proto-oncogene, serine/threonine kinase [Source:HGNC Symbol;Acc:HGNC:19310]	ENSBTAG00000045904	PIM3	100336651	ENSBTAT00000063193	.	C	T	forward	ENSBTAP00000056068	G3N2F6	.	.	.	.	.	.	.	.
PIM3	ENSBTAG00000045904	Val289Met	5	119350160	NA	G	A	0.821492	5	119350160	2	64	G:1	A:0	5	119350160	2	44	G:0.727273	A:0.272727	5	119350160	2	8892	G:0.993477	A:0.00652272
TRABD	ENSBTAG00000001931	Pro93Leu	5	119561596	121186085	C	T	0.482602	5	119561596	2	64	C:0.984375	T:0.015625	5	119561596	2	44	C:0.659091	T:0.340909	5	119561596	2	9622	C:0.953024	T:0.0469757	missense_variant	forward	C	T	traB domain-containing protein [Source:RefSeq peptide;Acc:NP_001029624]	ENSBTAG00000001931	.	.	ENSBTAT00000002512	107	C	T	forward	ENSBTAP00000002512	A6QPJ3	8	.	.	P	L	PPSPSPPPPPPPPPPPPPPPPPPPPPAPEQQQPQAQPSPMSSGSEEAEPS	-0.411	0.5
TUBGCP6	ENSBTAG00000000650	Ala862Val	5	119592437	119795053	G	A	0.501179	5	119592437	2	64	G:0.984375	A:0.015625	5	119592437	2	44	G:0.659091	A:0.340909	5	119592437	2	9452	G:0.955353	A:0.0446466	missense_variant	forward	G	A	tubulin gamma complex associated protein 6 [Source:HGNC Symbol;Acc:HGNC:18127]	ENSBTAG00000000650	TUBGCP6	618908	ENSBTAT00000000853	2372	C	T	reverse	ENSBTAP00000000853	G3X687	791	pfam IPR007259 Gamma-tubulin complex component protein	.	A	V	AAAAAAAAAAVAAPAPAAAGPAAAAISTTTANATFEVSPQNQYN	-0.141	0.4
SYNPO2	ENSBTAG00000006434	Leu776Val	6	6265626	7420891	G	C	0.822978	6	6265626	2	64	G:0.859375	C:0.140625	6	6265626	2	44	G:0.636364	C:0.363636	6	6265626	2	10042	G:0.988648	C:0.0113523	missense_variant	forward	G	C	synaptopodin 2 [Source:HGNC Symbol;Acc:HGNC:17732]	ENSBTAG00000006434	SYNPO2	540340	ENSBTAT00000008434	2487	C	G	reverse	ENSBTAP00000008434	A4IFK4	776	pfscan;prints	.	L	V	VVVXVVVVVVVVVVVVVVVVVVVVVVVVVVVVVVVVVVVVVGVVVVVVVPEPPPSPPPPQKPLPPPPS	0.15	0
SYNPO2	ENSBTAG00000006434	Thr552Ile	6	6266297	7421562	G	A	0.772042	6	6266297	2	64	G:0.9375	A:0.0625	6	6266297	2	44	G:0.75	A:0.25	6	6266297	2	10066	G:0.99235	A:0.00764951	missense_variant	forward	G	A	synaptopodin 2 [Source:HGNC Symbol;Acc:HGNC:17732]	ENSBTAG00000006434	SYNPO2	540340	ENSBTAT00000008434	1816	C	T	reverse	ENSBTAP00000008434	A4IFK4	552	.	.	T	I	IIIXVIIVIIIMIIIFIILIFIIFIIIIIIIISIIVVVVLVITAATTIIILQQTVQIVMMMAMSYQQ	0.163	-0.1
SYNPO2	ENSBTAG00000006434	Thr454Pro	6	6266592	7421857	T	G	0.789928	6	6266592	2	64	T:0.9375	G:0.0625	6	6266592	2	44	T:0.772727	G:0.227273	6	6266592	2	10094	T:0.994749	G:0.00525064	missense_variant	forward	T	G	synaptopodin 2 [Source:HGNC Symbol;Acc:HGNC:17732]	ENSBTAG00000006434	SYNPO2	540340	ENSBTAT00000008434	1521	A	C	reverse	ENSBTAP00000008434	A4IFK4	454	.	.	T	P	TTTXTAAAATTATTTTTAATTTTTTTTTTTTGTTRPAEEEAGGKKGGDAVVVTKVKKV	-0.197	0.4
SEC24D	ENSBTAG00000003619	Pro44Leu	6	6503166	7661335	C	T	0.696158	6	6503166	2	64	C:0.90625	T:0.09375	6	6503166	2	44	C:0.840909	T:0.159091	6	6503166	2	10062	C:0.996124	T:0.00387597	missense_variant	forward	C	T	SEC24 homolog D, COPII coat complex component [Source:HGNC Symbol;Acc:HGNC:10706]	ENSBTAG00000003619	SEC24D	504422	ENSBTAT00000004721	131	C	T	forward	ENSBTAP00000004721	F1MV07	44	pfscan	.	P	L	KPXKPPPKKXPPKSKPKKKKKKEKKXKPKPPKPPKKKXKKKKKKKSKAKSKXSSPKNYGQ	-0.183	0.1
PRSS12	ENSBTAG00000020705	His194Gln	6	6798487	7959646	C	G	0.436684	6	6798487	2	64	C:0.890625	G:0.109375	6	6798487	2	44	C:0.659091	G:0.340909	6	6798487	2	10074	C:0.94729	G:0.0527099	missense_variant	forward	C	G	protease, serine 12 [Source:HGNC Symbol;Acc:HGNC:9477]	ENSBTAG00000020705	PRSS12	512034	ENSBTAT00000027594	582	C	G	forward	ENSBTAP00000027594	E1BK01	194	pfscan IPR001190 SRCR domain;superfamily IPR017448 SRCR-like domain;pfam IPR001190 SRCR domain;smart IPR017448 SRCR-like domain	.	H	Q	HHHHHHHHHHHHHHHHHHHHHHHHHHCHHHNHHHHQHDQNHDHDDGDDDNGHHHGA	-0.353	0.7
PRSS12	ENSBTAG00000020705	Arg234Cys	6	6802831	7963989	C	T	0.517827	6	6802831	2	62	C:0.887097	T:0.112903	6	6802831	2	44	C:0.613636	T:0.386364	6	6802831	2	10048	C:0.948348	T:0.0516521	missense_variant	forward	C	T	protease, serine 12 [Source:HGNC Symbol;Acc:HGNC:9477]	ENSBTAG00000020705	PRSS12	512034	ENSBTAT00000027594	700	C	T	forward	ENSBTAP00000027594	E1BK01	234	pfscan IPR001190 SRCR domain;superfamily IPR017448 SRCR-like domain;pfam IPR001190 SRCR domain;smart IPR017448 SRCR-like domain	.	R	C	RRRRRRRRXCHCRRRRRRRRRRRRRCRRRRNHRRHRRRHQHHRRHHGHHHHHSGGAA	-0.313	0.5
LARP7	ENSBTAG00000009632	Thr279Asn	6	12981604	14163808	G	T	0.434284	6	12981604	2	64	G:0.875	T:0.125	6	12981604	2	44	G:0.613636	T:0.386364	6	12981604	2	10054	G:0.931172	T:0.0688283	missense_variant	forward	G	T	la-related protein 7 [Source:RefSeq peptide;Acc:NP_001068652]	ENSBTAG00000009632	LARP7	505053	ENSBTAT00000012693	931	C	A	reverse	ENSBTAP00000012693	F1MR14	263	pfscan	.	T	N	TTTTTTATTTTTASTTTTATTTTTPPPTAPAAAPAPPPPITTPKTSSISTITTTSSQSAATASATAAPSQST	-0.183	0.4
ALPK1	ENSBTAG00000034875	Asn599His	6	13109004	14291203	T	G	0.925194	6	13109004	2	64	T:1	G:0	6	13109004	2	44	T:0.863636	G:0.136364	6	13109004	2	10090	T:0.999802	G:0.000198216	missense_variant	forward	T	G	alpha kinase 1 [Source:HGNC Symbol;Acc:HGNC:20917]	ENSBTAG00000034875	ALPK1	524375	ENSBTAT00000060975	1795	A	C	reverse	ENSBTAP00000053257	E1BMC1	599	.	.	N	H	NNNNNNNNSSANNNNNNNNNNNNNNNNNNNNNNNXHXDSNSSGNNDES	-0.251	0.7
TACR3	ENSBTAG00000016247	Thr408Met	6	21441621	22729538	C	T	0.487428	6	21441621	2	64	C:0.859375	T:0.140625	6	21441621	2	44	C:0.568182	T:0.431818	6	21441621	2	10078	C:0.930046	T:0.0699544	missense_variant	forward	C	T	tachykinin receptor 3 [Source:HGNC Symbol;Acc:HGNC:11528]	ENSBTAG00000016247	TACR3	404136	ENSBTAT00000021612	1788	C	T	forward	ENSBTAP00000021612	F1N2X0	408	prints IPR000046 Neurokinin NK1 receptor	.	T	M	TTTTTTTTTTTTTSTTTTTTTTTTTTTTTTLTTNTTTTTTTLPLLVMLLVLVTVVVDRS	-0.237	0.6
BANK1	ENSBTAG00000015297	Ser223Asn	6	22915181	24276965	C	T	0.436598	6	22915181	2	64	C:0.34375	T:0.65625	6	22915181	2	44	C:0.75	T:0.25	6	22915181	2	10012	C:0.229125	T:0.770875	intergenic_variant	forward	T	T	.	.	.	.	.	.	.	.	.	.	.	.	.	.	.	.	.	.	.
ENSBTAG00000023000	ENSBTAG00000023000	Asn125Ser	6	26655883	28075517	T	C	0.775226	6	26655883	2	64	T:1	C:0	6	26655883	2	44	T:0.681818	C:0.318182	6	26655883	2	10066	T:0.987681	C:0.0123187	missense_variant	forward	T	C	.	ENSBTAG00000023000	.	.	ENSBTAT00000031240	374	A	G	reverse	ENSBTAP00000055432	G3N0R6	125	pfam IPR015121 DNA fragmentation factor 45kDa, middle domain	.	N	S	NNNNNNNNHNNNNNNNNNNNNNNNNNANNNNXNNNSNNNNRQQQQHQNAEDSTEDFNLNF	-0.206	0.6
ATOH1	ENSBTAG00000002895	Pro117Leu	6	30716327	32138223	G	A	0.461809	6	30716327	2	64	G:0.921875	A:0.078125	6	30716327	2	44	G:0.772727	A:0.227273	6	30716327	2	9608	G:0.977311	A:0.0226894	missense_variant	forward	G	A	atonal bHLH transcription factor 1 [Source:HGNC Symbol;Acc:HGNC:797]	ENSBTAG00000002895	ATOH1	539158	ENSBTAT00000003762	490	C	T	reverse	ENSBTAP00000003762	A4IFC1	117	.	.	P	L	PPPPPPPPPPPPPPPPPPPPPPPPPDPPPRKLSKSSSSSSS	-0.465	0.6
MMRN1	ENSBTAG00000010285	Val1195Ile	6	34694159	36126767	C	T	0.418469	6	34694159	2	64	C:0.921875	T:0.078125	6	34694159	2	44	C:0.681818	T:0.318182	6	34694159	2	10064	C:0.949921	T:0.0500795	intron_variant	forward	C	T	multimerin 1 [Source:HGNC Symbol;Acc:HGNC:7178]	ENSBTAG00000010285	MMRN1	516574	ENSBTAT00000047683	.	G	A	reverse	ENSBTAP00000044864	A5PJU2	.	.	.	.	.	.	.	.
NCAPG	ENSBTAG00000021582	Leu536Phe	6	37345849	38779781	C	T	0.670447	6	37345849	2	62	C:1	T:0	6	37345849	2	44	C:0.863636	T:0.136364	6	37345849	2	10056	C:0.996321	T:0.0036794	missense_variant	forward	C	T	non-SMC condensin I complex subunit G [Source:HGNC Symbol;Acc:HGNC:24304]	ENSBTAG00000021582	NCAPG	531234	ENSBTAT00000028759	1651	C	T	forward	ENSBTAP00000028759	F1MUI7	536	superfamily IPR016024 Armadillo-type fold	.	L	F	LLLLLLLLLLLLLLLLLLLLLLLLLLLLLLLLLLLLLXLLLLLLLLLLLLLLLIVILLIILVVILLLL	-0.247	0.9
CCDC149	ENSBTAG00000021940	His553Asp	6	44411251	45948912	G	C	0.494508	6	44411251	2	64	G:0.78125	C:0.21875	6	44411251	2	44	G:0.25	C:0.75	6	44411251	2	10060	G:0.805268	C:0.194732	missense_variant	forward	G	C	Coiled-coil domain-containing protein 149 [Source:UniProtKB/Swiss-Prot;Acc:Q0VCP9]	ENSBTAG00000021940	CCDC149	613278	ENSBTAT00000065786	1297	C	G	reverse	ENSBTAP00000055855	G3N1V2	381	.	.	H	D	DDDDDDDDDDSDDDDDDDDDDDGDDDDDSEDXDDDDNDDDMLSQHIHDENETGGDN	0.291	-0.1
DTHD1	ENSBTAG00000009833	Gln204Lys	6	55683408	57310175	C	A	0.96972	6	55683408	2	62	C:1	A:0	6	55683408	2	44	C:0.772727	A:0.227273	6	55683408	2	10104	C:1	A:0	missense_variant	forward	C	A	death domain containing 1 [Source:HGNC Symbol;Acc:HGNC:37261]	ENSBTAG00000009833	DTHD1	100140203	ENSBTAT00000012967	235	C	A	forward	ENSBTAP00000012967	F1MRG2	79	.	.	Q	K	QQQQQRQQQQRQQQQQQKQQQQQG	-0.206	0.8
ENSBTAG00000039213	ENSBTAG00000039213	Lys21Gln	6	65421168	67069014	T	G	0.670634	6	65421168	2	64	T:0.921875	G:0.078125	6	65421168	2	44	T:0.545455	G:0.454545	6	65421168	2	9922	T:0.958879	G:0.0411207	missense_variant	forward	T	G	.	ENSBTAG00000039213	.	.	ENSBTAT00000053055	61	A	C	reverse	ENSBTAP00000049648	E1BBP7	21	superfamily IPR009072 Histone-fold;smart IPR001951 Histone H4;prints IPR001951 Histone H4	.	K	Q	KKKKKKKKK	-0.267	1
ENSBTAG00000051171	ENSBTAG00000051171	Gln12Glu	6	68121015	69768841	C	G	0.493188	6	68121015	2	64	C:0.84375	G:0.15625	6	68121015	2	44	C:0.681818	G:0.318182	6	68121015	2	10062	C:0.962334	G:0.0376665	intergenic_variant	forward	C	G	.	.	.	.	.	.	.	.	.	.	.	.	.	.	.	.	.	.	.
SCFD2	ENSBTAG00000020648	Asn305Ser	6	68921442	70570686	T	C	0.835689	6	68921442	2	64	T:1	C:0	6	68921442	2	44	T:0.863636	C:0.136364	6	68921442	2	10102	T:0.998812	C:0.00118788	missense_variant	forward	T	C	sec1 family domain containing 2 [Source:HGNC Symbol;Acc:HGNC:30676]	ENSBTAG00000020648	SCFD2	535130	ENSBTAT00000027519	1002	A	G	reverse	ENSBTAP00000027519	A0JN38	305	.	.	N	S	NNNNNNNNNNTNNNNNXNHHNNNNNNNNNNNNNNXNXNNNTSTTNTNTTTTTTTTTNTNN	-0.198	0.7
PDGFRA	ENSBTAG00000007173	Val469Ile	6	69747976	71397711	G	A	0.548396	6	69747976	2	64	G:1	A:0	6	69747976	2	44	G:0.727273	A:0.272727	6	69747976	2	10070	G:0.975869	A:0.0241311	missense_variant	forward	G	A	platelet derived growth factor receptor alpha [Source:HGNC Symbol;Acc:HGNC:8803]	ENSBTAG00000007173	PDGFRA	282301	ENSBTAT00000009441	1590	G	A	forward	ENSBTAP00000009441	F1MX49	469	superfamily IPR007110 Immunoglobulin-like domain;pirsf IPR016243 Tyrosine-protein kinase, CSF-1/PDGF receptor family	.	V	I	VVVIIIIIIXIIVAVVVVVVVVVVIVVVVVVXVLVAVVXTMAAIIIIIIIGSSSTSSSSASSH	-0.016	0.5
PDGFRA	ENSBTAG00000007173	Thr739Met	6	69753524	71403259	C	T	0.554711	6	69753524	2	64	C:1	T:0	6	69753524	2	44	C:0.727273	T:0.272727	6	69753524	2	10080	C:0.976587	T:0.0234127	missense_variant	forward	C	T	platelet derived growth factor receptor alpha [Source:HGNC Symbol;Acc:HGNC:8803]	ENSBTAG00000007173	PDGFRA	282301	ENSBTAT00000009441	2401	C	T	forward	ENSBTAP00000009441	F1MX49	739	pfscan IPR000719 Protein kinase domain;superfamily IPR011009 Protein kinase-like domain;pfam IPR001245 Serine-threonine/tyrosine-protein kinase catalytic domain;smart IPR020635 Tyrosine-protein kinase, catalytic domain;smart IPR002290 Serine/threonine/dual specificity protein kinase, catalytic domain;pirsf IPR016243 Tyrosine-protein kinase, CSF-1/PDGF receptor family	.	T	M	TTXTTTATTTXSTTTTTTTTTTTTTTTTGTTTTXTTTATTTATTTTTTTTTTNNTNNTSNTGC	-0.321	0.7
KIAA1211	ENSBTAG00000040398	Pro716Thr	6	71716690	73382440	C	A	0.409077	6	71716690	2	64	C:0.828125	A:0.171875	6	71716690	2	44	C:0.295455	A:0.704545	6	71716690	2	10036	C:0.785373	A:0.214627	missense_variant	forward	C	A	uncharacterized protein LOC511259 [Source:RefSeq peptide;Acc:NP_001095411]	ENSBTAG00000040398	MGC148692	511259	ENSBTAT00000025002	1543	C	A	forward	ENSBTAP00000025002	F1MW73	515	pfscan	.	P	T	PPPPRLPPEPPPLPLPAPALPAPAPLPLAPPPVLLEQQQQQQEQQEQPQEP	-0.188	0.3
NOA1A	ENSBTAG00000019362	Met568Thr	6	72355123	74020628	A	G	0.949583	6	72355123	2	62	A:1	G:0	6	72355123	2	42	A:0.714286	G:0.285714	6	72355123	2	10086	A:0.998513	G:0.00148721	missense_variant	forward	A	G	nitric oxide associated 1 [Source:HGNC Symbol;Acc:HGNC:28473]	ENSBTAG00000019362	NOA1	539773	ENSBTAT00000025792	1740	T	C	reverse	ENSBTAP00000025792	F1ML97	531	.	.	M	T	IVVVRVVVVVVVXVVVVVVVVVVVVVVVVVVVVVVILIIMIIITVIFIVLVVVLVVVVVVVRL	-0.079	0.2
ENSBTAG00000003523	ENSBTAG00000003523	Ser532Asn	6	84526991	86253110	C	T	0.964975	6	84526991	2	64	C:1	T:0	6	84526991	2	44	C:0.727273	T:0.272727	6	84526991	2	9908	C:0.999596	T:0.000403714	intergenic_variant	forward	C	T	.	.	.	.	.	.	.	.	.	.	.	.	.	.	.	.	.	.	.
ADAMTS3	ENSBTAG00000006507	Ser1161Ile	6	87428109	89162684	C	A	0.582422	6	87428109	2	64	C:0.828125	A:0.171875	6	87428109	2	44	C:0.75	A:0.25	6	87428109	2	10040	C:0.982869	A:0.0171315	missense_variant	forward	C	A	ADAM metallopeptidase with thrombospondin type 1 motif 3 [Source:HGNC Symbol;Acc:HGNC:219]	ENSBTAG00000006507	ADAMTS3	534082	ENSBTAT00000061447	3482	G	T	reverse	ENSBTAP00000053777	E1BC50	1161	.	.	S	I	SSSNSNTTNNNSHRSDHDSSSHSRSTSSNSNSNSNNGNNNNPSKKKK	-0.281	0.4
AFM	ENSBTAG00000047833	Arg506Ile	6	88561112	90308904	G	T	0.534872	6	88561112	2	64	G:0.875	T:0.125	6	88561112	2	44	G:0.75	T:0.25	6	88561112	2	10082	G:0.979468	T:0.0205316	missense_variant	forward	G	T	afamin [Source:HGNC Symbol;Acc:HGNC:316]	ENSBTAG00000047833	AFM	508264	ENSBTAT00000063031	1550	G	T	forward	ENSBTAP00000054782	G3MYZ3	506	superfamily IPR020858 Serum albumin-like;pfam IPR014760 Serum albumin, N-terminal;smart IPR014760 Serum albumin, N-terminal;pirsf IPR021177 Serum albumin/Alpha-fetoprotein/Afamin	.	R	I	RRRRRRRRRRRRRRRRRRRRRRRRRRRRRGRRRRSKRRRRRRMRR	-0.495	0.9
SHROOM3	ENSBTAG00000019633	Val278Ile	6	91613335	93364972	G	A	0.503339	6	91613335	2	64	G:0.984375	A:0.015625	6	91613335	2	44	G:0.681818	A:0.318182	6	91613335	2	10050	G:0.961791	A:0.038209	missense_variant	forward	G	A	protein Shroom3 [Source:RefSeq peptide;Acc:NP_001178453]	ENSBTAG00000019633	SHROOM3	100139141	ENSBTAT00000026154	511	G	A	forward	ENSBTAP00000026154	F1N643	171	.	.	V	I	IMLVIVIILVGIGIITIGIITIIIIGVIGVIVIXVIFLFFFLAFFSPPPPPPPPPY	0.005	0.2
SHROOM3	ENSBTAG00000019633	Gln1021Pro	6	91615565	93367202	A	C	0.527476	6	91615565	2	64	A:1	C:0	6	91615565	2	44	A:0.681818	C:0.318182	6	91615565	2	9214	A:0.964293	C:0.0357065	missense_variant	forward	A	C	protein Shroom3 [Source:RefSeq peptide;Acc:NP_001178453]	ENSBTAG00000019633	SHROOM3	100139141	ENSBTAT00000026154	2741	A	C	forward	ENSBTAP00000026154	F1N643	914	pfam IPR014800 Apx/Shrm Domain 1	.	Q	P	QQQQHQQQQQQQQQRQQQQQQQQQQQQQQQXQQQQQQQQQQQQQQQQQQQQQQL	-0.379	0.9
FRAS1	ENSBTAG00000010716	Lys171Arg	6	92980547	94737633	A	G	0.7939	6	92980547	2	64	A:1	G:0	6	92980547	2	44	A:0.818182	G:0.181818	6	92980547	2	10062	A:0.996522	G:0.00347843	splice_region_variant	forward	A	G	Fraser extracellular matrix complex subunit 1 [Source:HGNC Symbol;Acc:HGNC:19185]	ENSBTAG00000010716	.	.	ENSBTAT00000060947	.	A	G	forward	ENSBTAP00000053681	F1N740	.	.	.	.	.	.	.	.
BMP2K	ENSBTAG00000001126	Leu604Trp	6	93625035	95389027	T	G	0.685619	6	93625035	2	64	T:1	G:0	6	93625035	2	44	T:0.818182	G:0.181818	6	93625035	2	10072	T:0.993348	G:0.0066521	missense_variant	forward	T	G	.	ENSBTAG00000001126	.	.	ENSBTAT00000001500	507	T	G	forward	ENSBTAP00000001500	F1MUI8	133	.	.	L	W	LLLLLLLLLLLLLLLLLLLLLLLLLLLLLLLLLLLLLLLLLLILLILLLLID	-0.389	0.9
FGF5	ENSBTAG00000017348	Lys157Arg	6	94977323	96745797	A	G	0.896856	6	94977323	2	64	A:1	G:0	6	94977323	2	44	A:0.772727	G:0.227273	6	94977323	2	9974	A:0.997995	G:0.00200521	missense_variant	forward	A	G	Fibroblast growth factor 5 [Source:UniProtKB/Swiss-Prot;Acc:A0MTF4]	ENSBTAG00000017348	FGF5	536771	ENSBTAT00000023064	470	A	G	forward	ENSBTAP00000023064	A0MTF4	157	superfamily IPR008996 Cytokine, IL-1-like;pfam;smart IPR002209 Fibroblast growth factor family;prints IPR028142 IL-1 family/FGF family	.	K	R	KKRRKKKKKKKKKKKKKKKKKKXKKKKKKKKKKKKKHRRRKKRKTKTTRWWWWSKRWHKSS	-0.103	0.6
HPSE	ENSBTAG00000005745	Glu298Gln	6	98085922	99860232	C	G	0.73096	6	98085922	2	62	C:1	G:0	6	98085922	2	44	C:0.636364	G:0.363636	6	98085922	2	10082	C:0.97927	G:0.02073	missense_variant	forward	C	G	heparanase precursor [Source:RefSeq peptide;Acc:NP_776507]	ENSBTAG00000005745	HPSE	281230	ENSBTAT00000007550	891	G	C	reverse	ENSBTAP00000007550	F1N1G1	290	superfamily IPR017853 Glycoside hydrolase superfamily;pfam IPR005199 Glycoside hydrolase, family 79	.	E	Q	EEEKGAEEGEKEEDEEEEEEEEAEEEAXEEEXEXEXGGGGGKKKKKKK	-0.103	0.5
HELQ	ENSBTAG00000018151	Asp44Glu	6	98225733	100006205	G	C	0.530137	6	98225733	2	64	G:0.984375	C:0.015625	6	98225733	2	44	G:0.659091	C:0.340909	6	98225733	2	9994	G:0.959776	C:0.0402241	missense_variant	forward	G	C	.	ENSBTAG00000018151	.	.	ENSBTAT00000064268	268	C	G	reverse	ENSBTAP00000055509	G3N0Y9	44	.	.	D	E	TLEEEEEEEEKTETEEEEDEESEEEESEE	0.143	0.2
MRPS18C	ENSBTAG00000018155	Asn60Ile	6	98227214	100007686	A	T	0.676129	6	98227214	2	64	A:1	T:0	6	98227214	2	44	A:0.659091	T:0.340909	6	98227214	2	10080	A:0.976389	T:0.0236111	intron_variant	forward	A	T	28S ribosomal protein S18c, mitochondrial [Source:UniProtKB/Swiss-Prot;Acc:P82917]	ENSBTAG00000018155	MRPS18C	613561	ENSBTAT00000024161	.	A	T	forward	ENSBTAP00000024161	P82917	.	.	.	.	.	.	.	.
ABRAXAS1	ENSBTAG00000014076	Gly402Ser	6	98233689	100014165	C	T	0.707929	6	98233689	2	64	C:0.96875	T:0.03125	6	98233689	2	44	C:0.545455	T:0.454545	6	98233689	2	10086	C:0.964604	T:0.0353956	missense_variant	forward	C	T	BRCA1-A complex subunit Abraxas [Source:UniProtKB/Swiss-Prot;Acc:Q5E9P1]	ENSBTAG00000014076	FAM175A	504796	ENSBTAT00000018700	1205	G	A	reverse	ENSBTAP00000018700	Q5E9P1	402	.	.	G	S	GGGGGGGGGGGGGADGVGGDDDGGGGIAGGGEGGGDGITVSKENNNNNASSTG	-0.157	0.4
ABRAXAS1	ENSBTAG00000014076	Asp52Asn	6	98246856	100027483	C	T	0.935031	6	98246856	2	64	C:1	T:0	6	98246856	2	44	C:0.863636	T:0.136364	6	98246856	2	10104	C:0.999703	T:0.000296912	missense_variant	forward	C	T	BRCA1-A complex subunit Abraxas [Source:UniProtKB/Swiss-Prot;Acc:Q5E9P1]	ENSBTAG00000014076	FAM175A	504796	ENSBTAT00000018700	155	G	A	reverse	ENSBTAP00000018700	Q5E9P1	52	prints IPR023239 FAM175 family, BRCA1-A complex, Abraxas subunit;prints IPR023240 FAM175 family, BRISC complex, Abro1 subunit	.	D	N	DDDDDDDDDDDDDNDDDDDDDSDDDNDDNDDDDDXDXDDDTDDDYDDDDDDDDDHHHHHHQHNN	-0.196	0.7
ABRAXAS1	ENSBTAG00000014076	Leu10Val	6	98250527	100031154	G	C	0.576999	6	98250527	2	64	G:0.984375	C:0.015625	6	98250527	2	44	G:0.659091	C:0.340909	6	98250527	2	9062	G:0.966674	C:0.033326	missense_variant	forward	G	C	BRCA1-A complex subunit Abraxas [Source:UniProtKB/Swiss-Prot;Acc:Q5E9P1]	ENSBTAG00000014076	FAM175A	504796	ENSBTAT00000018700	29	C	G	reverse	ENSBTAP00000018700	Q5E9P1	10	prints IPR023238 FAM175 family;prints IPR023239 FAM175 family, BRCA1-A complex, Abraxas subunit;prints IPR023240 FAM175 family, BRISC complex, Abro1 subunit	.	L	V	ALLLLLLLLLLLLLLLLLLLLLLLLLLLVLLLLLLLLLLMMIIMLVIVVIV	-0.127	0.8
PTPN13	ENSBTAG00000014947	Ala1947Thr	6	101712228	103505954	G	A	0.937707	6	101712228	2	64	G:0.984375	A:0.015625	6	101712228	2	44	G:0.522727	A:0.477273	6	101712228	2	10094	G:0.993957	A:0.00604319	missense_variant	forward	G	A	tyrosine-protein phosphatase non-receptor type 13 [Source:RefSeq peptide;Acc:NP_777015]	ENSBTAG00000014947	.	.	ENSBTAT00000055276	5755	G	A	forward	ENSBTAP00000051288	E1BKT4	1919	pfscan IPR001478 PDZ domain;superfamily IPR001478 PDZ domain;pfam IPR001478 PDZ domain;smart IPR001478 PDZ domain;pirsf IPR012153 Tyrosine-protein phosphatase non-receptor type 13	.	A	T	AAAAAAAAAAAAAAAAAAKAAAAAAAAXAAAAAAAAXAAAAAAAAAAAAAAAAAVAA	-0.248	0.9
ENSBTAG00000017829	ENSBTAG00000017829	Arg94Cys	6	102598890	NA	G	A	0.496706	6	102598890	2	64	G:0.9375	A:0.0625	6	102598890	2	44	G:0.386364	A:0.613636	6	102598890	2	10058	G:0.868562	A:0.131438
ENSBTAG00000006508	ENSBTAG00000006508	Val117Ile	6	102637207	104413805	G	A	0.457363	6	102637207	2	64	G:0.9375	A:0.0625	6	102637207	2	44	G:0.409091	A:0.590909	6	102637207	2	9982	G:0.863254	A:0.136746	missense_variant	forward	G	A	.	ENSBTAG00000006508	LOC523503	523503	ENSBTAT00000008532	349	G	A	forward	ENSBTAP00000008532	E1BHP0	117	superfamily IPR011330 Glycoside hydrolase/deacetylase, beta/alpha-barrel;pfam IPR000602 Glycoside hydrolase family 38, N-terminal domain	.	V	I	IFFFFIVLLLLLLLLLLLLFLLLLLFILLIILVIIILILLLILXIIGILR	0.056	0.3
ENSBTAG00000021729	ENSBTAG00000021729	Ser45Ala	6	103215582	104991520	T	G	0.484255	6	103215582	2	64	T:0.0625	G:0.9375	6	103215582	2	44	T:0.454545	G:0.545455	6	103215582	2	9896	T:0.0782134	G:0.921787	missense_variant	forward	T	G	.	ENSBTAG00000021729	.	.	ENSBTAT00000028965	130	T	G	forward	ENSBTAP00000028965	F1MWG0	44	.	.	S	A	AAAAEVVAAVAAMAATAASSV	0.115	0.1
ENSBTAG00000021729	ENSBTAG00000021729	Leu96Arg	6	103224895	NA	T	G	0.470048	6	103224895	2	64	T:0.0625	G:0.9375	6	103224895	2	44	T:0.454545	G:0.545455	6	103224895	2	9676	T:0.0822654	G:0.917735
WDR1	ENSBTAG00000013607	Glu482Lys	6	105295055	110140942	C	T	0.499278	6	105295055	2	64	C:1	T:0	6	105295055	2	44	C:0.818182	T:0.181818	6	105295055	2	9864	C:0.986415	T:0.0135848	missense_variant	forward	C	T	WD repeat domain 1 [Source:HGNC Symbol;Acc:HGNC:12754]	ENSBTAG00000013607	WDR1	533223	ENSBTAT00000018092	1511	G	A	reverse	ENSBTAP00000018092	F1MTP5	482	pfscan IPR017986 WD40-repeat-containing domain;superfamily IPR017986 WD40-repeat-containing domain;smart IPR001680 WD40 repeat	.	E	K	EEEEEEEEEEEEEEEQEEEEEEEEEEEEEEEEEEEXXEEEDDDDDLDDEEVEEEEEEEEDHATKVED	-0.215	0.7
RAB28	ENSBTAG00000003218	Glu102Asp	6	108673964	113544099	C	A	0.459263	6	108673964	2	62	C:0.967742	A:0.0322581	6	108673964	2	44	C:0.886364	A:0.113636	6	108673964	2	10076	C:0.993847	A:0.00615324	missense_variant	forward	C	A	Ras-related protein Rab-28 [Source:UniProtKB/Swiss-Prot;Acc:Q3SWY9]	ENSBTAG00000003218	RAB28	536021	ENSBTAT00000004180	518	G	T	reverse	ENSBTAP00000004180	Q3SWY9	102	superfamily IPR027417 P-loop containing nucleoside triphosphate hydrolase;pfam IPR006689 Small GTPase superfamily, ARF/SAR type;pfam IPR001806 Small GTPase superfamily;pfam IPR006762 Gtr1/RagA G protein;pfam IPR013684 Mitochondrial Rho-like;smart IPR020849 Small GTPase superfamily, Ras type;smart IPR003578 Small GTPase superfamily, Rho type;smart IPR003579 Small GTPase superfamily, Rab type;smart…	.	E	D	EEEEEEEEEEEEEEEEEEEEEEEEEEEEEEEEEEXEEEEEEEEEEEEEEEEEEEEEEEEEEES	-0.194	1
GRPEL1	ENSBTAG00000010181	Glu41Gly	6	113539662	118346325	T	C	0.506784	6	113539662	2	64	T:0.9375	C:0.0625	6	113539662	2	44	T:0.886364	C:0.113636	6	113539662	2	10086	T:0.994943	C:0.00505651	missense_variant	forward	T	C	GrpE protein homolog 1, mitochondrial [Source:UniProtKB/Swiss-Prot;Acc:Q3SZC1]	ENSBTAG00000010181	GRPEL1	515580	ENSBTAT00000013431	142	A	G	reverse	ENSBTAP00000013431	Q3SZC1	41	.	.	E	G	EEEDEEEEEEEWEEEEEEEEEEEEEEEXEEEXDEEEEEEDEEEEEEEEDEEEEEEGEEEEEEEEESENAEK	-0.393	0.8
AFAP1	ENSBTAG00000012464	Gly729Arg	6	114139271	118947073	C	T	0.807921	6	114139271	2	64	C:1	T:0	6	114139271	2	44	C:0.818182	T:0.181818	6	114139271	2	9758	C:0.996721	T:0.00327936	missense_variant	forward	C	T	actin filament-associated protein 1 [Source:RefSeq peptide;Acc:NP_001192973]	ENSBTAG00000012464	.	.	ENSBTAT00000016537	2678	G	A	reverse	ENSBTAP00000016537	E1BJV9	820	.	.	G	R	GGGGGGGGGGGGGGGEGGGGGGGGGGGGWGGGGGGGGGGGGGGAGGGG	-0.5	0.9
SH3TC1	ENSBTAG00000047876	Gly1174Ser	6	114548581	119353391	G	A	0.951932	6	114548581	2	64	G:1	A:0	6	114548581	2	44	G:0.840909	A:0.159091	6	114548581	2	9546	G:1	A:0	missense_variant	forward	G	A	SH3 domain and tetratricopeptide repeats 1 [Source:HGNC Symbol;Acc:HGNC:26009]	ENSBTAG00000047876	.	.	ENSBTAT00000066026	3607	G	A	forward	ENSBTAP00000055118	G3MZW4	1203	superfamily;smart IPR019734 Tetratricopeptide repeat	.	G	S	SGGGGGGGGGGGGGGGGGSGSGGGGGGGGGGF	-0.323	0.9
TRMT44	ENSBTAG00000004797	Pro707Leu	6	114743519	106577738	C	T	0.506338	6	114743519	2	64	C:0.90625	T:0.09375	6	114743519	2	44	C:0.659091	T:0.340909	6	114743519	2	9226	C:0.957837	T:0.0421635	missense_variant	forward	C	T	tRNA methyltransferase 44 homolog (S. cerevisiae) [Source:HGNC Symbol;Acc:HGNC:26653]	ENSBTAG00000004797	TRMT44	513470	ENSBTAT00000006298	2134	C	T	forward	ENSBTAP00000006298	E1BAA5	709	.	.	P	L	PPSPPPPPPSPGPPPPPPPPPPPPPPPPSPPPPPPPRPVVWK	-0.521	0.7
CPZ	ENSBTAG00000014803	Glu471Gln	6	114810582	106645221	G	C	0.952358	6	114810582	2	64	G:1	C:0	6	114810582	2	44	G:0.840909	C:0.159091	6	114810582	2	9662	G:1	C:0	missense_variant	forward	G	C	carboxypeptidase Z [Source:HGNC Symbol;Acc:HGNC:2333]	ENSBTAG00000014803	CPZ	537837	ENSBTAT00000019695	1445	G	C	forward	ENSBTAP00000019695	F1N2T3	471	superfamily;pfam IPR000834 Peptidase M14, carboxypeptidase A;smart IPR000834 Peptidase M14, carboxypeptidase A	.	E	Q	EEEEEEEEEEEEEEEEEEEEEXEEEEEEEEEEEEEEEEEEEEEESEEEEEEAEESENEEEENEEEEEE	-0.183	0.9
TNIP2	ENSBTAG00000015126	Arg205Trp	6	116009440	108126142	C	T	0.95306	6	116009440	2	62	C:1	T:0	6	116009440	2	44	C:0.840909	T:0.159091	6	116009440	2	9826	C:1	T:0	missense_variant	forward	C	T	TNFAIP3 interacting protein 2 [Source:HGNC Symbol;Acc:HGNC:19118]	ENSBTAG00000015126	.	.	ENSBTAT00000020124	340	C	T	forward	ENSBTAP00000020124	E1BKS3	114	.	.	R	W	QQRQRQRQQQXQQQQQGKQQQQQQQRQXQQQRREQQQQQQQQQQQQQQQQQKKQEEQQ	-0.233	0.3
POLN	ENSBTAG00000017296	Ser891Arg	6	116589208	108711493	A	C	0.841022	6	116589208	2	64	A:1	C:0	6	116589208	2	44	A:0.863636	C:0.136364	6	116589208	2	9740	A:0.998871	C:0.00112936	missense_variant	forward	A	C	DNA polymerase nu [Source:HGNC Symbol;Acc:HGNC:18870]	ENSBTAG00000017296	POLN	523362	ENSBTAT00000023023	2599	A	C	forward	ENSBTAP00000023023	E1BDC2	867	.	.	S	R	SXPLPRSRHRSRRRRGRRDS	0.093	0
ENSBTAG00000048974	ENSBTAG00000048974	Arg456Ser	6	116925356	109545896	G	C	0.666921	6	116925356	2	64	G:0.84375	C:0.15625	6	116925356	2	44	G:0.818182	C:0.181818	6	116925356	2	9932	G:0.99406	C:0.00594039	intergenic_variant	forward	T	C	.	.	.	.	.	.	.	.	.	.	.	.	.	.	.	.	.	.	.
UVSSA	ENSBTAG00000012577	Ile536Val	6	117102139	109367386	T	C	0.734852	6	117102139	2	64	T:1	C:0	6	117102139	2	44	T:0.863636	C:0.136364	6	117102139	2	9746	T:0.997435	C:0.00256515	missense_variant	forward	G	C	UV-stimulated scaffold protein A [Source:UniProtKB/Swiss-Prot;Acc:F1MX48]	ENSBTAG00000012577	UVSSA	510550	ENSBTAT00000016697	1485	G	C	forward	ENSBTAP00000016697	F1MX48	495	pfam IPR018610 Protein of unknown function DUF2043	.	K	N	KKKKKKXEKKKKKKKKKKKKKKKKKKKKRXKKKKKKKKKKKKKKKKKKKKKKKRKTV	-0.299	0.9
TMEM175	ENSBTAG00000018379	Leu276Ile	6	117413230	109054557	G	T	0.430145	6	117413230	2	64	G:1	T:0	6	117413230	2	44	G:0.818182	T:0.181818	6	117413230	2	9342	G:0.982766	T:0.017234	synonymous_variant	forward	G	T	endosomal/lysomomal potassium channel TMEM175 [Source:RefSeq peptide;Acc:NP_001069081]	ENSBTAG00000018379	TMEM175	513317	ENSBTAT00000024455	1098	G	T	forward	ENSBTAP00000024455	A0A140T8A0	251	pfam IPR010617 Protein of unknown function DUF1211, TMEM175	.	L	L	.	.	.
GAK	ENSBTAG00000019188	Ala1023Gly	6	117473578	108994876	C	G	0.95985	6	117473578	2	64	C:1	G:0	6	117473578	2	44	C:0.818182	G:0.181818	6	117473578	2	9878	C:1	G:0	intergenic_variant	forward	G	G	.	.	.	.	.	.	.	.	.	.	.	.	.	.	.	.	.	.	.
ENSBTAG00000050919	ENSBTAG00000050919	Ala85Val	6	117600277	NA	C	T	0.591531	6	117600277	2	64	C:0.953125	T:0.046875	6	117600277	2	44	C:0.659091	T:0.340909	6	117600277	2	9518	C:0.96785	T:0.0321496
TBC1D9B	ENSBTAG00000015611	Gly1135Ser	7	1413843	1312937	G	A	0.809587	7	1413843	2	64	G:0.96875	A:0.03125	7	1413843	2	44	G:0.522727	A:0.477273	7	1413843	2	9950	G:0.977085	A:0.0229146	missense_variant	forward	G	A	TBC1 domain family member 9B [Source:HGNC Symbol;Acc:HGNC:29097]	ENSBTAG00000015611	TBC1D9B	514521	ENSBTAT00000029796	3449	G	A	forward	ENSBTAP00000029792	F1MS54	1135	.	.	G	S	GGGSGGSSXGSSSSSSSSSRGSGSSSSSSSSSGGGEDDAEDEDDEENT	0.061	0.2
ENSBTAG00000055301	ENSBTAG00000055301	Asn314Ser	7	2309012	2213812	A	G	0.420539	7	2309012	2	64	A:0.75	G:0.25	7	2309012	2	44	A:0.340909	G:0.659091	7	2309012	2	10078	A:0.816233	G:0.183767	intergenic_variant	forward	A	G	.	.	.	.	.	.	.	.	.	.	.	.	.	.	.	.	.	.	.
ENSBTAG00000052161	ENSBTAG00000052161	Met14Val	7	3626937	3546847	A	G	0.905301	7	3626937	2	64	A:1	G:0	7	3626937	2	44	A:0.886364	G:0.113636	7	3626937	2	10034	A:0.999801	G:0.000199322	intergenic_variant	forward	A	G	.	.	.	.	.	.	.	.	.	.	.	.	.	.	.	.	.	.	.
NR2C2AP	ENSBTAG00000001763	Arg133Cys	7	4059536	3986249	C	T	0.933137	7	4059536	2	64	C:1	T:0	7	4059536	2	44	C:0.886364	T:0.113636	7	4059536	2	10078	C:1	T:0	missense_variant	forward	C	T	Nuclear receptor 2C2-associated protein [Source:UniProtKB/Swiss-Prot;Acc:Q58DU8]	ENSBTAG00000001763	NR2C2AP	508684	ENSBTAT00000002311	763	C	T	forward	ENSBTAP00000002311	Q58DU8	133	superfamily IPR008979 Galactose-binding domain-like	.	R	C	RRRRRRRRRRRRRRRRRRRRRRRRRRRRRRRRRRRRRRQGDDDDDDRDDEDDDQ	-0.415	0.6
ENSBTAG00000054700	ENSBTAG00000054700	Gly3214Arg	7	4937720	NA	G	A	0.732524	7	4937720	2	64	G:0.984375	A:0.015625	7	4937720	2	44	G:0.659091	A:0.340909	7	4937720	2	10006	G:0.982311	A:0.0176894
CCDC124	ENSBTAG00000004604	Ala14Val	7	5236136	5163054	G	A	0.556235	7	5236136	2	64	G:1	A:0	7	5236136	2	44	G:0.75	A:0.25	7	5236136	2	9876	G:0.979749	A:0.0202511	missense_variant	forward	G	A	Coiled-coil domain-containing protein 124 [Source:UniProtKB/Swiss-Prot;Acc:Q2TBV6]	ENSBTAG00000004604	CCDC124	510778	ENSBTAT00000006040	78	C	T	reverse	ENSBTAP00000006040	Q2TBV6	14	.	.	A	V	AAAAAAAAAAAAAAAAAAAAAAAAAAAAAAAAAAAAAVETTTATTTTTVTTAAE	-0.191	0.7
FCHO1	ENSBTAG00000002136	Ile243Val	7	5381291	5308213	T	C	0.713006	7	5381291	2	64	T:0.890625	C:0.109375	7	5381291	2	44	T:0.636364	C:0.363636	7	5381291	2	10078	T:0.978468	C:0.0215321	missense_variant	forward	T	C	FCH domain only 1 [Source:HGNC Symbol;Acc:HGNC:29002]	ENSBTAG00000002136	FCHO1	505672	ENSBTAT00000050484	727	A	G	reverse	ENSBTAP00000047176	F1MZ25	243	.	.	I	V	VIVVVVVIIVVVVVIVVVIVVVVVVVVVVVVXVXVIIVIIIIIIIIIIIIIIKNLM	0.01	0.7
NXNL1	ENSBTAG00000016773	Phe218Leu	7	5663012	5590222	T	C	0.917759	7	5663012	2	64	T:1	C:0	7	5663012	2	44	T:0.886364	C:0.113636	7	5663012	2	9792	T:0.999898	C:0.000102124	missense_variant	forward	T	C	nucleoredoxin-like 1 [Source:HGNC Symbol;Acc:HGNC:25179]	ENSBTAG00000016773	NXNL1	107132595	ENSBTAT00000022306	652	T	C	forward	ENSBTAP00000022306	E1BP18	218	.	.	F	L	FLFLLLWEWWNGFED	-0.058	0.1
ENSBTAG00000053806	ENSBTAG00000053806	Leu42Val	7	5745832	5668856	C	G	0.40207	7	5745832	2	64	C:0.328125	G:0.671875	7	5745832	2	44	C:0.704545	G:0.295455	7	5745832	2	9824	C:0.218241	G:0.781759	intergenic_variant	forward	G	G	.	.	.	.	.	.	.	.	.	.	.	.	.	.	.	.	.	.	.
USHBP1	ENSBTAG00000015108	Ile299Thr	7	5851748	5773510	T	C	0.978537	7	5851748	2	64	T:1	C:0	7	5851748	2	44	T:0.704545	C:0.295455	7	5851748	2	10022	T:1	C:0	missense_variant	forward	T	C	USH1 protein network component harmonin binding protein 1 [Source:HGNC Symbol;Acc:HGNC:24058]	ENSBTAG00000015108	USHBP1	768083	ENSBTAT00000020104	1330	T	C	forward	ENSBTAP00000020104	F1MXE5	299	pfam IPR019536 Usher syndrome type-1C protein-binding protein 1, PDZ domain	.	I	T	IIIIIIIIIIIIIIIIMIIIIIIIIIIIVAIIIIIIIIMILIIILV	-0.304	0.9
HSH2D	ENSBTAG00000038154	Ala312Val	7	6861910	7886153	G	A	0.527931	7	6861910	2	64	G:0.953125	A:0.046875	7	6861910	2	44	G:0.659091	A:0.340909	7	6861910	2	9970	G:0.960181	A:0.0398195	missense_variant	forward	G	A	hematopoietic SH2 domain containing [Source:HGNC Symbol;Acc:HGNC:24920]	ENSBTAG00000038154	HSH2D	100848273	ENSBTAT00000052140	960	C	T	reverse	ENSBTAP00000051656	E1B9W0	299	.	.	A	V	QXEQAEVVVAVEEQQEQQAVQQQQEPGPVVVPIKNG	-0.007	-0.1
CYP4F2	ENSBTAG00000039319	Arg288His	7	7414737	8438778	C	T	0.57426	7	7414737	2	64	C:0.953125	T:0.046875	7	7414737	2	44	C:0.818182	T:0.181818	7	7414737	2	10070	C:0.990169	T:0.00983118	missense_variant	forward	C	T	.	ENSBTAG00000015735	CYP4F2	507615	ENSBTAT00000020890	1125	G	A	reverse	ENSBTAP00000020890	Q0V896	257	superfamily IPR001128 Cytochrome P450;pfam IPR001128 Cytochrome P450	.	R	H	RHRRRHRRRRRRRRXRRRHRRRRRRHYRRHRRRRYRRRRRRRRCRLRRRRRRHLHRRRRYLHRRRHRHRRLRRHRLRRRRHHRRCCLLHRNRLRHRHRXRRRRRRRRSSSSSSTSSTSSSARAKTKKKRKQRRKKQQQKHRR	-0.137	0.5
ENSBTAG00000049846	ENSBTAG00000049846	Asn286Ser	7	8407154	9427891	T	C	0.973141	7	8407154	2	64	T:1	C:0	7	8407154	2	44	T:0.75	C:0.25	7	8407154	2	10060	T:1	C:0	missense_variant	forward	T	C	.	ENSBTAG00000045638	LOC100299465	100299465	ENSBTAT00000053918	857	A	G	reverse	ENSBTAP00000052408	G3X8C1	286	pfscan IPR017452 GPCR, rhodopsin-like, 7TM;superfamily;pfam IPR000276 G protein-coupled receptor, rhodopsin-like;prints IPR000276 G protein-coupled receptor, rhodopsin-like;prints IPR000725 Olfactory receptor	.	N	S	NNNNNNNNNNNNNNNNNNNNNNNNNNNNNNNNNNNNNNNNNNNNNNNNNNNNNNNNNNNNNNNNNXNNNNNNNNNNNNNNNNNNNNNNNNNNNNNNNNNNNNNNNNNNNNNNNNNNNNNNNNNNNNNNNNNNNNNNNNNNNNNNNNNNNNNNNNNNNNNNNNNNNNNNNNNNNNNNNNNNNNNNNNNNNNNNNNNNNNNNNNNNNNNNNNNNNNNNNNNNNNNNNNNNNNNNNNNNN	-0.331	1
ENSBTAG00000049961	ENSBTAG00000049961	Val4Met	7	10594403	11439943	G	A	0.480618	7	10594403	2	64	G:0.96875	A:0.03125	7	10594403	2	44	G:0.840909	A:0.159091	7	10594403	2	10070	G:0.988779	A:0.0112214	intergenic_variant	forward	G	A	.	.	.	.	.	.	.	.	.	.	.	.	.	.	.	.	.	.	.
ENSBTAG00000053318	ENSBTAG00000053318	Val72Ile	7	11212634	12302060	C	T	0.552852	7	11212634	2	64	C:0.90625	T:0.09375	7	11212634	2	44	C:0.522727	T:0.477273	7	11212634	2	10046	C:0.929624	T:0.0703763	intergenic_variant	forward	C	T	.	.	.	.	.	.	.	.	.	.	.	.	.	.	.	.	.	.	.
PALM3	ENSBTAG00000046744	Val291Met	7	11639365	12741515	G	A	0.733499	7	11639365	2	64	G:1	A:0	7	11639365	2	44	G:0.25	A:0.75	7	11639365	2	9852	G:0.913622	A:0.0863784	missense_variant	forward	G	A	paralemmin 3 [Source:HGNC Symbol;Acc:HGNC:33274]	ENSBTAG00000046744	PALM3	527118	ENSBTAT00000064936	871	G	A	forward	ENSBTAP00000053902	G3MWK1	291	.	.	V	M	VVVVVVVVVVVVVVVVVVVVVVAVVVMVVVVVVVVISQXV	-0.163	0.8
PALM3	ENSBTAG00000046744	Ala503Thr	7	11640001	12742151	G	A	0.729484	7	11640001	2	64	G:1	A:0	7	11640001	2	44	G:0.25	A:0.75	7	11640001	2	10060	G:0.911928	A:0.0880716	missense_variant	forward	G	A	paralemmin 3 [Source:HGNC Symbol;Acc:HGNC:33274]	ENSBTAG00000046744	PALM3	527118	ENSBTAT00000064936	1456	G	A	forward	ENSBTAP00000053902	G3MWK1	486	pfscan	.	A	T	.	.	.
DCAF15	ENSBTAG00000008841	Arg423His	7	11727938	12833737	C	T	0.954557	7	11727938	2	64	C:1	T:0	7	11727938	2	44	C:0.727273	T:0.272727	7	11727938	2	9908	C:0.99889	T:0.00111021	missense_variant	forward	C	T	DDB1- and CUL4-associated factor 15 [Source:UniProtKB/Swiss-Prot;Acc:Q3SZD5]	ENSBTAG00000008841	DCAF15	539970	ENSBTAT00000011642	1272	G	A	reverse	ENSBTAP00000011642	Q3SZD5	423	.	.	R	H	RRRRRRRRRRRRRRRRRRRRHRRRRRRRRRRRRQLRRKKRKKKKKRKKKRC	-0.273	0.8
ZSWIM4	ENSBTAG00000002527	Ala553Gly	7	11854483	NA	G	C	0.639935	7	11854483	2	64	G:0.890625	C:0.109375	7	11854483	2	44	G:0.409091	C:0.590909	7	11854483	2	10028	G:0.922716	C:0.0772836
KLF1	ENSBTAG00000006083	Val53Leu	7	12672086	13785939	G	T	0.878241	7	12672086	2	64	G:1	T:0	7	12672086	2	44	G:0.886364	T:0.113636	7	12672086	2	9918	G:0.999597	T:0.000403307	missense_variant	forward	G	T	Krueppel-like factor 1 [Source:RefSeq peptide;Acc:NP_001073828]	ENSBTAG00000006083	KLF1	784295	ENSBTAT00000046003	193	G	T	forward	ENSBTAP00000043340	Q0P5B6	53	pfscan	.	V	L	VVVVVVVVVVVVVVVVVLVVVVLVVVVVVVVVVV	-0.176	1
ENSBTAG00000054369	ENSBTAG00000054369	Met81Ile	7	13423845	14548474	C	A	0.610231	7	13423845	2	64	C:1	A:0	7	13423845	2	44	C:0.840909	A:0.159091	7	13423845	2	10080	C:0.992659	A:0.00734127	intergenic_variant	forward	C	A	.	.	.	.	.	.	.	.	.	.	.	.	.	.	.	.	.	.	.
ZNF177	ENSBTAG00000050244	Gly4Arg	7	14232993	15341580	G	A	0.504638	7	14232993	2	64	G:0.96875	A:0.03125	7	14232993	2	44	G:0.795455	A:0.204545	7	14232993	2	10056	G:0.983791	A:0.0162092	missense_variant	forward	G	A	.	ENSBTAG00000039493	ZNF177	100124511	ENSBTAT00000056477	619	G	A	forward	ENSBTAP00000048632	F1MQS0	4	.	.	G	R	GGGFGGGGGGGGGGGGD	-0.475	0.8
ZNF177	ENSBTAG00000050244	Ser269Asn	7	14236312	15344899	G	A	0.917051	7	14236312	2	64	G:1	A:0	7	14236312	2	44	G:0.840909	A:0.159091	7	14236312	2	10090	G:0.999504	A:0.00049554	missense_variant	forward	G	A	.	ENSBTAG00000039493	ZNF177	100124511	ENSBTAT00000056477	1415	G	A	forward	ENSBTAP00000048632	F1MQS0	269	.	.	S	N	HSSSSSSSSSS	-0.17	0.9
ZNF177	ENSBTAG00000050244	Lys419Asn	7	14236763	15345350	A	T	0.965516	7	14236763	2	64	A:1	T:0	7	14236763	2	44	A:0.795455	T:0.204545	7	14236763	2	10096	A:1	T:0	missense_variant	forward	A	T	.	ENSBTAG00000039493	ZNF177	100124511	ENSBTAT00000056477	1866	A	T	forward	ENSBTAP00000048632	F1MQS0	419	pfscan IPR007087 Zinc finger, C2H2;superfamily;pfam IPR007087 Zinc finger, C2H2;smart IPR015880 Zinc finger, C2H2-like	.	K	N	KKKKKKKKKKKKKKKK	-0.333	1
ENSBTAG00000025146	ENSBTAG00000025146	Cys456Tyr	7	14303607	15406738	G	A	0.758845	7	14303607	2	64	G:0.921875	A:0.078125	7	14303607	2	44	G:0.840909	A:0.159091	7	14303607	2	10074	G:0.997121	A:0.0028787	missense_variant	forward	G	A	.	ENSBTAG00000046265	.	.	ENSBTAT00000053834	926	G	A	forward	ENSBTAP00000052067	F1MR52	309	pfscan IPR007087 Zinc finger, C2H2;superfamily;smart IPR015880 Zinc finger, C2H2-like	.	C	Y	.	.	.
FDX2	ENSBTAG00000010318	Val76Ile	7	14845399	16072533	C	T	0.950848	7	14845399	2	64	C:1	T:0	7	14845399	2	44	C:0.772727	T:0.227273	7	14845399	2	10034	C:0.999502	T:0.000498306	missense_variant	forward	C	T	Adrenodoxin-like protein, mitochondrial [Source:UniProtKB/Swiss-Prot;Acc:Q05B51]	ENSBTAG00000010318	FDX1L	505159	ENSBTAT00000013630	242	G	A	reverse	ENSBTAP00000013630	Q05B51	76	pfscan IPR001041 2Fe-2S ferredoxin-type iron-sulfur binding domain;superfamily IPR001041 2Fe-2S ferredoxin-type iron-sulfur binding domain	.	V	I	VVVVVVVVVVVVVVVVVVIVVVVFVIVVVIXVXVTVVIVIIIIIIVVIIVVI	-0.028	0.8
PDE4A	ENSBTAG00000012032	Phe144Cys	7	14973541	16200186	T	G	0.776806	7	14973541	2	64	T:0.984375	G:0.015625	7	14973541	2	44	T:0.863636	G:0.136364	7	14973541	2	9690	T:0.998142	G:0.00185759	missense_variant	forward	T	G	cAMP-specific 3 ,5 -cyclic phosphodiesterase 4A [Source:RefSeq peptide;Acc:NP_001094551]	ENSBTAG00000012032	PDE4A	512222	ENSBTAT00000015961	431	T	G	forward	ENSBTAP00000015961	F1MBI5	144	.	.	F	C	FFFFFFFFFFFFFFFXFFFFFFFFFFFFFFFFFFFFFFFFFFFFFFFFFFFFF	-0.525	1
LDLR	ENSBTAG00000012314	Arg305Trp	7	15565517	16788784	C	T	0.932994	7	15565517	2	64	C:1	T:0	7	15565517	2	44	C:0.886364	T:0.113636	7	15565517	2	10038	C:1	T:0	missense_variant	forward	C	T	low density lipoprotein receptor [Source:HGNC Symbol;Acc:HGNC:6547]	ENSBTAG00000012314	LDLR	281276	ENSBTAT00000016342	1006	C	T	forward	ENSBTAP00000016342	F1MZ58	305	pfscan IPR002172 Low-density lipoprotein (LDL) receptor class A repeat;pfscan;superfamily IPR002172 Low-density lipoprotein (LDL) receptor class A repeat;pfam IPR002172 Low-density lipoprotein (LDL) receptor class A repeat;smart IPR002172 Low-density lipoprotein (LDL) receptor class A repeat	.	R	W	RRRXRRRRRRERRQRQRRRRVRIXRRRRQRQRRRRRRRRRRRRRVSRRRRSNNERGRKRRHPPGP	-0.399	0.6
ENSBTAG00000046336	ENSBTAG00000046336	Ile190Val	7	16032042	17253776	A	G	0.904209	7	16032042	2	64	A:1	G:0	7	16032042	2	44	A:0.886364	G:0.113636	7	16032042	2	9836	A:0.999797	G:0.000203335	missense_variant	forward	A	G	.	ENSBTAG00000046336	.	.	ENSBTAT00000063470	592	A	G	forward	ENSBTAP00000055539	G3N117	198	pfscan;pfscan IPR000504 RNA recognition motif domain;superfamily;pfam IPR000504 RNA recognition motif domain;smart IPR000504 RNA recognition motif domain	.	I	V	XIIIIIIIIIIIIIHLCIIIIIIIIIIIIIIIRIIIIIIIIIIIII	-0.061	0.9
ACTL9	ENSBTAG00000011255	His216Asn	7	17251581	18483138	G	T	0.495953	7	17251581	2	64	G:1	T:0	7	17251581	2	44	G:0.863636	T:0.136364	7	17251581	2	9882	G:0.992309	T:0.00769075	missense_variant	forward	G	T	Actin-like protein 9 [Source:UniProtKB/Swiss-Prot;Acc:Q2T9W4]	ENSBTAG00000011255	ACTL9	540051	ENSBTAT00000014947	760	C	A	reverse	ENSBTAP00000014947	Q2T9W4	216	superfamily;pfam IPR004000 Actin family;smart IPR004000 Actin family	.	H	N	HHHHHHHHHHHHHHHHHHHHSHHHHHHHHHHHHHHHHHKKHH	-0.427	0.9
ADGRE1	ENSBTAG00000007901	Gly654Ala	7	17588317	18793616	C	G	0.474131	7	17588317	2	64	C:0.90625	G:0.09375	7	17588317	2	44	C:0.727273	G:0.272727	7	17588317	2	10096	C:0.968403	G:0.0315967	missense_variant	forward	C	G	adhesion G protein-coupled receptor E1 [Source:HGNC Symbol;Acc:HGNC:3336]	ENSBTAG00000007901	.	.	ENSBTAT00000010390	1754	G	C	reverse	ENSBTAP00000010390	E1BNX3	552	pfscan IPR000742 EGF-like domain;pfscan;superfamily;pfam IPR001881 EGF-like calcium-binding domain;smart IPR001881 EGF-like calcium-binding domain;smart IPR000742 EGF-like domain	.	G	A	GGGGGGGGGGGGSGGGGGGGGGGGGGGGGGGXQDGGGGGRGGGGGGGGARS	-0.325	0.8
PIP5K1C	ENSBTAG00000000710	Ala566Thr	7	20302559	21528912	G	A	0.716785	7	20302559	2	64	G:1	A:0	7	20302559	2	44	G:0.886364	A:0.113636	7	20302559	2	9990	G:0.998098	A:0.0019019	missense_variant	forward	G	A	phosphatidylinositol 4-phosphate 5-kinase type-1 gamma [Source:RefSeq peptide;Acc:NP_001192574]	ENSBTAG00000000710	PIP5K1C	508819	ENSBTAT00000061402	1657	G	A	forward	ENSBTAP00000053438	E1BP53	553	.	.	A	T	AAAVEAVAAXAAAAAVAAVAVVAAAVVAVVVVVVVVVVAVVVVVVVVLVVVSVVVVVT	-0.081	0.3
GIPC3	ENSBTAG00000050809	Arg153Gln	7	20348672	NA	C	T	0.785364	7	20348672	2	64	C:1	T:0	7	20348672	2	44	C:0.886364	T:0.113636	7	20348672	2	9992	C:0.998599	T:0.00140112
S1PR4	ENSBTAG00000000381	Asp311Asn	7	20652128	21889627	C	T	0.83329	7	20652128	2	64	C:1	T:0	7	20652128	2	44	C:0.818182	T:0.181818	7	20652128	2	9902	C:0.997475	T:0.00252474	missense_variant	forward	C	T	sphingosine-1-phosphate receptor 4 [Source:HGNC Symbol;Acc:HGNC:3170]	ENSBTAG00000000381	S1PR4	539534	ENSBTAT00000000492	1057	G	A	reverse	ENSBTAP00000000492	F1ME98	353	superfamily;prints IPR004064 EDG-6 sphingosine 1-phosphate receptor	.	D	N	DDDDDDDDDDDDDDDDDDDDDDDDEEEEEEEEDRRRRHRPHNN	-0.183	0.6
ZNF554	ENSBTAG00000031352	Glu298Gln	7	20870101	22110952	C	G	0.919146	7	20870101	2	64	C:1	G:0	7	20870101	2	44	C:0.704545	G:0.295455	7	20870101	2	10102	C:0.997327	G:0.00267274	missense_variant	forward	C	G	zinc finger protein 554 [Source:HGNC Symbol;Acc:HGNC:26629]	ENSBTAG00000031352	ZNF554	100125579	ENSBTAT00000000456	962	G	C	reverse	ENSBTAP00000000456	A6QNX1	298	pfscan IPR007087 Zinc finger, C2H2;superfamily;pfam IPR007087 Zinc finger, C2H2;smart IPR015880 Zinc finger, C2H2-like	.	E	Q	EEEEEEEEEEEEEEEREAEGERTKKNNNKKSFTITISSTASTAAE	-0.082	0.4
TMPRSS9	ENSBTAG00000000718	Ala117Thr	7	21188039	22481962	C	T	0.480288	7	21188039	2	64	C:0.96875	T:0.03125	7	21188039	2	44	C:0.75	T:0.25	7	21188039	2	10004	C:0.97381	T:0.0261895	missense_variant	forward	C	T	transmembrane protease, serine 9 [Source:HGNC Symbol;Acc:HGNC:30079]	ENSBTAG00000000718	TMPRSS9	518647	ENSBTAT00000000958	349	G	A	reverse	ENSBTAP00000000958	E1B9Z9	117	pfscan IPR000082 SEA domain;superfamily IPR000082 SEA domain;pfam IPR000082 SEA domain	.	A	T	AGSSSSSSSASSSSESGGGGGTKQSSEP	-0.036	0.2
PEAK3	ENSBTAG00000016477	Arg383His	7	21280205	22574659	G	A	0.570239	7	21280205	2	64	G:0.953125	A:0.046875	7	21280205	2	44	G:0.795455	A:0.204545	7	21280205	2	8942	G:0.987251	A:0.0127488	missense_variant	forward	G	A	chromosome 19 open reading frame 35 [Source:HGNC Symbol;Acc:HGNC:24793]	ENSBTAG00000016477	C7H19orf35	618430	ENSBTAT00000021901	1148	G	A	forward	ENSBTAP00000021901	E1BNQ1	383	.	.	R	H	RRRRRPRRRRRRHRRRRHQHHHHPQ	-0.077	0.6
AP3D1	ENSBTAG00000009034	Ser1117Leu	7	21440613	22737131	C	T	0.932915	7	21440613	2	64	C:1	T:0	7	21440613	2	44	C:0.886364	T:0.113636	7	21440613	2	9980	C:1	T:0	missense_variant	forward	C	T	AP-3 complex subunit delta-1 [Source:UniProtKB/Swiss-Prot;Acc:Q865S1]	ENSBTAG00000009034	AP3D1	281023	ENSBTAT00000011906	3329	C	T	forward	ENSBTAP00000011906	Q865S1	1100	pfam IPR010474 Bovine leukaemia virus receptor	.	S	L	SSSSSSSSSSSSSSSSSASSSSSSSSSSSSSSSSSSSSSSSSSSSSSSSSSASV	-0.379	0.9
SLC22A5	ENSBTAG00000000668	Lys324Gln	7	22040771	23336147	T	G	0.477553	7	22040771	2	64	T:1	G:0	7	22040771	2	44	T:0.886364	G:0.113636	7	22040771	2	10092	T:0.994352	G:0.00564804	missense_variant	forward	T	G	solute carrier family 22 member 5 [Source:HGNC Symbol;Acc:HGNC:10969]	ENSBTAG00000000668	SLC22A5	541266	ENSBTAT00000035731	1150	A	C	reverse	ENSBTAP00000035601	Q2KJE9	324	pfscan IPR020846 Major facilitator superfamily domain;superfamily IPR020846 Major facilitator superfamily domain;pfam IPR005828 Major facilitator, sugar transporter-like;pfam IPR011701 Major facilitator superfamily;tigrfam IPR004749 Organic cation transport protein	.	K	Q	KXRKXCEEQKKEKKKKKKKKKKKKKQKKTKKKQQEQKKQRREQQQQRQQLRKKREMMDSTMEGKKKMKDKKEFEQESPFVFTKKMEKSHIDKTEPASTEKN	-0.053	0.4
SLC22A4	ENSBTAG00000031209	Val439Ile	7	22093543	23388919	C	T	0.524959	7	22093543	2	64	C:1	T:0	7	22093543	2	44	C:0.863636	T:0.136364	7	22093543	2	10084	C:0.993058	T:0.00694169	missense_variant	forward	C	T	solute carrier family 22 member 4 [Source:HGNC Symbol;Acc:HGNC:10968]	ENSBTAG00000031209	SLC22A4	508155	ENSBTAT00000013203	1487	G	A	reverse	ENSBTAP00000013203	E1BEU0	439	pfscan IPR020846 Major facilitator superfamily domain;superfamily IPR020846 Major facilitator superfamily domain;pfam IPR005828 Major facilitator, sugar transporter-like;pfam IPR011701 Major facilitator superfamily;tigrfam IPR004749 Organic cation transport protein	.	V	I	IIIIIIIIIVVIIIIVIIIIIIIMIVIIIIIIVIIIIVIIIIIVVIVFVIVVFFMVFFMFVVIVVFIVFFVMFVLVVFLFFFMIIVVFVVVFMIVIIIVLI	0.024	0.6
CHSY3	ENSBTAG00000014661	Pro76Gln	7	24263770	25466161	G	T	0.692787	7	24263770	2	64	G:1	T:0	7	24263770	2	44	G:0.840909	T:0.159091	7	24263770	2	9172	G:0.99553	T:0.00447013	missense_variant	forward	G	T	chondroitin sulfate synthase 3 [Source:HGNC Symbol;Acc:HGNC:24293]	ENSBTAG00000014661	CHSY3	528149	ENSBTAT00000019521	227	C	A	reverse	ENSBTAP00000041677	F1N783	76	.	.	P	Q	PPPPPPPPPPPPPPPPPPPPPPPPPPPP	-0.533	1
ENSBTAG00000051190	ENSBTAG00000051190	Thr324Met	7	24403094	25605017	C	T	0.423191	7	24403094	2	64	C:0.703125	T:0.296875	7	24403094	2	44	C:0.727273	T:0.272727	7	24403094	2	10016	C:0.965256	T:0.0347444	upstream_gene_variant	forward	C	T	KIAA1024 like [Source:HGNC Symbol;Acc:HGNC:33914]	ENSBTAG00000048309	KIAA1024L	789687	ENSBTAT00000063180	.	G	A	reverse	ENSBTAP00000054819	G3MZ28	.	.	.	.	.	.	.	.
ENSBTAG00000051190	ENSBTAG00000051190	Ile379Thr	7	24403259	25605182	T	C	0.414227	7	24403259	2	64	T:0.671875	C:0.328125	7	24403259	2	44	T:0.659091	C:0.340909	7	24403259	2	10084	T:0.944962	C:0.0550377	upstream_gene_variant	forward	T	C	KIAA1024 like [Source:HGNC Symbol;Acc:HGNC:33914]	ENSBTAG00000048309	KIAA1024L	789687	ENSBTAT00000063180	.	A	G	reverse	ENSBTAP00000054819	G3MZ28	.	.	.	.	.	.	.	.
GRAMD2B	ENSBTAG00000014974	Gly38Ser	7	27477234	28775448	C	T	0.510225	7	27477234	2	64	C:0.984375	T:0.015625	7	27477234	2	44	C:0.795455	T:0.204545	7	27477234	2	10026	C:0.983443	T:0.016557	intergenic_variant	forward	C	T	.	.	.	.	.	.	.	.	.	.	.	.	.	.	.	.	.	.	.
ZNF608	ENSBTAG00000016137	Gly637Ser	7	29115777	30443426	G	A	0.699837	7	29115777	2	64	G:0.890625	A:0.109375	7	29115777	2	44	G:0.886364	A:0.113636	7	29115777	2	10066	G:0.998609	A:0.00139082	missense_variant	forward	G	A	zinc finger protein 608 [Source:RefSeq peptide;Acc:NP_001193235]	ENSBTAG00000016137	ZNF608	509992	ENSBTAT00000021480	1909	G	A	forward	ENSBTAP00000021480	F1N312	637	.	.	G	S	GGGGXGGGGGGRGGGGGGGGGGGGGGGGGGGGGGGGGGGGGGGGGGGGGGGGGGGGGGGGGSN	-0.367	0.9
CDHR2	ENSBTAG00000025340	Met626Val	7	38051667	39404501	A	G	0.440954	7	38051667	2	64	A:0.109375	G:0.890625	7	38051667	2	44	A:0.272727	G:0.727273	7	38051667	2	9938	A:0.0351177	G:0.964882	intergenic_variant	forward	G	G	.	.	.	.	.	.	.	.	.	.	.	.	.	.	.	.	.	.	.
CDHR2	ENSBTAG00000025340	Gly1326Arg	7	38069180	39422013	G	C	0.413572	7	38069180	2	64	G:1	C:0	7	38069180	2	44	G:0.795455	C:0.204545	7	38069180	2	10044	G:0.977599	C:0.0224014	intergenic_variant	forward	C	C	.	.	.	.	.	.	.	.	.	.	.	.	.	.	.	.	.	.	.
SLC34A1	ENSBTAG00000020351	Pro527Leu	7	38895679	40252084	C	T	0.802444	7	38895679	2	64	C:1	T:0	7	38895679	2	44	C:0.795455	T:0.204545	7	38895679	2	9982	C:0.995993	T:0.00400721	missense_variant	forward	C	T	solute carrier family 34 member 1 [Source:HGNC Symbol;Acc:HGNC:11019]	ENSBTAG00000020351	SLC34A1	282483	ENSBTAT00000027121	1655	C	T	forward	ENSBTAP00000027121	A7YY70	527	tigrfam IPR003841 Sodium-dependent phosphate transport protein	.	P	L	PPPPPPPPPPPPPPPPPPPPPPPPPPPPPPPPPPPPPPPPPPPPPPPPPPPPPPPPPPPPPPPP	-0.667	1
DBN1	ENSBTAG00000011400	Met394Thr	7	38956696	40314396	A	G	0.785289	7	38956696	2	64	A:0.984375	G:0.015625	7	38956696	2	44	A:0.840909	G:0.159091	7	38956696	2	9968	A:0.997492	G:0.00250803	missense_variant	forward	A	G	drebrin 1 [Source:HGNC Symbol;Acc:HGNC:2695]	ENSBTAG00000011400	DBN1	505406	ENSBTAT00000019445	1118	T	C	reverse	ENSBTAP00000019445	Q1RMT6	328	.	.	M	T	MMMMMMMMMMMMMMMMMMMMMMXMMMMXMKLMMPMAGPDSLEMSSPSESTHXGPLLQQAP	-0.187	0.4
ENSBTAG00000039986	ENSBTAG00000039986	Ile214Leu	7	40719618	42084785	T	G	0.853505	7	40719618	2	64	T:1	G:0	7	40719618	2	44	T:0.818182	G:0.181818	7	40719618	2	10082	T:0.998016	G:0.00198373	missense_variant	forward	T	G	.	ENSBTAG00000039986	LOC516409	516409	ENSBTAT00000056094	640	A	C	reverse	ENSBTAP00000047582	F1N046	214	pfscan IPR017452 GPCR, rhodopsin-like, 7TM;superfamily;pfam IPR000276 G protein-coupled receptor, rhodopsin-like;pfam IPR019424 Serpentine type 7TM GPCR chemoreceptor Srsx;pfam IPR019426 7TM GPCR, serpentine receptor class v (Srv);prints IPR000276 G protein-coupled receptor, rhodopsin-like	.	I	L	IVVVVVVVVVVV	-0.133	0.8
MADCAM1	ENSBTAG00000039355	Ala385Val	7	43161521	44776778	C	T	0.814865	7	43161521	2	64	C:1	T:0	7	43161521	2	44	C:0.818182	T:0.181818	7	43161521	2	9916	C:0.997176	T:0.00282372	missense_variant	forward	C	T	mucosal vascular addressin cell adhesion molecule 1 [Source:HGNC Symbol;Acc:HGNC:6765]	ENSBTAG00000039355	MADCAM1	527275	ENSBTAT00000043399	760	C	T	forward	ENSBTAP00000040974	Q2V6R8	248	.	.	A	V	XSPTATTS	-0.1	0.2
CDC34	ENSBTAG00000002098	Gly193Ser	7	43178803	44794060	G	A	0.944864	7	43178803	2	64	G:1	A:0	7	43178803	2	44	G:0.863636	A:0.136364	7	43178803	2	9982	G:1	A:0	intron_variant	forward	G	A	ubiquitin-conjugating enzyme E2 R1 [Source:RefSeq peptide;Acc:NP_001193165]	ENSBTAG00000002098	CDC34	616156	ENSBTAT00000002707	.	G	A	forward	ENSBTAP00000002707	F1N4D3	.	.	.	.	.	.	.	.
PLPPR3	ENSBTAG00000051609	Ala527Thr	7	43379000	45027759	C	T	0.425343	7	43379000	2	64	C:0.984375	T:0.015625	7	43379000	2	44	C:0.818182	T:0.181818	7	43379000	2	9834	C:0.982713	T:0.017287	upstream_gene_variant	forward	C	T	Complement factor D [Source:UniProtKB/Swiss-Prot;Acc:Q3T0A3]	ENSBTAG00000048122	CFD	505647	ENSBTAT00000063284	.	C	T	forward	ENSBTAP00000055802	Q3T0A3	.	.	.	.	.	.	.	.
R3HDM4	ENSBTAG00000046406	Ala229Thr	7	43448861	45063644	C	T	0.471832	7	43448861	2	64	C:0.984375	T:0.015625	7	43448861	2	44	C:0.772727	T:0.227273	7	43448861	2	8878	C:0.977585	T:0.022415	5_prime_UTR_variant	forward	C	T	R3H domain-containing protein 4 [Source:UniProtKB/Swiss-Prot;Acc:Q2KIL7]	ENSBTAG00000046406	R3HDM4	614948	ENSBTAT00000065311	27	G	A	reverse	ENSBTAP00000054872	Q2KIL7	.	.	.	.	.	.	.	.
KISS1R	ENSBTAG00000037418	Pro373His	7	43455593	45070377	C	A	0.422482	7	43455593	2	64	C:0.96875	A:0.03125	7	43455593	2	44	C:0.795455	A:0.204545	7	43455593	2	9864	C:0.978305	A:0.0216951	missense_variant	forward	C	A	KISS1 receptor [Source:HGNC Symbol;Acc:HGNC:4510]	ENSBTAG00000037418	.	.	ENSBTAT00000054521	1118	C	A	forward	ENSBTAP00000048078	E1BL23	373	.	.	P	H	PPPVQLPRPQPQQPPPQQPPRQAAAAKN	-0.215	0.3
CBARP	ENSBTAG00000025233	Arg630Cys	7	43673400	45290903	G	A	0.416718	7	43673400	2	64	G:1	A:0	7	43673400	2	44	G:0.840909	A:0.159091	7	43673400	2	9062	G:0.985985	A:0.0140146	missense_variant	forward	G	A	.	ENSBTAG00000025233	.	.	ENSBTAT00000035381	1998	C	T	reverse	ENSBTAP00000035256	E1BI93	636	.	.	R	C	RXRRRRERRRRRRGAARARRAAARRFRRXRRARAGRRRRRGSRG	-0.329	0.5
TCF3	ENSBTAG00000008695	Gly242Val	7	43991428	45607942	C	A	0.854918	7	43991428	2	64	C:1	A:0	7	43991428	2	44	C:0.818182	A:0.181818	7	43991428	2	9666	C:0.998034	A:0.00196565	missense_variant	forward	C	A	transcription factor 3 [Source:HGNC Symbol;Acc:HGNC:11633]	ENSBTAG00000008695	TCF3	530616	ENSBTAT00000028599	1020	G	T	reverse	ENSBTAP00000028599	F1MVI6	242	pfscan	.	G	V	GASGGAPRGGGGGGGGSAGGGGGGGAGGSSSSSSSSSLSGSS	-0.338	0.5
TRPC7	ENSBTAG00000014638	Asp149Asn	7	47797067	49391367	C	T	0.510074	7	47797067	2	64	C:1	T:0	7	47797067	2	44	C:0.75	T:0.25	7	47797067	2	9800	C:0.976327	T:0.0236735	missense_variant	forward	C	T	short transient receptor potential channel 7 [Source:RefSeq peptide;Acc:NP_001179724]	ENSBTAG00000014638	TRPC7	540902	ENSBTAT00000019490	463	G	A	reverse	ENSBTAP00000019490	F1N3B2	155	superfamily IPR020683 Ankyrin repeat-containing domain;tigrfam IPR004729 Transient receptor potential channel	.	D	N	DDXDDDDDDDDDDEDDDDDDDDDDDDDDDDDDDDDDDDDDDDDDDDDDDDDDDDDDDDDDDS	-0.319	1
ENSBTAG00000052766	ENSBTAG00000052766	Gly406Arg	7	60735142	62731955	C	G	0.937054	7	60735142	2	64	C:1	G:0	7	60735142	2	44	C:0.659091	G:0.340909	7	60735142	2	10096	C:0.997227	G:0.00277338	intron_variant	forward	C	G	Actin filament-associated protein 1-like 1 [Source:UniProtKB/Swiss-Prot;Acc:A6QQV9]	ENSBTAG00000019948	AFAP1L1	510738	ENSBTAT00000013389	.	C	G	forward	ENSBTAP00000013389	A6QQV9	.	.	.	.	.	.	.	.
ARSI	ENSBTAG00000012834	Ala33Gly	7	61652744	63653703	G	C	0.867848	7	61652744	2	64	G:1	C:0	7	61652744	2	44	G:0.636364	C:0.363636	7	61652744	2	9570	G:0.991641	C:0.00835946	missense_variant	forward	G	C	arylsulfatase family member I [Source:HGNC Symbol;Acc:HGNC:32521]	ENSBTAG00000012834	ARSI	540390	ENSBTAT00000017050	92	C	G	reverse	ENSBTAP00000017050	E1BIN3	31	.	.	A	G	AAGGGGGGGGGGXGGGWGGGWGGGGGAGAAEAGGGEVVVVVVSEDETEDQEEEENQET	0.11	0
SLC36A2	ENSBTAG00000020809	Ser26Asn	7	62584739	64587758	C	T	0.919025	7	62584739	2	64	C:1	T:0	7	62584739	2	44	C:0.886364	T:0.113636	7	62584739	2	10060	C:0.999901	T:9.94036e-05	missense_variant	forward	C	T	solute carrier family 36 member 2 [Source:HGNC Symbol;Acc:HGNC:18762]	ENSBTAG00000020809	SLC36A2	509629	ENSBTAT00000027731	140	G	A	reverse	ENSBTAP00000027731	E1BGG5	26	.	.	S	N	SSSSSSSSSNSSSSSSSSSSSSSSSSDSSKSSNSSNPPPPPPSQPPSEPPPHRSTPDNFNAQTKQATPS	-0.095	0.5
SLC36A1	ENSBTAG00000016094	Gly326Glu	7	62668557	64671404	G	A	0.593678	7	62668557	2	64	G:1	A:0	7	62668557	2	44	G:0.863636	A:0.136364	7	62668557	2	10092	G:0.994946	A:0.00505351	missense_variant	forward	G	A	solute carrier family 36 member 1 [Source:HGNC Symbol;Acc:HGNC:18761]	ENSBTAG00000016094	SLC36A1	518759	ENSBTAT00000021426	884	G	A	forward	ENSBTAP00000021426	E1B9A0	295	pfam IPR013057 Amino acid transporter, transmembrane domain	.	G	E	GGGGGGGGGGGGGGGGGGGGGGGGGGGGGGGGGGGGGGGGGGGGGGGGGGGGGGGGGGSGGGGGTAASGGGGAGAASTGSGVV	-0.451	0.8
SLU7	ENSBTAG00000008457	Ala4Val	7	71998189	74111934	G	A	0.632932	7	71998189	2	64	G:0.953125	A:0.046875	7	71998189	2	44	G:0.772727	A:0.227273	7	71998189	2	10098	G:0.988017	A:0.0119826	missense_variant	forward	G	A	Pre-mRNA-splicing factor SLU7 [Source:UniProtKB/Swiss-Prot;Acc:Q3ZBE5]	ENSBTAG00000008457	SLU7	512318	ENSBTAT00000011131	101	C	T	reverse	ENSBTAP00000011131	Q3ZBE5	4	.	.	A	V	AAAAAATAAAATTTTTTTVAATTAAAAAAAAAAATAAAAAAGSAGACAGGVAQQGM	-0.17	0.6
MAT2B	ENSBTAG00000012350	Ile244Val	7	75199507	77333567	A	G	0.739274	7	75199507	2	64	A:1	G:0	7	75199507	2	44	A:0.772727	G:0.227273	7	75199507	2	10096	A:0.991977	G:0.00802298	missense_variant	forward	A	G	Methionine adenosyltransferase 2 subunit beta [Source:UniProtKB/Swiss-Prot;Acc:Q29RI9]	ENSBTAG00000012350	MAT2B	614177	ENSBTAT00000016399	787	A	G	forward	ENSBTAP00000016399	Q29RI9	244	superfamily;pfam IPR029903 RmlD-like substrate binding domain	.	I	V	IIIIIIIIIIIIIIIXIIIIIIIIIIIIIIIIIIIIIVIIIIIIIIIVIIIIIIIIILIILEI	-0.059	0.9
TENM2	ENSBTAG00000025071	Tyr1411His	7	80238035	82526374	T	C	0.418572	7	80238035	2	64	T:0.984375	C:0.015625	7	80238035	2	44	T:0.886364	C:0.113636	7	80238035	2	10092	T:0.993064	C:0.00693619	missense_variant	forward	T	C	teneurin transmembrane protein 2 [Source:HGNC Symbol;Acc:HGNC:29943]	ENSBTAG00000025071	TENM2	100138541	ENSBTAT00000035030	3079	T	C	forward	ENSBTAP00000034910	F1MEX4	1027	superfamily;superfamily IPR011044 Quinoprotein amine dehydrogenase, beta chain-like	.	Y	H	YYYYYYYYYYYYYYYXYYYYYYYYYYYYYYYYYYYYYYYYYYYYYYFFFFFFFFFFFFYFFAF	-0.307	0.8
RARS1	ENSBTAG00000014626	Asn549Ser	7	80531721	82820816	A	G	0.732805	7	80531721	2	64	A:0.859375	G:0.140625	7	80531721	2	44	A:0.863636	G:0.136364	7	80531721	2	10096	A:0.998316	G:0.00168384	missense_variant	forward	A	G	Arginine--tRNA ligase, cytoplasmic [Source:UniProtKB/Swiss-Prot;Acc:A7YW98]	ENSBTAG00000014626	RARS	506305	ENSBTAT00000019475	1675	A	G	forward	ENSBTAP00000019475	A7YW98	549	superfamily IPR009080 Aminoacyl-tRNA synthetase, class 1a, anticodon-binding;pfam IPR008909 DALR anticodon binding;smart IPR008909 DALR anticodon binding;tigrfam IPR001278 Arginine-tRNA ligase	.	N	S	NSXSNNNNNNNNNNNNNNNNNNNNNXNSNXNNNNNNNNNNNNNNNSNNNNNNNNSNNNNKKKEGNH	-0.246	0.8
ZFYVE16	ENSBTAG00000021577	Cys1439Tyr	7	80614896	82905182	G	A	0.499054	7	80614896	2	62	G:0.0645161	A:0.935484	7	80614896	2	44	G:0.409091	A:0.590909	7	80614896	2	10002	G:0.0655869	A:0.934413	intergenic_variant	forward	A	A	.	.	.	.	.	.	.	.	.	.	.	.	.	.	.	.	.	.	.
SSBP2	ENSBTAG00000013856	Ser356Asn	7	81402192	83706890	C	T	0.953658	7	81402192	2	64	C:1	T:0	7	81402192	2	44	C:0.840909	T:0.159091	7	81402192	2	10062	C:1	T:0	missense_variant	forward	C	T	single stranded DNA binding protein 2 [Source:HGNC Symbol;Acc:HGNC:15831]	ENSBTAG00000013856	SSBP2	616564	ENSBTAT00000018404	1109	G	A	reverse	ENSBTAP00000018404	Q3MHW3	356	.	.	S	N	SSSSSSSSSPPPPSSSSSSSSSSSSSSSSSPSSSSSSSISSSSSSSNNNNNNNNNNALF	-0.091	0.7
TMEM161B	ENSBTAG00000008484	Val407Ala	7	87740453	90098952	A	G	0.718992	7	87740453	2	64	A:1	G:0	7	87740453	2	44	A:0.863636	G:0.136364	7	87740453	2	10064	A:0.997118	G:0.00288156	missense_variant	forward	A	G	transmembrane protein 161B [Source:HGNC Symbol;Acc:HGNC:28483]	ENSBTAG00000008484	TMEM161B	510378	ENSBTAT00000011171	1342	T	C	reverse	ENSBTAP00000011171	E1BKP1	407	pfam IPR019395 Transmembrane protein 161A/B	.	V	A	MIVVFVVIISIVVVINIIIIALAILLIIIIIIIVVLIMIIINSSSSNNSNNPDDDDEHDDSDDDSFVV	-0.09	0.2
ENSBTAG00000049440	ENSBTAG00000049440	Gly22Val	7	89944108	92298286	G	T	0.916117	7	89944108	2	64	G:1	T:0	7	89944108	2	44	G:0.795455	T:0.204545	7	89944108	2	10104	G:0.998911	T:0.00108868	intron_variant	forward	G	T	centrin 3 [Source:HGNC Symbol;Acc:HGNC:1868]	ENSBTAG00000014373	CETN3	532953	ENSBTAT00000019111	.	C	A	reverse	ENSBTAP00000019111	F1N547	.	.	.	.	.	.	.	.
ADGRV1	ENSBTAG00000006031	Arg2097Cys	7	90236346	92590524	C	T	0.708643	7	90236346	2	64	C:1	T:0	7	90236346	2	44	C:0.886364	T:0.113636	7	90236346	2	10088	C:0.997918	T:0.00208168	missense_variant	forward	C	T	adhesion G protein-coupled receptor V1 [Source:HGNC Symbol;Acc:HGNC:17416]	ENSBTAG00000006031	ADGRV1	537034	ENSBTAT00000007926	6289	C	T	forward	ENSBTAP00000007926	F1N0A6	2097	superfamily	.	R	C	RCRRRRRCRRRRRRRRXRRCRRRRRRRRRRRRRRRRXRRRRRRRRQRRRSSSRSSSR	-0.386	0.7
FAM81B	ENSBTAG00000019287	Ser351Asn	7	94743054	97150120	G	A	0.960878	7	94743054	2	64	G:1	A:0	7	94743054	2	44	G:0.795455	A:0.204545	7	94743054	2	10106	G:0.999901	A:9.89511e-05	missense_variant	forward	G	A	Protein FAM81B [Source:UniProtKB/Swiss-Prot;Acc:Q0II90]	ENSBTAG00000019287	FAM81B	514910	ENSBTAT00000025680	1172	G	A	forward	ENSBTAP00000025680	Q0II90	351	.	.	S	N	SNNNSNNQNNNNSEEEQESENEENNETSNECNNNSNNNNNTTATTNTNDE	0.116	0.3
ENSBTAG00000053404	ENSBTAG00000053404	Ala362Thr	7	94778450	97185722	G	A	0.561458	7	94778450	2	64	G:1	A:0	7	94778450	2	44	G:0.886364	A:0.113636	7	94778450	2	10014	G:0.995606	A:0.00439385	intron_variant	forward	G	A	tetratricopeptide repeat domain 37 [Source:HGNC Symbol;Acc:HGNC:23639]	ENSBTAG00000009131	TTC37	534095	ENSBTAT00000042662	.	C	T	reverse	ENSBTAP00000040297	E1B885	.	.	.	.	.	.	.	.
ELL2	ENSBTAG00000007214	Asp506Ala	7	95225584	97632586	T	G	0.459978	7	95225584	2	64	T:0.875	G:0.125	7	95225584	2	44	T:0.681818	G:0.318182	7	95225584	2	10098	T:0.956922	G:0.0430778	missense_variant	forward	T	G	RNA polymerase II elongation factor ELL2 [Source:RefSeq peptide;Acc:NP_001178075]	ENSBTAG00000007214	.	.	ENSBTAT00000009487	1316	A	C	reverse	ENSBTAP00000009487	E1BIK3	439	.	.	D	A	DDDDDDNDDDNDSDNNNNNDNNNNDNNNNNNNNNNNDDNNNNNNDDDDDDKELEEVKKSKSKKLPSS	-0.246	0.4
LNPEP	ENSBTAG00000019900	Ala453Thr	7	96433487	98844953	G	A	0.868364	7	96433487	2	64	G:1	A:0	7	96433487	2	44	G:0.818182	A:0.181818	7	96433487	2	10094	G:0.998316	A:0.00168417	missense_variant	forward	G	A	leucyl and cystinyl aminopeptidase [Source:HGNC Symbol;Acc:HGNC:6656]	ENSBTAG00000019900	LNPEP	521633	ENSBTAT00000026511	1348	G	A	forward	ENSBTAP00000026511	F1N1Q8	450	superfamily;pfam IPR014782 Peptidase M1, membrane alanine aminopeptidase, N-terminal	.	A	T	AXAXAAAAAAAAXTAVVAAAAATAVAAAAAAAAVAAASMMXTMRRRMRRALLLLILLFFLLLRKVEDD	-0.097	0.3
RIOK2	ENSBTAG00000011763	Asp312Val	7	96606890	99017693	T	A	0.672117	7	96606890	2	64	T:0.9375	A:0.0625	7	96606890	2	44	T:0.590909	A:0.409091	7	96606890	2	10076	T:0.966058	A:0.033942	missense_variant	forward	T	A	RIO kinase 2 [Source:HGNC Symbol;Acc:HGNC:18999]	ENSBTAG00000011763	RIOK2	540772	ENSBTAT00000015624	1028	A	T	reverse	ENSBTAP00000015624	F1MBN7	312	.	.	D	V	DDHDDDDDDDGDDDDDDDDDDGDDDDDDDDDDHDDDDDDDDDDDDDDDDDDDDDNDDNDDEEDDD	-0.551	0.9
TMEM232	ENSBTAG00000030198	Cys184Arg	7	109677002	112272435	A	G	0.464112	7	109677002	2	62	A:0.903226	G:0.0967742	7	109677002	2	44	A:0.727273	G:0.272727	7	109677002	2	10096	A:0.96771	G:0.03229	missense_variant	forward	A	G	transmembrane protein 232 [Source:HGNC Symbol;Acc:HGNC:37270]	ENSBTAG00000030198	.	.	ENSBTAT00000042614	591	T	C	reverse	ENSBTAP00000040250	E1B878	163	.	.	C	R	CFFFSFFFFFFFFFFFSFAYFFFVFFFFFSFLFXLLLFFFHAAVHQTDCE	-0.063	-0.2
SH3RF1	ENSBTAG00000001508	Ala774Val	8	1172776	1034395	G	A	0.418032	8	1172776	2	64	G:0.953125	A:0.046875	8	1172776	2	44	G:0.795455	A:0.204545	8	1172776	2	9234	G:0.978124	A:0.0218757	missense_variant	forward	G	A	E3 ubiquitin-protein ligase SH3RF1 [Source:RefSeq peptide;Acc:NP_001091534]	ENSBTAG00000001508	.	.	ENSBTAT00000001976	1928	C	T	reverse	ENSBTAP00000001976	G5E517	643	superfamily IPR001452 SH3 domain	.	A	V	AGVVVVVVVVVVVVVVVVVXVVVVVVVVVVVVVVVIVVVIVVLVVVAQQHXQQQMMQA	0.173	0
GLRA3	ENSBTAG00000019732	Arg329His	8	6997334	6855698	C	T	0.449999	8	6997334	2	62	C:0.935484	T:0.0645161	8	6997334	2	44	C:0.75	T:0.25	8	6997334	2	10032	C:0.970594	T:0.0294059	intron_variant	forward	C	T	glycine receptor alpha 3 [Source:HGNC Symbol;Acc:HGNC:4328]	ENSBTAG00000019732	.	.	ENSBTAT00000061342	.	G	A	reverse	ENSBTAP00000053414	F1MNR0	.	.	.	.	.	.	.	.
INTS9	ENSBTAG00000008845	Ala62Thr	8	9889039	9741636	G	A	0.442649	8	9889039	2	64	G:1	A:0	8	9889039	2	44	G:0.886364	A:0.113636	8	9889039	2	10094	G:0.992867	A:0.00713295	missense_variant	forward	G	A	integrator complex subunit 9 [Source:HGNC Symbol;Acc:HGNC:25592]	ENSBTAG00000008845	INTS9	533964	ENSBTAT00000049079	245	G	A	forward	ENSBTAP00000046018	F1MMA6	62	.	.	A	T	AXVVAAAAAAAAAAAAAAAAAAAAAAAAAAAAAATTMTTTTTNTTILIIILILTIVTLPK	-0.075	0.5
ZNF395	ENSBTAG00000000536	Met411Val	8	10377517	10243017	A	G	0.506611	8	10377517	2	64	A:0.9375	G:0.0625	8	10377517	2	44	A:0.727273	G:0.272727	8	10377517	2	9678	A:0.972722	G:0.0272784	missense_variant	forward	A	G	zinc finger protein 395 [Source:HGNC Symbol;Acc:HGNC:18737]	ENSBTAG00000000536	ZNF395	509082	ENSBTAT00000000697	1094	A	G	forward	ENSBTAP00000000697	F1MR87	363	.	.	M	V	VMMMMVVMVVVVXVVVVVVMMMVMMMMVVMMAVVVLLLLLTVFSVVTFFCVPLSPQPSPCSQLLSSWVVN	-0.002	0.3
PBK	ENSBTAG00000021069	Ile29Val	8	10959063	10825719	A	G	0.86831	8	10959063	2	64	A:1	G:0	8	10959063	2	44	A:0.818182	G:0.181818	8	10959063	2	10088	A:0.998315	G:0.00168517	missense_variant	forward	A	G	.	ENSBTAG00000021069	PBK	534781	ENSBTAT00000028055	255	A	G	forward	ENSBTAP00000028055	A6QQX0	29	superfamily IPR011009 Protein kinase-like domain	.	I	V	IIIIIIIIIIIIIIIIIIIIIIIIXIIIIIIIIXIIIIIXIIIIIIIIIIIIIIIIIIIIIIIIIV	-0.062	0.9
DDX58	ENSBTAG00000003366	Arg39Trp	8	11559739	11428262	C	T	0.954027	8	11559739	2	64	C:1	T:0	8	11559739	2	44	C:0.818182	T:0.181818	8	11559739	2	9910	C:0.999899	T:0.000100908	upstream_gene_variant	forward	C	T	DExD/H-box helicase 58 [Source:HGNC Symbol;Acc:HGNC:19102]	ENSBTAG00000003366	DDX58	504760	ENSBTAT00000061377	.	C	T	forward	ENSBTAP00000053514	F1MKU1	.	.	.	.	.	.	.	.
ENSBTAG00000052859	ENSBTAG00000052859	Ala207Ser	8	22949148	22951358	C	A	0.878272	8	22949148	2	64	C:1	A:0	8	22949148	2	44	C:0.863636	A:0.136364	8	22949148	2	10042	C:0.999203	A:0.000796654	upstream_gene_variant	forward	C	A	.	ENSBTAG00000046443	IFNAC	281236	ENSBTAT00000054467	.	C	A	forward	ENSBTAP00000052390	F1N6A7	.	.	.	.	.	.	.	.
ENSBTAG00000048634	ENSBTAG00000048634	Arg72Gln	8	23296075	23260629	G	A	0.766859	8	23296075	2	64	G:1	A:0	8	23296075	2	44	G:0.863636	A:0.136364	8	23296075	2	10090	G:0.997423	A:0.00257681	intergenic_variant	forward	G	A	.	.	.	.	.	.	.	.	.	.	.	.	.	.	.	.	.	.	.
KIAA2026	ENSBTAG00000047550	Val1670Asp	8	38790048	39037593	T	A	0.622124	8	38790048	2	64	T:0.984375	A:0.015625	8	38790048	2	44	T:0.863636	A:0.136364	8	38790048	2	10082	T:0.995537	A:0.0044634	missense_variant	forward	T	A	.	ENSBTAG00000047550	.	.	ENSBTAT00000063356	464	T	A	forward	ENSBTAP00000055115	G3MZW1	155	.	.	V	D	VXVVIVVVVVVVSAAIAFVAVAVGVAVAAAVVVXVVIIVASTSSSSASTALA	-0.243	0.4
JAK2	ENSBTAG00000012047	Ile682Thr	8	39400971	39652332	A	G	0.747432	8	39400971	2	62	A:0.919355	G:0.0806452	8	39400971	2	44	A:0.840909	G:0.159091	8	39400971	2	10004	A:0.997201	G:0.00279888	missense_variant	forward	A	G	Janus kinase 2 [Source:HGNC Symbol;Acc:HGNC:6192]	ENSBTAG00000012047	JAK2	525246	ENSBTAT00000015986	2045	T	C	reverse	ENSBTAP00000015986	E1BCP6	682	pfscan IPR000719 Protein kinase domain;superfamily IPR011009 Protein kinase-like domain;pfam IPR000719 Protein kinase domain;pfam IPR001245 Serine-threonine/tyrosine-protein kinase catalytic domain;smart IPR020635 Tyrosine-protein kinase, catalytic domain;smart IPR002290 Serine/threonine/dual specificity protein kinase, catalytic domain;pirsf IPR016251 Tyrosine-protein kinase, non-receptor Jak/Ty…	.	I	T	IITIIIIIIIIIIIIIIIIIIIIIXIIIIIIIIIIIIXIIIIIIIIIIIIITIIIIIIIIIIIITIIIIIIT	-0.281	0.9
ENSBTAG00000051041	ENSBTAG00000051041	Val145Met	8	42253564	42535602	G	A	0.46605	8	42253564	2	64	G:0.796875	A:0.203125	8	42253564	2	44	G:0.522727	A:0.477273	8	42253564	2	9948	G:0.911439	A:0.0885605	intergenic_variant	forward	G	A	.	.	.	.	.	.	.	.	.	.	.	.	.	.	.	.	.	.	.
TJP2	ENSBTAG00000011770	Ile115Met	8	45377654	45661368	C	G	0.925165	8	45377654	2	64	C:0.984375	G:0.015625	8	45377654	2	44	C:0.863636	G:0.136364	8	45377654	2	10082	C:0.999901	G:9.91867e-05	missense_variant	forward	C	G	tight junction protein ZO-2 [Source:RefSeq peptide;Acc:NP_001095952]	ENSBTAG00000011770	TJP2	407101	ENSBTAT00000015635	429	C	G	forward	ENSBTAP00000015635	F1MBN2	143	pfscan IPR001478 PDZ domain;superfamily IPR001478 PDZ domain;pfam IPR001478 PDZ domain;smart IPR001478 PDZ domain	.	I	M	IIIIXIIIIIIIIIVIIIIXVTVVXVIVIVIVIVVIIIIVIIIVTVVVVVVVVVVTVVVVVVTVVTVVVRRIT	-0.136	0.7
PRUNE2	ENSBTAG00000012991	Val2300Ile	8	52761351	53044996	C	T	0.481022	8	52761351	2	64	C:1	T:0	8	52761351	2	44	C:0.840909	T:0.159091	8	52761351	2	10080	C:0.988889	T:0.0111111	missense_variant	forward	C	T	prune homolog 2 [Source:HGNC Symbol;Acc:HGNC:25209]	ENSBTAG00000012991	PRUNE2	518308	ENSBTAT00000017205	7720	G	A	reverse	ENSBTAP00000017205	F1MFL0	2574	.	.	V	I	VMIIVKVTIRIAIRIMTXVVTVITVVITTVVVVAVVVVVAVV	-0.033	0.6
PRUNE2	ENSBTAG00000012991	Thr1758Ile	8	52763322	53046967	G	A	0.731353	8	52763322	2	64	G:0.984375	A:0.015625	8	52763322	2	44	G:0.795455	A:0.204545	8	52763322	2	10078	G:0.993749	A:0.00625124	missense_variant	forward	G	A	prune homolog 2 [Source:HGNC Symbol;Acc:HGNC:25209]	ENSBTAG00000012991	PRUNE2	518308	ENSBTAT00000017205	6095	C	T	reverse	ENSBTAP00000017205	F1MFL0	2032	.	.	T	I	ANTTSTITTSPSPTAGAATTNSSTTSTITTASTSVELPVV	-0.179	0.3
PRUNE2	ENSBTAG00000012991	Cys1711Gly	8	52763464	53047109	A	C	0.896244	8	52763464	2	64	A:1	C:0	8	52763464	2	44	A:0.840909	C:0.159091	8	52763464	2	10094	A:0.999207	C:0.00079255	missense_variant	forward	A	C	prune homolog 2 [Source:HGNC Symbol;Acc:HGNC:25209]	ENSBTAG00000012991	PRUNE2	518308	ENSBTAT00000017205	5953	T	G	reverse	ENSBTAP00000017205	F1MFL0	1985	.	.	C	G	CCCCGCRRCCCCHCCGCGGYCCGGCCCGGGCCGGR	-0.24	0.4
PRUNE2	ENSBTAG00000012991	Ala1696Thr	8	52763509	53047154	C	T	0.610133	8	52763509	2	64	C:0.984375	T:0.015625	8	52763509	2	44	C:0.840909	T:0.159091	8	52763509	2	10084	C:0.993653	T:0.00634669	missense_variant	forward	C	T	prune homolog 2 [Source:HGNC Symbol;Acc:HGNC:25209]	ENSBTAG00000012991	PRUNE2	518308	ENSBTAT00000017205	5908	G	A	reverse	ENSBTAP00000017205	F1MFL0	1970	.	.	A	T	AITIPTATTTTATHMAADSRTAARTAAATTPPSAELAT	0.023	0.2
PRUNE2	ENSBTAG00000012991	Ser1691Leu	8	52763523	53047168	G	A	0.86969	8	52763523	2	64	G:1	A:0	8	52763523	2	44	G:0.863636	A:0.136364	8	52763523	2	10086	G:0.999207	A:0.000793179	missense_variant	forward	G	A	prune homolog 2 [Source:HGNC Symbol;Acc:HGNC:25209]	ENSBTAG00000012991	PRUNE2	518308	ENSBTAT00000017205	5894	C	T	reverse	ENSBTAP00000017205	F1MFL0	1965	.	.	S	L	SPPPAAAPPPAPPPPPPAALPPPAAPPPATAHPSTTLSSPMT	-0.126	0
PRUNE2	ENSBTAG00000012991	Ser888Arg	8	52765931	53049576	G	T	0.548864	8	52765931	2	64	G:1	T:0	8	52765931	2	44	G:0.863636	T:0.136364	8	52765931	2	10064	G:0.993939	T:0.00606121	missense_variant	forward	G	T	prune homolog 2 [Source:HGNC Symbol;Acc:HGNC:25209]	ENSBTAG00000012991	PRUNE2	518308	ENSBTAT00000017205	3486	C	A	reverse	ENSBTAP00000017205	F1MFL0	1162	.	.	S	R	STTSTTTTTTASVTIAMTTSTTSSSSSPSSTTTEESVTREE	-0.156	0.4
TLE1	ENSBTAG00000000256	Ala408Val	8	57560173	57945466	G	A	0.969335	8	57560173	2	64	G:1	A:0	8	57560173	2	44	G:0.772727	A:0.227273	8	57560173	2	9850	G:1	A:0	missense_variant	forward	G	A	transducin like enhancer of split 1 [Source:HGNC Symbol;Acc:HGNC:11837]	ENSBTAG00000000256	.	.	ENSBTAT00000000322	1615	C	T	reverse	ENSBTAP00000000322	F1MH28	406	.	.	A	V	XAAAAAAAAAAAAAAAAAAAAAAAAAAAAAAAAAAAXAAAAAAAAAAAAAAAAAAAAA	-0.259	1
ENSBTAG00000051343	ENSBTAG00000051343	His1032Tyr	8	59317537	59728003	C	T	0.545223	8	59317537	2	64	C:0.96875	T:0.03125	8	59317537	2	44	C:0.863636	T:0.136364	8	59317537	2	10086	C:0.993853	T:0.00614713	downstream_gene_variant	forward	C	T	valosin containing protein [Source:HGNC Symbol;Acc:HGNC:12666]	ENSBTAG00000015000	VCP	507345	ENSBTAT00000019970	.	G	A	reverse	ENSBTAP00000019970	G3X757	.	.	.	.	.	.	.	.
FANCG	ENSBTAG00000015005	Gly568Arg	8	59338038	59748504	C	T	0.53717	8	59338038	2	64	C:0.984375	T:0.015625	8	59338038	2	44	C:0.863636	T:0.136364	8	59338038	2	10088	C:0.993557	T:0.0064433	missense_variant	forward	C	T	Fanconi anemia complementation group G [Source:HGNC Symbol;Acc:HGNC:3588]	ENSBTAG00000015005	FANCG	615352	ENSBTAT00000056722	2170	G	A	reverse	ENSBTAP00000049770	A6QQ29	568	.	.	G	R	GLLVLLLLLLLLLLLVVVLLVLVLLLLLLLLLLLLVLLLLLAGGISGIIG	0.036	-0.5
PIGO	ENSBTAG00000044135	Gly828Arg	8	59347690	59758158	C	T	0.548936	8	59347690	2	64	C:0.96875	T:0.03125	8	59347690	2	44	C:0.863636	T:0.136364	8	59347690	2	10058	C:0.993736	T:0.00626367	missense_variant	forward	C	T	phosphatidylinositol glycan anchor biosynthesis class O [Source:HGNC Symbol;Acc:HGNC:23215]	ENSBTAG00000044135	PIGO	783989	ENSBTAT00000061353	2509	G	A	reverse	ENSBTAP00000053302	E1BPZ8	837	superfamily IPR020846 Major facilitator superfamily domain	.	G	R	GGGXGGGGGGGXGGGGGGGGGGGGGGGGGGGGGGGGGGGGGGGGGGGGGGGGGGGGGGAYT	-0.488	0.9
UNC13B	ENSBTAG00000011397	Asp982Glu	8	59585321	59996416	T	G	0.973195	8	59585321	2	64	T:1	G:0	8	59585321	2	44	T:0.75	G:0.25	8	59585321	2	10094	T:1	G:0	missense_variant	forward	T	G	unc-13 homolog B [Source:HGNC Symbol;Acc:HGNC:12566]	ENSBTAG00000011397	UNC13B	530692	ENSBTAT00000015153	3281	T	G	forward	ENSBTAP00000015153	F1MP30	982	pfam IPR010439 Calcium-dependent secretion activator	.	D	E	DXDDDDDDDDDDDDDDDDDDDDDDDDDDDDDDDDDDXDDDDDDDKDDDDDDD	-0.249	0.9
TMEM8B	ENSBTAG00000011445	Pro526Gln	8	60017121	60428643	C	A	0.591673	8	60017121	2	64	C:0.96875	A:0.03125	8	60017121	2	44	C:0.863636	A:0.136364	8	60017121	2	9956	C:0.994777	A:0.00522298	missense_variant	forward	C	A	.	ENSBTAG00000011445	.	.	ENSBTAT00000015212	1019	C	A	forward	ENSBTAP00000015212	F1MLC4	340	.	.	P	Q	PPPPPPPPPPPPPPPPPPPPPPPPPPPPPPPPPPPXPXPXPPPPPPPPPAAAAAAAAAAAPH	-0.399	0.7
ENSBTAG00000053732	ENSBTAG00000053732	Val253Glu	8	60030951	60442472	A	T	0.501893	8	60030951	2	64	A:0.96875	T:0.03125	8	60030951	2	44	A:0.886364	T:0.113636	8	60030951	2	10070	A:0.994935	T:0.00506455	downstream_gene_variant	forward	A	T	.	ENSBTAG00000011445	.	.	ENSBTAT00000015212	.	A	T	forward	ENSBTAP00000015212	F1MLC4	.	.	.	.	.	.	.	.
ENSBTAG00000052220	ENSBTAG00000052220	Glu180Asp	8	60081687	60493209	C	A	0.716234	8	60081687	2	60	C:0.966667	A:0.0333333	8	60081687	2	42	C:0.809524	A:0.190476	8	60081687	2	9696	C:0.993915	A:0.00608498	missense_variant	forward	C	A	.	ENSBTAG00000047237	OR13J1	784954	ENSBTAT00000046378	540	G	T	reverse	ENSBTAP00000043685	E1BKS7	180	pfscan IPR017452 GPCR, rhodopsin-like, 7TM;superfamily;pfam IPR000276 G protein-coupled receptor, rhodopsin-like;prints IPR000725 Olfactory receptor	.	E	D	EEEEEEEEEEEEEEEEEKKEEEEKEEEEEEEEEE	-0.194	0.9
ENSBTAG00000048744	ENSBTAG00000048744	Ser137Arg	8	60099538	60511060	T	G	0.592937	8	60099538	2	64	T:0.96875	G:0.03125	8	60099538	2	44	T:0.863636	G:0.136364	8	60099538	2	10044	T:0.994922	G:0.00507766	missense_variant	forward	T	G	.	ENSBTAG00000045900	LOC784434	784434	ENSBTAT00000063153	409	A	C	reverse	ENSBTAP00000056173	G3N2Q5	137	pfscan IPR017452 GPCR, rhodopsin-like, 7TM;superfamily;pfam IPR000276 G protein-coupled receptor, rhodopsin-like;prints IPR000725 Olfactory receptor	.	S	R	SSSSSSSSSSSSSSSSSSSSNSSSSSSSNSNSS	-0.309	0.9
HEMGN	ENSBTAG00000032206	Tyr372His	8	63105905	63563068	A	G	0.47805	8	63105905	2	64	A:1	G:0	8	63105905	2	44	A:0.75	G:0.25	8	63105905	2	10096	A:0.972861	G:0.0271395	missense_variant	forward	A	G	hemogen [Source:HGNC Symbol;Acc:HGNC:17509]	ENSBTAG00000032206	HEMGN	767995	ENSBTAT00000045683	1188	T	C	reverse	ENSBTAP00000043053	F1MDA4	372	.	.	Y	H	YYYCYYYYYYYYCCNYYHYYYYYYYCYCHYYCCYYYHYYGD	-0.2	0.6
CORO2A	ENSBTAG00000007659	Pro406Leu	8	63250574	63707822	G	A	0.944754	8	63250574	2	64	G:1	A:0	8	63250574	2	44	G:0.863636	A:0.136364	8	63250574	2	9982	G:1	A:0	missense_variant	forward	G	A	Coronin-2A [Source:UniProtKB/Swiss-Prot;Acc:Q32LP9]	ENSBTAG00000007659	CORO2A	617620	ENSBTAT00000016014	1236	C	T	reverse	ENSBTAP00000016014	Q32LP9	406	.	.	P	L	PPPXPPSHLPPPPXPPPPPPPSPSPPPPPHPPSPPPXSSSSSSSSSSSPPPPPSPSSPPPPSTPPSP	-0.41	0.5
GALNT12	ENSBTAG00000009037	Val96Leu	8	63855196	NA	G	T	0.697098	8	63855196	2	64	G:1	T:0	8	63855196	2	44	G:0.840909	T:0.159091	8	63855196	2	9572	G:0.995403	T:0.00459674
ALG2	ENSBTAG00000002454	Ile377Val	8	64256569	64719159	T	C	0.568867	8	64256569	2	64	T:0.9375	C:0.0625	8	64256569	2	44	T:0.772727	C:0.227273	8	64256569	2	10088	T:0.984338	C:0.0156622	missense_variant	forward	T	C	ALG2, alpha-1,3/1,6-mannosyltransferase [Source:HGNC Symbol;Acc:HGNC:23159]	ENSBTAG00000002454	ALG2	538899	ENSBTAT00000003187	1141	A	G	reverse	ENSBTAP00000003187	A4FUG6	377	superfamily;pfam IPR001296 Glycosyl transferase, family 1	.	I	V	IIIIIIIIIIIIIIIIIIIIIIIIIIIIIIIIIIIIIIVVVVVVVVVIVVVVVVLIAIVIMMFL	-0.029	0.9
INVS	ENSBTAG00000009806	Pro789Leu	8	65260831	65721655	C	T	0.938473	8	65260831	2	64	C:1	T:0	8	65260831	2	44	C:0.840909	T:0.159091	8	65260831	2	9958	C:0.999799	T:0.000200844	missense_variant	forward	C	T	inversin [Source:HGNC Symbol;Acc:HGNC:17870]	ENSBTAG00000009806	INVS	529698	ENSBTAT00000012932	2463	C	T	forward	ENSBTAP00000012932	A0JN59	769	.	.	P	L	SPPXPPQPPPPPXPPSPPSSPPSPPAPPPPPPPGGRRRNRRRNLTMTPST	-0.333	0.4
ENSBTAG00000050097	ENSBTAG00000050097	Asn118Asp	8	65605961	66066119	A	G	0.407493	8	65605961	2	60	A:0.9	G:0.1	8	65605961	2	44	A:0.568182	G:0.431818	8	65605961	2	9950	A:0.912261	G:0.0877387	intergenic_variant	forward	A	G	.	.	.	.	.	.	.	.	.	.	.	.	.	.	.	.	.	.	.
ENSBTAG00000050508	ENSBTAG00000050508	Ile445Thr	8	67221237	NA	A	G	0.628255	8	67221237	2	64	A:0.828125	G:0.171875	8	67221237	2	42	A:0.714286	G:0.285714	8	67221237	2	9992	A:0.981785	G:0.0182146
ENSBTAG00000050508	ENSBTAG00000050508	Asp430His	8	67221283	NA	C	G	0.67481	8	67221283	2	62	C:0.887097	G:0.112903	8	67221283	2	44	C:0.75	G:0.25	8	67221283	2	9916	C:0.988403	G:0.0115974
ENSBTAG00000050508	ENSBTAG00000050508	Arg404Met	8	67221360	NA	C	A	0.400171	8	67221360	2	64	C:0.953125	A:0.046875	8	67221360	2	40	C:0.875	A:0.125	8	67221360	2	10032	C:0.991328	A:0.00867225
ENSBTAG00000050508	ENSBTAG00000050508	Gly396Ser	8	67221385	NA	C	T	0.60616	8	67221385	2	64	C:0.90625	T:0.09375	8	67221385	2	44	C:0.795455	T:0.204545	8	67221385	2	10052	C:0.989753	T:0.0102467
ENSBTAG00000050508	ENSBTAG00000050508	Arg388Lys	8	67221408	NA	C	T	0.595539	8	67221408	2	64	C:0.890625	T:0.109375	8	67221408	2	44	C:0.772727	T:0.227273	8	67221408	2	10074	C:0.986798	T:0.0132023
ENSBTAG00000050508	ENSBTAG00000050508	Lys366Arg	8	67221474	NA	T	C	0.576744	8	67221474	2	64	T:0.859375	C:0.140625	8	67221474	2	44	T:0.75	C:0.25	8	67221474	2	10080	T:0.982837	C:0.0171627
ENSBTAG00000050508	ENSBTAG00000050508	Ile352Thr	8	67221516	NA	A	G	0.612422	8	67221516	2	64	A:0.84375	G:0.15625	8	67221516	2	44	A:0.75	G:0.25	8	67221516	2	10074	A:0.985309	G:0.0146913
ENSBTAG00000050508	ENSBTAG00000050508	Arg351Ser	8	67221518	NA	T	A	0.612478	8	67221518	2	64	T:0.84375	A:0.15625	8	67221518	2	44	T:0.75	A:0.25	8	67221518	2	10080	T:0.985317	A:0.0146825
ENSBTAG00000050508	ENSBTAG00000050508	Ala333Val	8	67221573	NA	G	A	0.564585	8	67221573	2	64	G:0.921875	A:0.078125	8	67221573	2	42	G:0.857143	A:0.142857	8	67221573	2	10086	G:0.994249	A:0.00575055
ENSBTAG00000050508	ENSBTAG00000050508	Ser331Arg	8	67221578	NA	A	T	0.545068	8	67221578	2	64	A:0.921875	T:0.078125	8	67221578	2	42	A:0.857143	T:0.142857	8	67221578	2	10080	A:0.99375	T:0.00625
ENSBTAG00000050508	ENSBTAG00000050508	Thr326Ile	8	67221594	NA	G	A	0.548045	8	67221594	2	62	G:0.951613	A:0.0483871	8	67221594	2	44	G:0.863636	A:0.136364	8	67221594	2	10072	G:0.994241	A:0.00575854
ENSBTAG00000050508	ENSBTAG00000050508	Thr306Asn	8	67221654	NA	G	T	0.437811	8	67221654	2	64	G:0.890625	T:0.109375	8	67221654	2	44	G:0.840909	T:0.159091	8	67221654	2	10016	G:0.987919	T:0.0120807
ENSBTAG00000050508	ENSBTAG00000050508	Thr306Ala	8	67221655	NA	T	C	0.440076	8	67221655	2	64	T:0.890625	C:0.109375	8	67221655	2	44	T:0.840909	C:0.159091	8	67221655	2	10018	T:0.988022	C:0.0119784
ENSBTAG00000050508	ENSBTAG00000050508	Arg121Trp	8	67222210	NA	G	A	0.571542	8	67222210	2	64	G:0.859375	A:0.140625	8	67222210	2	44	G:0.727273	A:0.272727	8	67222210	2	10062	G:0.97903	A:0.02097
ENSBTAG00000050508	ENSBTAG00000050508	Pro99Gln	8	67222275	NA	G	T	0.619409	8	67222275	2	64	G:0.84375	T:0.15625	8	67222275	2	42	G:0.714286	T:0.285714	8	67222275	2	10080	G:0.980655	T:0.0193452
ENSBTAG00000050508	ENSBTAG00000050508	Ser84Asn	8	67222320	67716790	C	T	0.645013	8	67222320	2	64	C:0.84375	T:0.15625	8	67222320	2	44	C:0.727273	T:0.272727	8	67222320	2	10092	C:0.984542	T:0.0154578	intergenic_variant	forward	C	T	.	.	.	.	.	.	.	.	.	.	.	.	.	.	.	.	.	.	.
R3HCC1	ENSBTAG00000025830	Trp487Arg	8	70411874	71276181	T	C	0.561656	8	70411874	2	64	T:0.953125	C:0.046875	8	70411874	2	44	T:0.886364	C:0.113636	8	70411874	2	10014	T:0.996305	C:0.00369483	intron_variant	forward	T	C	R3H domain and coiled-coil containing 1 [Source:HGNC Symbol;Acc:HGNC:27329]	ENSBTAG00000025830	R3HCC1	614496	ENSBTAT00000036539	.	T	C	forward	ENSBTAP00000036396	F1MFT2	.	.	.	.	.	.	.	.
ADAMDEC1	ENSBTAG00000001125	Val341Ala	8	71606171	72507447	T	C	0.498679	8	71606171	2	64	T:0.953125	C:0.046875	8	71606171	2	44	T:0.863636	C:0.136364	8	71606171	2	10068	T:0.992849	C:0.00715137	missense_variant	forward	T	C	ADAM DEC1 precursor [Source:RefSeq peptide;Acc:NP_001193300]	ENSBTAG00000001125	ADAMDEC1	505890	ENSBTAT00000001496	891	T	C	forward	ENSBTAP00000001496	F1MJP4	296	pfscan IPR001590 Peptidase M12B, ADAM/reprolysin;superfamily;pfam IPR001590 Peptidase M12B, ADAM/reprolysin	.	V	A	DVVTVITADDDEATTTTTSTATTTATATTTTTTVTXTDTAA	0.029	0
PNMA2	ENSBTAG00000037986	Arg320Gln	8	73751393	75044299	C	T	0.422569	8	73751393	2	64	C:0.9375	T:0.0625	8	73751393	2	44	C:0.863636	T:0.136364	8	73751393	2	10048	C:0.990545	T:0.00945462	missense_variant	forward	C	T	paraneoplastic Ma antigen 2 [Source:HGNC Symbol;Acc:HGNC:9159]	ENSBTAG00000037986	PNMA2	540301	ENSBTAT00000054367	1599	G	A	reverse	ENSBTAP00000049545	F1MJ41	320	.	.	R	Q	RPPPPPSPPPPPPPPPPPPPPPPPPPQHNHNLNNNSRNS	0.039	-0.2
DCTN3	ENSBTAG00000018883	Gly26Trp	8	75990222	77330548	C	A	0.707569	8	75990222	2	64	C:1	A:0	8	75990222	2	44	C:0.886364	A:0.113636	8	75990222	2	9980	C:0.997796	A:0.00220441	missense_variant	forward	C	A	Dynactin subunit 3 [Source:UniProtKB/Swiss-Prot;Acc:Q0P5A1]	ENSBTAG00000018883	DCTN3	514327	ENSBTAT00000025136	79	G	T	reverse	ENSBTAP00000025136	Q0P5A1	26	pfam IPR009991 Dynactin subunit p22	.	G	W	GGGGGGGGGGGHGGVGVGGGGGGGGGGGGGGGGGGGEGGGTGAEGRRRGRRGGRRKGG	-0.41	0.7
GALT	ENSBTAG00000015807	Arg239His	8	76014902	77355209	G	A	0.500467	8	76014902	2	64	G:1	A:0	8	76014902	2	44	G:0.886364	A:0.113636	8	76014902	2	10010	G:0.994605	A:0.00539461	missense_variant	forward	G	A	galactose-1-phosphate uridylyltransferase [Source:HGNC Symbol;Acc:HGNC:4135]	ENSBTAG00000015807	GALT	506997	ENSBTAT00000020997	825	G	A	forward	ENSBTAP00000020997	Q58CX1	239	superfamily IPR011146 HIT-like domain;pfam IPR005850 Galactose-1-phosphate uridyl transferase, C-terminal;tigrfam IPR001937 Galactose-1-phosphate uridyl transferase, class I;pirsf IPR001937 Galactose-1-phosphate uridyl transferase, class I	.	R	H	RRRRRRRRRRRRRRRRRRRRRRRRRRRRRRRRRRRRRRRRLRRRRRRRRRRRRKKNRK	-0.315	0.9
KIF27	ENSBTAG00000020436	Leu484Phe	8	77151558	78506908	G	A	0.933111	8	77151558	2	64	G:1	A:0	8	77151558	2	44	G:0.886364	A:0.113636	8	77151558	2	10094	G:1	A:0	missense_variant	forward	G	A	kinesin-like protein KIF27 [Source:RefSeq peptide;Acc:NP_001193052]	ENSBTAG00000020436	KIF27	536335	ENSBTAT00000027236	1450	C	T	reverse	ENSBTAP00000027236	E1BNN5	484	.	.	L	F	LLLLLILLLLSXLLLLLLLLLLLLLLLXLLLLXLLXXLLLLLLLLLLLLI	-0.229	0.8
CTSL	ENSBTAG00000000720	Thr275Asn	8	80978512	82369137	C	A	0.461735	8	80978512	2	64	C:0.953125	A:0.046875	8	80978512	2	44	C:0.795455	A:0.204545	8	80978512	2	10098	C:0.981581	A:0.0184195	intergenic_variant	forward	A	A	.	.	.	.	.	.	.	.	.	.	.	.	.	.	.	.	.	.	.
ENSBTAG00000049470	ENSBTAG00000049470	Leu336Ser	8	81077641	82470412	T	C	0.948735	8	81077641	2	64	T:1	C:0	8	81077641	2	44	T:0.818182	C:0.181818	8	81077641	2	10108	T:0.999802	C:0.000197863	intron_variant	forward	T	C	Fructose-1,6-bisphosphatase 1 [Source:UniProtKB/Swiss-Prot;Acc:Q3SZB7]	ENSBTAG00000009733	FBP1	513483	ENSBTAT00000012835	.	A	G	reverse	ENSBTAP00000012835	Q3SZB7	.	.	.	.	.	.	.	.
HABP4	ENSBTAG00000011586	Gln131Pro	8	83161943	84584515	A	C	0.802216	8	83161943	2	64	A:1	C:0	8	83161943	2	44	A:0.75	C:0.25	8	83161943	2	10088	A:0.993755	C:0.00624504	missense_variant	forward	A	C	hyaluronan binding protein 4 [Source:HGNC Symbol;Acc:HGNC:17062]	ENSBTAG00000011586	HABP4	514807	ENSBTAT00000015392	491	A	C	forward	ENSBTAP00000015392	A2VDN1	131	.	.	Q	P	QQQQQQQQQXLQQQQQQQQQQQQAQQQQLQQQQQQXQQERCQKKPLVHLPPQPGP	-0.227	0.6
ZNF782	ENSBTAG00000008836	Phe240Tyr	8	83430295	84851667	A	T	0.747154	8	83430295	2	62	A:0.951613	T:0.0483871	8	83430295	2	44	A:0.659091	T:0.340909	8	83430295	2	10068	A:0.983313	T:0.0166865	missense_variant	forward	A	T	zinc finger protein 782 [Source:HGNC Symbol;Acc:HGNC:33110]	ENSBTAG00000008836	LOC616883	616883	ENSBTAT00000064954	887	T	A	reverse	ENSBTAP00000054594	G3MYG2	235	.	.	F	Y	FFFIFFFFFFFFFFFFFFFLFFFF	-0.189	0.9
OMD	ENSBTAG00000011836	Asn88His	8	84046989	85479032	T	G	0.599712	8	84046989	2	64	T:0.703125	G:0.296875	8	84046989	2	44	T:0.431818	G:0.568182	8	84046989	2	10068	T:0.919547	G:0.0804529	missense_variant	forward	T	G	osteomodulin [Source:HGNC Symbol;Acc:HGNC:8134]	ENSBTAG00000011836	OMD	280885	ENSBTAT00000015704	262	A	C	reverse	ENSBTAP00000015704	G3X6Y4	88	superfamily;pfam IPR000372 Leucine-rich repeat N-terminal domain;smart IPR000372 Leucine-rich repeat N-terminal domain	.	N	H	NNNNKKRRRRNNNNNNDNINNNNDINNNNNNHDSNNNKKNNNSNNNYDNNRH	-0.203	0.6
ZNF189	ENSBTAG00000015348	His416Tyr	8	91130425	92761312	C	T	0.960785	8	91130425	2	64	C:1	T:0	8	91130425	2	44	C:0.795455	T:0.204545	8	91130425	2	10072	C:0.999901	T:9.92851e-05	missense_variant	forward	C	T	zinc finger protein 189 [Source:HGNC Symbol;Acc:HGNC:12980]	ENSBTAG00000015348	ZNF189	540816	ENSBTAT00000020403	1372	C	T	forward	ENSBTAP00000020403	A5PJY6	408	pfscan IPR007087 Zinc finger, C2H2;superfamily;pfam IPR007087 Zinc finger, C2H2;smart IPR015880 Zinc finger, C2H2-like	.	H	Y	HHHHHHHHHHHHHHHHHHHHHHHHHHHHHHHHHHHHHHHHY	-0.382	1
ENSBTAG00000000145	ENSBTAG00000000145	Ser92Ala	8	94283040	95942686	T	G	0.442075	8	94283040	2	64	T:0.953125	G:0.046875	8	94283040	2	44	T:0.795455	G:0.204545	8	94283040	2	10026	T:0.980052	G:0.0199481	missense_variant	forward	T	G	.	ENSBTAG00000000145	LOC789812	789812	ENSBTAT00000000166	274	T	G	forward	ENSBTAP00000051616	G5E6E9	92	pfscan IPR017452 GPCR, rhodopsin-like, 7TM;superfamily;pfam IPR000276 G protein-coupled receptor, rhodopsin-like;prints IPR000725 Olfactory receptor	.	S	A	SSSSSSSSSSSSSSSSSSSSSSSSSSS	-0.2	1
ENSBTAG00000000145	ENSBTAG00000000145	Thr267Ala	8	94283565	95943211	A	G	0.40422	8	94283565	2	64	A:0.9375	G:0.0625	8	94283565	2	44	A:0.818182	G:0.181818	8	94283565	2	10052	A:0.981098	G:0.0189017	missense_variant	forward	A	G	.	ENSBTAG00000000145	LOC789812	789812	ENSBTAT00000000166	799	A	G	forward	ENSBTAP00000051616	G5E6E9	267	pfscan IPR017452 GPCR, rhodopsin-like, 7TM;superfamily;pfam IPR000276 G protein-coupled receptor, rhodopsin-like	.	T	A	AAAAAATAAAAAAATTIIIIITTTTNN	0.032	0.2
ENSBTAG00000000885	ENSBTAG00000000885	Cys102Tyr	8	98176157	99850588	C	T	0.598511	8	98176157	2	64	C:0.984375	T:0.015625	8	98176157	2	44	C:0.75	T:0.25	8	98176157	2	10084	C:0.982943	T:0.0170567	missense_variant	forward	C	T	.	ENSBTAG00000000885	.	.	ENSBTAT00000001176	305	G	A	reverse	ENSBTAP00000054001	G3MWU5	102	superfamily IPR027417 P-loop containing nucleoside triphosphate hydrolase;pfam	.	C	Y	YYYYYYYYYYYYYYYYYXYYYYCYYYYYYYYWYYYYYYYYYXYYYYYYYYYYYYYYYYYYYYYYYYYYYYYYYYYYYYFY	0.563	-0.2
ELP1	ENSBTAG00000004991	Pro15Leu	8	98536431	100212874	G	A	0.687	8	98536431	2	64	G:0.96875	A:0.03125	8	98536431	2	44	G:0.704545	A:0.295455	8	98536431	2	9868	G:0.983381	A:0.0166194	upstream_gene_variant	forward	G	A	inhibitor of kappa light polypeptide gene enhancer in B-cells, kinase complex-associated protein [Source:HGNC Symbol;Acc:HGNC:5959]	ENSBTAG00000004991	IKBKAP	505465	ENSBTAT00000006570	.	C	T	reverse	ENSBTAP00000006570	E1BBQ3	.	.	.	.	.	.	.	.
C8H9orf152	ENSBTAG00000003240	His124Asp	8	99747946	101433584	G	C	0.464776	8	99747946	2	64	G:0.9375	C:0.0625	8	99747946	2	44	G:0.795455	C:0.204545	8	99747946	2	10030	G:0.981356	C:0.0186441	missense_variant	forward	G	C	uncharacterized protein C9orf152 homolog [Source:RefSeq peptide;Acc:NP_001193106]	ENSBTAG00000003240	C8H9orf152	614478	ENSBTAT00000004199	376	C	G	reverse	ENSBTAP00000004199	E1BHM2	126	.	.	H	D	HHYHYYYHHHHHHHHHHHHHHYHHHYHHHHHHHHHHHHH	-0.559	0.9
SUSD1	ENSBTAG00000004813	Tyr268Phe	8	101548611	103253443	T	A	0.732828	8	101548611	2	64	T:1	A:0	8	101548611	2	44	T:0.818182	A:0.181818	8	101548611	2	10074	T:0.995037	A:0.00496327	missense_variant	forward	T	A	sushi domain containing 1 [Source:HGNC Symbol;Acc:HGNC:25413]	ENSBTAG00000004813	SUSD1	518850	ENSBTAT00000043830	683	A	T	reverse	ENSBTAP00000041372	F1MQ74	228	pfscan IPR000436 Sushi/SCR/CCP domain;superfamily IPR000436 Sushi/SCR/CCP domain;pfam IPR000436 Sushi/SCR/CCP domain;smart IPR000436 Sushi/SCR/CCP domain	.	Y	F	YYYYYYXYYYYYYYYYYYYYYYYYWYYYYYYYYCYYYYYYYYYYYYYYYYYHYYYYYHYC	-0.248	0.9
SUSD1	ENSBTAG00000004813	Arg245His	8	101548680	103253512	C	T	0.938761	8	101548680	2	64	C:1	T:0	8	101548680	2	44	C:0.840909	T:0.159091	8	101548680	2	10074	C:0.999801	T:0.000198531	missense_variant	forward	C	T	sushi domain containing 1 [Source:HGNC Symbol;Acc:HGNC:25413]	ENSBTAG00000004813	SUSD1	518850	ENSBTAT00000043830	614	G	A	reverse	ENSBTAP00000041372	F1MQ74	205	pfscan IPR000436 Sushi/SCR/CCP domain;superfamily IPR000436 Sushi/SCR/CCP domain;pfam IPR000436 Sushi/SCR/CCP domain;smart IPR000436 Sushi/SCR/CCP domain	.	R	H	HRRRHRXHQHHHRSTNNSNNSSRSSSRNNSHSNMCRSSSSSARVAVVDLCKKPETNNSPSP	0.009	0
SLC46A2	ENSBTAG00000013670	Arg265Ser	8	102128490	103830765	C	G	0.609325	8	102128490	2	64	C:1	G:0	8	102128490	2	44	C:0.818182	G:0.181818	8	102128490	2	10022	C:0.991419	G:0.00858112	missense_variant	forward	C	G	solute carrier family 46 member 2 [Source:HGNC Symbol;Acc:HGNC:16055]	ENSBTAG00000013670	SLC46A2	511556	ENSBTAT00000018168	906	G	C	reverse	ENSBTAP00000018168	Q58D30	265	superfamily IPR020846 Major facilitator superfamily domain	.	R	S	PRLHAYHHGNHHHGHSHGVHHGEHHXHHHYGHNHHYEEEGGSSSSSFGGLVFQLAIILNLCVTLFLLFCICYV	0.047	-0.2
SLC46A2	ENSBTAG00000013670	Val240Met	8	102128567	103830842	C	T	0.606434	8	102128567	2	64	C:1	T:0	8	102128567	2	44	C:0.818182	T:0.181818	8	102128567	2	10018	C:0.991216	T:0.00878419	missense_variant	forward	C	T	solute carrier family 46 member 2 [Source:HGNC Symbol;Acc:HGNC:16055]	ENSBTAG00000013670	SLC46A2	511556	ENSBTAT00000018168	829	G	A	reverse	ENSBTAP00000018168	Q58D30	240	superfamily IPR020846 Major facilitator superfamily domain	.	V	M	VVGEVAVVVVVVVAQG	-0.125	0.5
SLC46A2	ENSBTAG00000013670	Val226Leu	8	102128609	103830884	C	A	0.600744	8	102128609	2	64	C:1	A:0	8	102128609	2	44	C:0.818182	A:0.181818	8	102128609	2	9988	C:0.991189	A:0.00881057	missense_variant	forward	C	A	solute carrier family 46 member 2 [Source:HGNC Symbol;Acc:HGNC:16055]	ENSBTAG00000013670	SLC46A2	511556	ENSBTAT00000018168	787	G	T	reverse	ENSBTAP00000018168	Q58D30	226	superfamily IPR020846 Major facilitator superfamily domain	.	V	L	VVVVVVVVVVVVVVVVVVVVVVVVVVXVVVVVVVVVVVVVVVVVVVVVIVLLLLLLFVLLVVVLAYFFFFLLF	-0.109	0.7
SLC46A2	ENSBTAG00000013670	Met135Ile	8	102128880	103831155	C	G	0.568406	8	102128880	2	64	C:1	G:0	8	102128880	2	44	C:0.818182	G:0.181818	8	102128880	2	9884	C:0.989883	G:0.0101174	missense_variant	forward	C	G	solute carrier family 46 member 2 [Source:HGNC Symbol;Acc:HGNC:16055]	ENSBTAG00000013670	SLC46A2	511556	ENSBTAT00000018168	516	G	C	reverse	ENSBTAP00000018168	Q58D30	135	superfamily IPR020846 Major facilitator superfamily domain	.	M	I	MMVMVVVVVVVMMVVVVVVVAVVVVVXVVVVVMVMVVVVVVVVVVVVVVVVVLVVLVVVVVVWWIWFGAWWWFW	0.056	0.2
FKBP15	ENSBTAG00000005116	Ser1104Thr	8	102417409	104116350	C	G	0.409975	8	102417409	2	64	C:0.875	G:0.125	8	102417409	2	44	C:0.704545	G:0.295455	8	102417409	2	10010	C:0.955644	G:0.0443556	missense_variant	forward	C	G	FK506 binding protein 15 [Source:HGNC Symbol;Acc:HGNC:23397]	ENSBTAG00000005116	FKBP15	783009	ENSBTAT00000006746	3338	G	C	reverse	ENSBTAP00000006746	F1MNV8	1105	.	.	S	T	SSSNKSNSSSXSSSSSSSSSSSSSSNAIISDEDGEISXEESL	-0.129	0.5
FKBP15	ENSBTAG00000005116	Ser1018Pro	8	102417668	104116609	A	G	0.541203	8	102417668	2	64	A:0.9375	G:0.0625	8	102417668	2	44	A:0.772727	G:0.227273	8	102417668	2	10014	A:0.982924	G:0.0170761	missense_variant	forward	A	G	FK506 binding protein 15 [Source:HGNC Symbol;Acc:HGNC:23397]	ENSBTAG00000005116	FKBP15	783009	ENSBTAT00000006746	3079	T	C	reverse	ENSBTAP00000006746	F1MNV8	1019	.	.	S	P	PPPPSPPPPPPPPPPPPPPPPPPPPPSSSSPASPATXTLN	0.287	0
SLC31A1	ENSBTAG00000021678	Asp71Gly	8	102497484	104199145	A	G	0.821357	8	102497484	2	64	A:0.984375	G:0.015625	8	102497484	2	44	A:0.772727	G:0.227273	8	102497484	2	10074	A:0.995732	G:0.00426841	missense_variant	forward	A	G	solute carrier family 31 member 1 [Source:HGNC Symbol;Acc:HGNC:11016]	ENSBTAG00000021678	SLC31A1	518976	ENSBTAT00000028887	205	A	G	forward	ENSBTAP00000028887	A6QR68	32	pfscan	.	D	G	DSSSSSTSSSASSSSSSSSSSSSSSSASSSSSSSSHSSSSHSSSSSSGGGGGGGGVVGGGNDELNDNMAG	0.057	0
ENSBTAG00000055315	ENSBTAG00000055315	Leu211Met	8	102575168	104276781	C	A	0.558377	8	102575168	2	64	C:0.984375	A:0.015625	8	102575168	2	44	C:0.840909	A:0.159091	8	102575168	2	10064	C:0.991952	A:0.00804849	intron_variant	forward	C	A	WD repeat domain 31 [Source:HGNC Symbol;Acc:HGNC:21421]	ENSBTAG00000005884	WDR31	528277	ENSBTAT00000007735	.	G	T	reverse	ENSBTAP00000007735	E1BMQ8	.	.	.	.	.	.	.	.
WDR31	ENSBTAG00000005884	Val281Ile	8	102576335	104277948	C	T	0.934999	8	102576335	2	64	C:0.984375	T:0.015625	8	102576335	2	44	C:0.863636	T:0.136364	8	102576335	2	10086	C:1	T:0	missense_variant	forward	C	T	WD repeat domain 31 [Source:HGNC Symbol;Acc:HGNC:21421]	ENSBTAG00000005884	WDR31	528277	ENSBTAT00000007735	1070	G	A	reverse	ENSBTAP00000007735	E1BMQ8	281	pfscan IPR001680 WD40 repeat;pfscan IPR017986 WD40-repeat-containing domain;superfamily IPR017986 WD40-repeat-containing domain;pfam IPR001680 WD40 repeat;smart IPR001680 WD40 repeat	.	V	I	VVVVVVVVVVVVVVVVVVVVVVVVVVVVVVVVVIGVVXVVVVVSATTTTTTATTTTATTTTTTVF	-0.061	0.6
KIF12	ENSBTAG00000015685	Asp314Asn	8	103303390	105013350	C	T	0.491039	8	103303390	2	64	C:0.953125	T:0.046875	8	103303390	2	44	C:0.886364	T:0.113636	8	103303390	2	10020	C:0.994711	T:0.00528942	missense_variant	forward	C	T	alpha-1-microglobulin/bikunin precursor [Source:HGNC Symbol;Acc:HGNC:453]	ENSBTAG00000015676	AMBP	280996	ENSBTAT00000020817	653	G	A	reverse	ENSBTAP00000020817	F1MMK9	184	superfamily IPR011038 Calycin-like;pfam IPR000566 Lipocalin/cytosolic fatty-acid binding domain;prints IPR002968 Alpha-1-microglobulin	.	D	N	DDDDDDDDDDDDNDDDDDDNDYDDDDDDDDDDNDDDDDNNNNNNKKNDDNDNHDDDDNDNT	-0.147	0.7
PAPPA	ENSBTAG00000004010	Arg1251Gln	8	105549015	107312662	G	A	0.88253	8	105549015	2	64	G:0.984375	A:0.015625	8	105549015	2	44	G:0.840909	A:0.159091	8	105549015	2	10024	G:0.999102	A:0.000897845	missense_variant	forward	G	A	pappalysin 1 [Source:HGNC Symbol;Acc:HGNC:8602]	ENSBTAG00000004010	PAPPA	282647	ENSBTAT00000061502	3314	G	A	forward	ENSBTAP00000053616	F1N7Z6	1105	superfamily;superfamily IPR000436 Sushi/SCR/CCP domain;smart IPR000436 Sushi/SCR/CCP domain	.	R	Q	RRRRRRRRRRRXRXRRRRRQQRRQQRQQQQRRQQRWQXQKKXKKRRKRYKRHKGRNNNNNHNNNN	-0.071	0.5
CDK5RAP2	ENSBTAG00000006532	Gly1189Arg	8	109876300	111761724	C	G	0.642663	8	109876300	2	64	C:1	G:0	8	109876300	2	44	C:0.863636	G:0.136364	8	109876300	2	10022	C:0.995909	G:0.004091	missense_variant	forward	C	G	CDK5 regulatory subunit associated protein 2 [Source:HGNC Symbol;Acc:HGNC:18672]	ENSBTAG00000006532	CDK5RAP2	508100	ENSBTAT00000008586	3580	G	C	reverse	ENSBTAP00000008586	F1MGF7	1167	.	.	G	R	GGXGGGGGGGAGXSSSSNSGGSSVGSGSGSVGGGGGGGGGGGGDQQLQVQE	-0.277	0.4
ENSBTAG00000036273	ENSBTAG00000036273	Pro277Ser	9	220847	276217	C	T	0.812396	9	220847	2	64	C:0.984375	T:0.015625	9	220847	2	44	C:0.772727	T:0.227273	9	220847	2	10074	C:0.995434	T:0.00456621	missense_variant	forward	C	T	.	ENSBTAG00000036273	LOC786133	786133	ENSBTAT00000056599	829	C	T	forward	ENSBTAP00000052310	G3X8C0	277	pfscan IPR017452 GPCR, rhodopsin-like, 7TM;superfamily;pfam IPR000276 G protein-coupled receptor, rhodopsin-like	.	P	S	PPPPPPPPP	-0.533	1
LCA5	ENSBTAG00000043950	Arg488His	9	19103532	19328088	C	T	0.691437	9	19103532	2	64	C:1	T:0	9	19103532	2	44	C:0.886364	T:0.113636	9	19103532	2	10088	C:0.997819	T:0.00218081	missense_variant	forward	C	T	LCA5, lebercilin [Source:HGNC Symbol;Acc:HGNC:31923]	ENSBTAG00000043950	LCA5	537291	ENSBTAT00000061609	1463	G	A	reverse	ENSBTAP00000053829	F1MF34	488	.	.	R	H	RRHHHHHYHHDRPHHYHHHHHXHHHHLHYHHHYHDNDGGLVIGDDDYDHEDHRRSPARTHHLET	0.218	-0.1
LCA5	ENSBTAG00000043950	Asp482Asn	9	19103551	19328107	C	T	0.700013	9	19103551	2	64	C:1	T:0	9	19103551	2	44	C:0.886364	T:0.113636	9	19103551	2	10088	C:0.997918	T:0.00208168	missense_variant	forward	C	T	LCA5, lebercilin [Source:HGNC Symbol;Acc:HGNC:31923]	ENSBTAG00000043950	LCA5	537291	ENSBTAT00000061609	1444	G	A	reverse	ENSBTAP00000053829	F1MF34	482	.	.	D	N	DDHDDDDDDDDDDDDDDDDDDDDDDDNNDNDDDDNDDDGGNPNNDNEDENSRHKGDNNKLR	-0.125	0.6
KIAA0408	ENSBTAG00000003919	Asn329Ser	9	23855980	24127901	A	G	0.691523	9	23855980	2	64	A:1	G:0	9	23855980	2	44	A:0.886364	G:0.113636	9	23855980	2	10098	A:0.997722	G:0.00227768	missense_variant	forward	A	G	KIAA0408 [Source:HGNC Symbol;Acc:HGNC:21636]	ENSBTAG00000003919	KIAA0408	100140348	ENSBTAT00000005116	722	A	G	forward	ENSBTAP00000005116	E1BGU8	241	.	.	N	S	NDDKSDDSNKNNWYNYSNSNNHNNNSNDDNDDDDYKKKKTKNTS	-0.093	0.3
KIAA0408	ENSBTAG00000003919	Gln504His	9	23856506	24128427	G	T	0.68307	9	23856506	2	64	G:1	T:0	9	23856506	2	44	G:0.886364	T:0.113636	9	23856506	2	10086	G:0.99762	T:0.00237954	missense_variant	forward	G	T	KIAA0408 [Source:HGNC Symbol;Acc:HGNC:21636]	ENSBTAG00000003919	KIAA0408	100140348	ENSBTAT00000005116	1248	G	T	forward	ENSBTAP00000005116	E1BGU8	416	.	.	Q	H	QQQQQQQEEQEDLQEQQQQDQQEDQQRRRXQPPPLLLDSSA	-0.191	0.4
TRMT11	ENSBTAG00000001957	Ile305Val	9	25287275	25610646	T	C	0.501951	9	25287275	2	64	T:1	C:0	9	25287275	2	44	T:0.886364	C:0.113636	9	25287275	2	10100	T:0.994851	C:0.00514851	missense_variant	forward	T	C	tRNA (guanine(10)-N2)-methyltransferase homolog [Source:UniProtKB/Swiss-Prot;Acc:Q05B63]	ENSBTAG00000001957	TRMT11	514867	ENSBTAT00000002544	931	A	G	reverse	ENSBTAP00000002544	Q05B63	305	superfamily IPR029063 S-adenosyl-L-methionine-dependent methyltransferase;pfam IPR000241 Putative RNA methylase domain;pirsf;prints	.	I	V	IIIIIXIIIIIIIIIIIIIXIIIIIIIIIIIIIIIIXIVIIIIIIIIIIIIIIIIIIIIIIIIIIIIII	-0.062	0.9
SLC35F1	ENSBTAG00000033657	Thr286Ile	9	32593954	33014725	G	A	0.428138	9	32593954	2	64	G:0.984375	A:0.015625	9	32593954	2	44	G:0.863636	A:0.136364	9	32593954	2	10064	G:0.990461	A:0.00953895	missense_variant	forward	G	A	solute carrier family 35 member F1 [Source:HGNC Symbol;Acc:HGNC:21483]	ENSBTAG00000033657	.	.	ENSBTAT00000047815	779	C	T	reverse	ENSBTAP00000044982	F1MPY4	260	superfamily;pfam IPR000620 EamA domain;pfam IPR009262 Solute carrier family 35 member SLC35F1/F2/F6	.	T	I	TTTTTTTTTTTTTTTTTTTTTTTTTTTTTTTTTTTTTTTTTTTTTTTTIIIIIITTV	-0.312	0.9
ASCC3	ENSBTAG00000020482	Asn219His	9	49136431	49750089	A	C	0.491922	9	49136431	2	64	A:0.96875	C:0.03125	9	49136431	2	44	A:0.818182	C:0.181818	9	49136431	2	10078	A:0.986902	C:0.0130978	missense_variant	forward	A	C	Bos taurus activating signal cointegrator 1 complex subunit 3 (ASCC3), mRNA. [Source:RefSeq mRNA;Acc:NM_001206118]	ENSBTAG00000020482	ASCC3	538416	ENSBTAT00000027294	655	A	C	forward	ENSBTAP00000027294	E1BNG3	219	.	.	N	H	NNNNNNNNNNNNNNNNNNNNNNNNNNNNNNNNDNNNNNNNNDDDDDDDDDDDDDDDDDADESN	-0.259	0.7
THEMIS	ENSBTAG00000015615	Glu379Asp	9	65835073	66797347	C	G	0.879031	9	65835073	2	64	C:1	G:0	9	65835073	2	44	C:0.886364	G:0.113636	9	65835073	2	10058	C:0.999503	G:0.000497117	missense_variant	forward	C	G	Bos taurus thymocyte selection associated (THEMIS), mRNA. [Source:RefSeq mRNA;Acc:NM_001098116]	ENSBTAG00000015615	THEMIS	540554	ENSBTAT00000020742	1283	G	C	reverse	ENSBTAP00000020742	A5D789	379	.	.	E	D	EEEEEEEEEEEEKEEKKEQEEEEEEXKKKKKKQEEEEEEEEEEEEDEEEEEGGGE	-0.16	0.7
LAMA2	ENSBTAG00000010229	Pro1024Ser	9	67442258	68414719	C	T	0.561113	9	67442258	2	64	C:0.921875	T:0.078125	9	67442258	2	44	C:0.863636	T:0.136364	9	67442258	2	10004	C:0.994502	T:0.0054978	intron_variant	forward	C	T	laminin subunit alpha 2 [Source:HGNC Symbol;Acc:HGNC:6482]	ENSBTAG00000010229	.	.	ENSBTAT00000061257	.	C	T	forward	ENSBTAP00000053179	F1MMT2	.	.	.	.	.	.	.	.
ARHGAP18	ENSBTAG00000015381	Ser185Phe	9	67786814	68763244	G	A	0.918994	9	67786814	2	64	G:1	A:0	9	67786814	2	44	G:0.886364	A:0.113636	9	67786814	2	10054	G:0.999901	A:9.94629e-05	missense_variant	forward	G	A	rho GTPase-activating protein 18 [Source:RefSeq peptide;Acc:NP_001104242]	ENSBTAG00000015381	ARHGAP18	510743	ENSBTAT00000020443	512	C	T	reverse	ENSBTAP00000020443	F1MJH8	171	.	.	S	F	SSSSSSSSXSSPSSSXSSSSSSSSSSSSSSSSESSSXSSXSFFFFMFQERAAALAVFSVTA	-0.217	0.5
ENPP3	ENSBTAG00000020196	Val192Ile	9	69636470	70622461	G	A	0.807805	9	69636470	2	64	G:0.84375	A:0.15625	9	69636470	2	44	G:0.886364	A:0.113636	9	69636470	2	10100	G:1	A:0	missense_variant	forward	G	A	ectonucleotide pyrophosphatase/phosphodiesterase 3 [Source:HGNC Symbol;Acc:HGNC:3358]	ENSBTAG00000020196	ENPP3	529405	ENSBTAT00000026900	657	G	A	forward	ENSBTAP00000026900	G8JKZ1	192	superfamily IPR017850 Alkaline-phosphatase-like, core domain;pfam IPR002591 Type I phosphodiesterase/nucleotide pyrophosphatase/phosphate transferase	.	V	I	VIIIIIXVIIIVIIIIIIIIVIIIIIIIIVIIIIXILIITXTTITTTTTTTVVVVVTT	0.013	0.6
TCF21	ENSBTAG00000021827	Glu40Asp	9	72067234	73063798	G	T	0.529988	9	72067234	2	64	G:0.96875	T:0.03125	9	72067234	2	44	G:0.5	T:0.5	9	72067234	2	9916	G:0.918415	T:0.0815853	missense_variant	forward	G	T	Transcription factor 21 [Source:UniProtKB/Swiss-Prot;Acc:Q5E9S3]	ENSBTAG00000021827	TCF21	510873	ENSBTAT00000029098	370	G	T	forward	ENSBTAP00000029098	Q5E9S3	40	.	.	E	D	EEEEEEEEEEEEEEEEEEEEEEEEEEEEEEEEEEEEEEEEEEEEEEEEDEEEEEELDE	-0.182	1
AHI1	ENSBTAG00000017958	Arg717Gln	9	73486269	74486260	C	T	0.915304	9	73486269	2	62	C:1	T:0	9	73486269	2	44	C:0.863636	T:0.136364	9	73486269	2	10064	C:0.999702	T:0.000298092	missense_variant	forward	C	T	Abelson helper integration site 1 [Source:HGNC Symbol;Acc:HGNC:21575]	ENSBTAG00000017958	AHI1	528398	ENSBTAT00000023877	2213	G	A	reverse	ENSBTAP00000023877	E1BFN3	738	pfscan IPR017986 WD40-repeat-containing domain;superfamily IPR017986 WD40-repeat-containing domain;pfam IPR001680 WD40 repeat;smart IPR001680 WD40 repeat	.	R	Q	RRRRRRRRRRRRRRRRRQRRRRRRXRRRQRXRRRXRRRQQQQQQQQQQQQEQQQQKQQQYLQRQQK	-0.039	0.6
MAP3K5	ENSBTAG00000009065	Gly1115Arg	9	74567295	75574271	C	T	0.953732	9	74567295	2	64	C:1	T:0	9	74567295	2	44	C:0.840909	T:0.159091	9	74567295	2	10082	C:1	T:0	missense_variant	forward	C	T	mitogen-activated protein kinase kinase kinase 5 [Source:HGNC Symbol;Acc:HGNC:6857]	ENSBTAG00000009065	MAP3K5	537380	ENSBTAT00000011949	3791	G	A	reverse	ENSBTAP00000011949	F1MXH6	1115	.	.	G	R	GGGGGXGGGGGGGGGGGGGGGGGGGGGGGGGGGGGGGGSGGGGGGGGGGAAAAAAAAAAAAAK	-0.409	0.7
ECT2L	ENSBTAG00000027312	Arg55His	9	76576713	77603268	G	A	0.724453	9	76576713	2	62	G:1	A:0	9	76576713	2	44	G:0.75	A:0.25	9	76576713	2	10086	G:0.990085	A:0.00991473	missense_variant	forward	G	A	epithelial cell transforming 2 like [Source:HGNC Symbol;Acc:HGNC:21118]	ENSBTAG00000027312	ECT2L	100141063	ENSBTAT00000039145	128	G	A	forward	ENSBTAP00000038945	E1BDD7	43	.	.	R	H	RHRRRRRRRRRRRRRRRRRRRRRXRRRRRRRRXRRRRRRRRRRKK	-0.293	0.9
ADGB	ENSBTAG00000016844	Leu1254Met	9	84056817	85172853	T	A	0.693095	9	84056817	2	60	T:0.916667	A:0.0833333	9	84056817	2	44	T:0.454545	A:0.545455	9	84056817	2	10046	T:0.945849	A:0.0541509	missense_variant	forward	T	A	androglobin [Source:RefSeq peptide;Acc:NP_001193666]	ENSBTAG00000016844	.	.	ENSBTAT00000063488	3793	T	A	forward	ENSBTAP00000054337	G3MXR8	1258	.	.	L	M	LLLLLLSLSSSSLLLSLLTLSLMLEEEEELLT	-0.04	0.3
STXBP5	ENSBTAG00000021107	Ser606Cys	9	84611209	85732046	C	G	0.969965	9	84611209	2	62	C:1	G:0	9	84611209	2	44	C:0.590909	G:0.409091	9	84611209	2	10076	C:0.998611	G:0.00138944	missense_variant	forward	C	G	syntaxin binding protein 5 [Source:HGNC Symbol;Acc:HGNC:19665]	ENSBTAG00000021107	STXBP5	537603	ENSBTAT00000061280	1817	C	G	forward	ENSBTAP00000053504	E1BNK4	606	superfamily IPR017986 WD40-repeat-containing domain	.	S	C	SXSSSSSSSSSXSSSSSSSSSSSSSSSXSSSSSSSXSSXSSXSSSSSSASTTSSSSASSSTSSTSTTSTTSSAGG	-0.281	0.8
PLEKHG1	ENSBTAG00000009679	Ile708Met	9	87954412	89112816	A	G	0.968058	9	87954412	2	64	A:1	G:0	9	87954412	2	44	A:0.727273	G:0.272727	9	87954412	2	10068	A:0.999702	G:0.000297974	missense_variant	forward	A	G	pleckstrin homology domain-containing family G member 1 [Source:RefSeq peptide;Acc:NP_001192850]	ENSBTAG00000009679	PLEKHG1	525772	ENSBTAT00000012769	2166	A	G	forward	ENSBTAP00000012769	F1MRP8	652	.	.	I	M	IVMIIIVIIIIIIIVIVITIIXTIIVVVVIVIIALVLEEEEEEEEDEEEEEEEEEER	-0.065	0.2
AKAP12	ENSBTAG00000014788	Ala239Val	9	88395384	89559088	C	T	0.445021	9	88395384	2	64	C:0.984375	T:0.015625	9	88395384	2	44	C:0.863636	T:0.136364	9	88395384	2	9992	C:0.990893	T:0.00910729	missense_variant	forward	C	T	A-kinase anchoring protein 12 [Source:HGNC Symbol;Acc:HGNC:370]	ENSBTAG00000014788	AKAP12	513774	ENSBTAT00000019669	440	C	T	forward	ENSBTAP00000053994	G3MWT9	147	pfscan	.	A	V	TPTTPTTTTTTTTTAATTAAAAATATTATTTNENXLXKKDEDDDPSDEDAATTDDANSA	-0.087	0.1
IPCEF1	ENSBTAG00000003489	Pro189Ser	9	90918797	92267474	G	A	0.71944	9	90918797	2	64	G:0.984375	A:0.015625	9	90918797	2	44	G:0.772727	A:0.227273	9	90918797	2	10096	G:0.991284	A:0.00871632	missense_variant	forward	G	A	interaction protein for cytohesin exchange factors 1 [Source:HGNC Symbol;Acc:HGNC:21204]	ENSBTAG00000003489	IPCEF1	516875	ENSBTAT00000004535	565	C	T	reverse	ENSBTAP00000004535	F1MW59	189	pfscan	.	P	S	PPPPPPPPPPSSPPPPPXPPPPPSPPPPPPPPPSSAPSTATPPPPPSPPPQS	-0.325	0.7
EZR	ENSBTAG00000010347	Thr90Ile	9	95178171	96620141	G	A	0.508814	9	95178171	2	64	G:1	A:0	9	95178171	2	44	G:0.818182	A:0.181818	9	95178171	2	10044	G:0.987356	A:0.0126444	intron_variant	forward	G	A	Ezrin [Source:UniProtKB/Swiss-Prot;Acc:P31976]	ENSBTAG00000010347	EZR	281574	ENSBTAT00000013663	.	C	T	reverse	ENSBTAP00000013663	P31976	.	.	.	.	.	.	.	.
TAGAP	ENSBTAG00000031701	Ala601Thr	9	95364105	96807412	C	T	0.507996	9	95364105	2	64	C:1	T:0	9	95364105	2	44	C:0.75	T:0.25	9	95364105	2	9544	C:0.975692	T:0.0243085	missense_variant	forward	C	T	T-cell activation RhoGTPase activating protein [Source:HGNC Symbol;Acc:HGNC:15669]	ENSBTAG00000031701	TAGAP	509236	ENSBTAT00000039899	1952	G	A	reverse	ENSBTAP00000039684	Q08DB1	601	.	.	A	T	AAAATTSSALSVAVTAVAAALATTVAGAMMAVATTTTPLSPLPPPPPPSPPPPPPSPPPSQE	-0.019	0.2
SLC22A1	ENSBTAG00000008540	Ala560Thr	9	96346088	97787462	G	A	0.440985	9	96346088	2	64	G:0.875	A:0.125	9	96346088	2	44	G:0.681818	A:0.318182	9	96346088	2	10072	G:0.954031	A:0.045969	missense_variant	forward	G	A	Solute carrier family 22 member 1 [Source:UniProtKB/Swiss-Prot;Acc:A7MBE0]	ENSBTAG00000008540	SLC22A1	519461	ENSBTAT00000004059	1722	G	A	forward	ENSBTAP00000004059	A7MBE0	560	.	.	A	T	AHHSKIKKKKRQEQ	-0.019	-0.2
PRKN	ENSBTAG00000018996	Ser111Leu	9	97822935	99279458	G	A	0.48614	9	97822935	2	64	G:0.921875	A:0.078125	9	97822935	2	44	G:0.681818	A:0.318182	9	97822935	2	9946	G:0.959481	A:0.0405188	missense_variant	forward	G	A	E3 ubiquitin-protein ligase parkin [Source:RefSeq peptide;Acc:NP_001185994]	ENSBTAG00000018996	PARK2	530858	ENSBTAT00000065043	332	C	T	reverse	ENSBTAP00000054449	G3MY23	111	pirsf IPR003977 E3 ubiquitin-protein ligase parkin	.	S	L	SSSSSSSXSSSSSSSSXASSSXSSSSSSSSSSSSXSSSSSSSSPESSSTXAS	-0.343	0.8
C9H6orf118	ENSBTAG00000015485	Glu179Lys	9	100442958	101960890	C	T	0.934948	9	100442958	2	64	C:1	T:0	9	100442958	2	44	C:0.863636	T:0.136364	9	100442958	2	10050	C:0.9999	T:9.95025e-05	missense_variant	forward	C	T	chromosome 6 open reading frame 118 [Source:HGNC Symbol;Acc:HGNC:21233]	ENSBTAG00000015485	C9H6orf118	515846	ENSBTAT00000020582	572	G	A	reverse	ENSBTAP00000020582	Q2NL15	179	.	.	E	K	EEREREEKEERQEVRRRVWQEQRRRRQREEEREEEEEEEEEEDQC	-0.099	0.5
ENSBTAG00000007694	ENSBTAG00000007694	Ala305Glu	9	102440413	103976768	C	A	0.94445	9	102440413	2	64	C:1	A:0	9	102440413	2	44	C:0.727273	A:0.272727	9	102440413	2	9998	C:0.9988	A:0.00120024	missense_variant	forward	C	A	.	ENSBTAG00000007694	.	.	ENSBTAT00000010118	1049	C	A	forward	ENSBTAP00000010118	E1BMB8	350	pfscan IPR001752 Kinesin motor domain;superfamily IPR027417 P-loop containing nucleoside triphosphate hydrolase;pfam IPR001752 Kinesin motor domain;smart IPR001752 Kinesin motor domain	.	A	E	VSVSPVPPVIVVVVSVVPVVVAVVIVIIVIIIQVAQVK	-0.1	0
SMOC2	ENSBTAG00000013176	Thr314Met	9	102793416	104374892	C	T	0.739808	9	102793416	2	64	C:1	T:0	9	102793416	2	44	C:0.795455	T:0.204545	9	102793416	2	9992	C:0.993595	T:0.00640512	missense_variant	forward	C	T	SPARC-related modular calcium-binding protein 2 precursor [Source:RefSeq peptide;Acc:NP_001091603]	ENSBTAG00000013176	SMOC2	615490	ENSBTAT00000044700	938	C	T	forward	ENSBTAP00000042177	F1N126	313	superfamily	.	T	M	TTTTTTTTTTTTTTTTTTTTTTTTTXTTTTTTTTTTTXTTTTTTTTTTTTTTAKR	-0.367	0.9
ENSBTAG00000049815	ENSBTAG00000049815	Cys11Ser	9	103486024	105066207	C	G	0.500142	9	103486024	2	64	C:0.515625	G:0.484375	9	103486024	2	44	C:0.227273	G:0.772727	9	103486024	2	10046	C:0.800816	G:0.199184	upstream_gene_variant	forward	C	G	WD repeat domain 27 [Source:HGNC Symbol;Acc:HGNC:21248]	ENSBTAG00000009620	WDR27	788957	ENSBTAT00000061523	.	G	C	reverse	ENSBTAP00000053233	F1MLT6	.	.	.	.	.	.	.	.
ERMARD	ENSBTAG00000000918	Thr651Met	9	103577064	105157036	C	T	0.595551	9	103577064	2	64	C:1	T:0	9	103577064	2	44	C:0.840909	T:0.159091	9	103577064	2	10078	C:0.992955	T:0.00704505	missense_variant	forward	C	T	ER membrane associated RNA degradation [Source:HGNC Symbol;Acc:HGNC:21056]	ENSBTAG00000000918	ERMARD	512804	ENSBTAT00000001212	1952	C	T	forward	ENSBTAP00000001212	E1BEW0	651	.	.	T	M	AVASTTTTTAAATTATTTTTTTTRGITLCLLKRKKKKKNN	-0.162	0.3
PDCD2	ENSBTAG00000011179	Lys243Arg	9	104113990	105699253	T	C	0.938751	9	104113990	2	64	T:1	C:0	9	104113990	2	44	T:0.840909	C:0.159091	9	104113990	2	10088	T:0.999802	C:0.000198255	missense_variant	forward	T	C	Programmed cell death protein 2 [Source:UniProtKB/Swiss-Prot;Acc:Q2YDC9]	ENSBTAG00000011179	PDCD2	512079	ENSBTAT00000014845	796	A	G	reverse	ENSBTAP00000014845	Q2YDC9	243	pfam IPR007320 Programmed cell death protein 2, C-terminal	.	K	R	KEKKNKKKKKKKKKKKKKKKDKKKKKKKKKKKKGKKXKKQMMKTKMTNKRRRKRQRKRQKLKKQK	-0.116	0.7
ENSBTAG00000047934	ENSBTAG00000047934	Asn274Ile	9	104377003	NA	A	T	0.673621	9	104377003	2	58	A:0.896552	T:0.103448	9	104377003	2	44	A:0.227273	T:0.772727	9	104377003	2	9784	A:0.882563	T:0.117437
ENSBTAG00000051800	ENSBTAG00000051800	Trp352Arg	10	689363	636660	A	G	0.878588	10	689363	2	64	A:1	G:0	10	689363	2	44	A:0.863636	G:0.136364	10	689363	2	10102	A:0.999208	G:0.000791922	intron_variant	forward	A	G	mutated in colorectal cancers [Source:HGNC Symbol;Acc:HGNC:6935]	ENSBTAG00000035858	MCC	616704	ENSBTAT00000050344	.	A	G	forward	ENSBTAP00000047053	A4FUX6	.	.	.	.	.	.	.	.
ENSBTAG00000051800	ENSBTAG00000051800	Leu300Arg	10	689518	636815	A	C	0.804023	10	689518	2	64	A:1	C:0	10	689518	2	44	A:0.863636	C:0.136364	10	689518	2	10096	A:0.998316	C:0.00168384	intron_variant	forward	A	C	mutated in colorectal cancers [Source:HGNC Symbol;Acc:HGNC:6935]	ENSBTAG00000035858	MCC	616704	ENSBTAT00000050344	.	A	C	forward	ENSBTAP00000047053	A4FUX6	.	.	.	.	.	.	.	.
ENSBTAG00000051800	ENSBTAG00000051800	Cys199Gly	10	689822	637119	A	C	0.860962	10	689822	2	64	A:1	C:0	10	689822	2	44	A:0.863636	C:0.136364	10	689822	2	10090	A:0.999108	C:0.000891972	intron_variant	forward	A	C	mutated in colorectal cancers [Source:HGNC Symbol;Acc:HGNC:6935]	ENSBTAG00000035858	MCC	616704	ENSBTAT00000050344	.	A	C	forward	ENSBTAP00000047053	A4FUX6	.	.	.	.	.	.	.	.
ENSBTAG00000051800	ENSBTAG00000051800	Asn160Asp	10	689939	637236	T	C	0.842314	10	689939	2	64	T:1	C:0	10	689939	2	44	T:0.886364	C:0.113636	10	689939	2	10090	T:0.999306	C:0.000693756	intron_variant	forward	T	C	mutated in colorectal cancers [Source:HGNC Symbol;Acc:HGNC:6935]	ENSBTAG00000035858	MCC	616704	ENSBTAT00000050344	.	T	C	forward	ENSBTAP00000047053	A4FUX6	.	.	.	.	.	.	.	.
ENSBTAG00000051800	ENSBTAG00000051800	Glu130Lys	10	690029	637326	C	T	0.796139	10	690029	2	64	C:1	T:0	10	690029	2	44	C:0.863636	T:0.136364	10	690029	2	10080	C:0.998214	T:0.00178571	intron_variant	forward	C	T	mutated in colorectal cancers [Source:HGNC Symbol;Acc:HGNC:6935]	ENSBTAG00000035858	MCC	616704	ENSBTAT00000050344	.	C	T	forward	ENSBTAP00000047053	A4FUX6	.	.	.	.	.	.	.	.
ENSBTAG00000051800	ENSBTAG00000051800	Met76Thr	10	690190	637487	A	G	0.736262	10	690190	2	64	A:1	G:0	10	690190	2	44	A:0.886364	G:0.113636	10	690190	2	10106	A:0.998219	G:0.00178112	intron_variant	forward	A	G	mutated in colorectal cancers [Source:HGNC Symbol;Acc:HGNC:6935]	ENSBTAG00000035858	MCC	616704	ENSBTAT00000050344	.	A	G	forward	ENSBTAP00000047053	A4FUX6	.	.	.	.	.	.	.	.
ENSBTAG00000051800	ENSBTAG00000051800	Leu62Phe	10	690233	637530	G	A	0.803955	10	690233	2	62	G:1	A:0	10	690233	2	44	G:0.863636	A:0.136364	10	690233	2	10112	G:0.998319	A:0.00168117	intron_variant	forward	G	A	mutated in colorectal cancers [Source:HGNC Symbol;Acc:HGNC:6935]	ENSBTAG00000035858	MCC	616704	ENSBTAT00000050344	.	G	A	forward	ENSBTAP00000047053	A4FUX6	.	.	.	.	.	.	.	.
DCP2	ENSBTAG00000000767	Thr393Ala	10	996022	945022	T	C	0.677192	10	996022	2	64	T:0.984375	C:0.015625	10	996022	2	44	T:0.863636	C:0.136364	10	996022	2	10106	T:0.996537	C:0.00346329	missense_variant	forward	T	C	decapping mRNA 2 [Source:HGNC Symbol;Acc:HGNC:24452]	ENSBTAG00000000767	DCP2	539770	ENSBTAT00000065963	1321	A	G	reverse	ENSBTAP00000054783	G3MYZ4	398	.	.	T	A	AAAAAAAAAAAAAAAAAAAAAAAAAAAAAAAAAAAAAATTTAAAAAASAAATISDTSDS	0.182	0.1
REEP5	ENSBTAG00000012804	Ala189Val	10	1140675	1089676	C	T	0.766278	10	1140675	2	64	C:0.984375	T:0.015625	10	1140675	2	44	C:0.863636	T:0.136364	10	1140675	2	9986	C:0.997997	T:0.0020028	intron_variant	forward	C	T	receptor accessory protein 5 [Source:HGNC Symbol;Acc:HGNC:30077]	ENSBTAG00000012804	REEP5	617543	ENSBTAT00000017009	.	C	T	forward	ENSBTAP00000017009	F1MDM4	.	.	.	.	.	.	.	.
APC	ENSBTAG00000018852	Gly307Ser	10	1198644	1147641	C	T	0.719358	10	1198644	2	64	C:0.984375	T:0.015625	10	1198644	2	44	C:0.863636	T:0.136364	10	1198644	2	10080	C:0.997222	T:0.00277778	intron_variant	forward	C	T	APC, WNT signaling pathway regulator [Source:HGNC Symbol;Acc:HGNC:583]	ENSBTAG00000018852	APC	533233	ENSBTAT00000025099	.	G	A	reverse	ENSBTAP00000025099	F1MV51	.	.	.	.	.	.	.	.
APC	ENSBTAG00000018852	Leu296Ile	10	1198677	1147674	G	T	0.694731	10	1198677	2	64	G:0.984375	T:0.015625	10	1198677	2	44	G:0.863636	T:0.136364	10	1198677	2	10086	G:0.996827	T:0.00317271	intron_variant	forward	G	T	APC, WNT signaling pathway regulator [Source:HGNC Symbol;Acc:HGNC:583]	ENSBTAG00000018852	APC	533233	ENSBTAT00000025099	.	C	A	reverse	ENSBTAP00000025099	F1MV51	.	.	.	.	.	.	.	.
ENSBTAG00000055244	ENSBTAG00000055244	Met491Leu	10	1705981	1652711	T	G	0.818622	10	1705981	2	64	T:1	G:0	10	1705981	2	44	T:0.886364	G:0.113636	10	1705981	2	10060	T:0.999006	G:0.000994036	intron_variant	forward	T	G	band 4.1-like protein 4A [Source:RefSeq peptide;Acc:NP_001098854]	ENSBTAG00000014750	EPB41L4A	519867	ENSBTAT00000019627	.	T	G	forward	ENSBTAP00000019627	F6QDP6	.	.	.	.	.	.	.	.
ENSBTAG00000055244	ENSBTAG00000055244	His459Arg	10	1706076	1652806	T	C	0.830314	10	1706076	2	64	T:1	C:0	10	1706076	2	44	T:0.886364	C:0.113636	10	1706076	2	10090	T:0.999207	C:0.000792864	intron_variant	forward	T	C	band 4.1-like protein 4A [Source:RefSeq peptide;Acc:NP_001098854]	ENSBTAG00000014750	EPB41L4A	519867	ENSBTAT00000019627	.	T	C	forward	ENSBTAP00000019627	F6QDP6	.	.	.	.	.	.	.	.
ENSBTAG00000055244	ENSBTAG00000055244	Val449Asp	10	1706106	1652836	A	T	0.788684	10	1706106	2	64	A:0.984375	T:0.015625	10	1706106	2	44	A:0.863636	T:0.136364	10	1706106	2	10102	A:0.998218	T:0.00178183	intron_variant	forward	A	T	band 4.1-like protein 4A [Source:RefSeq peptide;Acc:NP_001098854]	ENSBTAG00000014750	EPB41L4A	519867	ENSBTAT00000019627	.	A	T	forward	ENSBTAP00000019627	F6QDP6	.	.	.	.	.	.	.	.
ENSBTAG00000055244	ENSBTAG00000055244	Gln290Lys	10	1706584	1653314	G	T	0.780856	10	1706584	2	64	G:1	T:0	10	1706584	2	44	G:0.863636	T:0.136364	10	1706584	2	10034	G:0.998106	T:0.00189356	intron_variant	forward	G	T	band 4.1-like protein 4A [Source:RefSeq peptide;Acc:NP_001098854]	ENSBTAG00000014750	EPB41L4A	519867	ENSBTAT00000019627	.	G	T	forward	ENSBTAP00000019627	F6QDP6	.	.	.	.	.	.	.	.
ENSBTAG00000055244	ENSBTAG00000055244	Met147Thr	10	1707012	1653742	A	G	0.786158	10	1707012	2	64	A:1	G:0	10	1707012	2	44	A:0.886364	G:0.113636	10	1707012	2	10104	A:0.998812	G:0.00118765	intron_variant	forward	A	G	band 4.1-like protein 4A [Source:RefSeq peptide;Acc:NP_001098854]	ENSBTAG00000014750	EPB41L4A	519867	ENSBTAT00000019627	.	A	G	forward	ENSBTAP00000019627	F6QDP6	.	.	.	.	.	.	.	.
ENSBTAG00000055244	ENSBTAG00000055244	Trp140Arg	10	1707034	1653764	A	T	0.807576	10	1707034	2	64	A:1	T:0	10	1707034	2	44	A:0.886364	T:0.113636	10	1707034	2	10076	A:0.999008	T:0.000992457	intron_variant	forward	A	T	band 4.1-like protein 4A [Source:RefSeq peptide;Acc:NP_001098854]	ENSBTAG00000014750	EPB41L4A	519867	ENSBTAT00000019627	.	A	T	forward	ENSBTAP00000019627	F6QDP6	.	.	.	.	.	.	.	.
ENSBTAG00000051430	ENSBTAG00000051430	Trp40Arg	10	2122548	2068574	A	G	0.833311	10	2122548	2	64	A:1	G:0	10	2122548	2	44	A:0.772727	G:0.227273	10	2122548	2	10072	A:0.996029	G:0.00397141	intergenic_variant	forward	A	G	.	.	.	.	.	.	.	.	.	.	.	.	.	.	.	.	.	.	.
TRIM36	ENSBTAG00000014027	Ala161Val	10	3994408	3941836	G	A	0.732237	10	3994408	2	64	G:1	A:0	10	3994408	2	44	G:0.75	A:0.25	10	3994408	2	10046	G:0.990643	A:0.00935696	missense_variant	forward	G	A	tripartite motif containing 36 [Source:HGNC Symbol;Acc:HGNC:16280]	ENSBTAG00000014027	TRIM36	539023	ENSBTAT00000018634	452	C	T	reverse	ENSBTAP00000018634	E1BAW5	151	superfamily	.	A	V	AAAAAAAAAAAAAAAAAXAAAAAAAAAAAAAAAAAAAAAAAAAAAAAAAAAAAAAAAAAAASD	-0.259	0.9
LVRN	ENSBTAG00000016644	Gly197Arg	10	4851428	4789654	G	C	0.655543	10	4851428	2	64	G:1	C:0	10	4851428	2	44	G:0.75	C:0.25	10	4851428	2	9834	G:0.986272	C:0.0137279	missense_variant	forward	G	C	laeverin [Source:HGNC Symbol;Acc:HGNC:26904]	ENSBTAG00000016644	LVRN	525695	ENSBTAT00000022140	589	G	C	forward	ENSBTAP00000022140	E1BM61	197	superfamily;pfam IPR014782 Peptidase M1, membrane alanine aminopeptidase, N-terminal	.	G	R	GGGGGGGGGGGGGGGGGGGGGGGGGGGGRGGGXGGGGGGGGGGGKPPGDNKG	-0.433	0.8
LVRN	ENSBTAG00000016644	Ala335Thr	10	4878893	4817120	G	A	0.844014	10	4878893	2	64	G:1	A:0	10	4878893	2	44	G:0.863636	A:0.136364	10	4878893	2	10086	G:0.998909	A:0.00109062	missense_variant	forward	G	A	laeverin [Source:HGNC Symbol;Acc:HGNC:26904]	ENSBTAG00000016644	LVRN	525695	ENSBTAT00000022140	1003	G	A	forward	ENSBTAP00000022140	E1BM61	335	superfamily;pfam IPR014782 Peptidase M1, membrane alanine aminopeptidase, N-terminal	.	A	T	AAAXAAAEATAAAAAXAAAAAAAAAAAXAAAAAAAAAAAAAVKQKKKKQKRVVEHD	-0.164	0.6
CMYA5	ENSBTAG00000006823	Gln2798His	10	10727702	10666269	A	T	0.544663	10	10727702	2	64	A:1	T:0	10	10727702	2	44	A:0.863636	T:0.136364	10	10727702	2	10084	A:0.993653	T:0.00634669	missense_variant	forward	A	T	Bos taurus cardiomyopathy associated 5 (CMYA5), mRNA. [Source:RefSeq mRNA;Acc:NM_001281903]	ENSBTAG00000006823	CMYA5	533581	ENSBTAT00000008967	8241	A	T	forward	ENSBTAP00000008967	F1ME62	2747	.	.	Q	H	HHHHHRHHYHHPRHRHRHHHHHQRHHHHDHHHHQHHQGHHP	0.331	0.1
CMYA5	ENSBTAG00000006823	Ala3469Val	10	10732783	10671350	C	T	0.532331	10	10732783	2	62	C:1	T:0	10	10732783	2	44	C:0.863636	T:0.136364	10	10732783	2	10068	C:0.993445	T:0.00655542	missense_variant	forward	C	T	Bos taurus cardiomyopathy associated 5 (CMYA5), mRNA. [Source:RefSeq mRNA;Acc:NM_001281903]	ENSBTAG00000006823	CMYA5	533581	ENSBTAT00000008967	10253	C	T	forward	ENSBTAP00000008967	F1ME62	3418	.	.	A	V	AAAAAAAAAAAAAGAGAAGAAAGGDGSSNGSTSGSSNGSSAAXAXAAAAGAAAAAAXXKQ	-0.212	0.5
CMYA5	ENSBTAG00000006823	Glu3753Lys	10	10749706	10688279	G	A	0.622485	10	10749706	2	64	G:1	A:0	10	10749706	2	44	G:0.840909	A:0.159091	10	10749706	2	9212	G:0.993812	A:0.00618758	missense_variant	forward	G	A	Bos taurus cardiomyopathy associated 5 (CMYA5), mRNA. [Source:RefSeq mRNA;Acc:NM_001281903]	ENSBTAG00000006823	CMYA5	533581	ENSBTAT00000008967	11104	G	A	forward	ENSBTAP00000008967	F1ME62	3702	pfscan IPR003961 Fibronectin type III;superfamily IPR003961 Fibronectin type III;smart IPR003961 Fibronectin type III	.	E	K	EEEEEEEEEEEEEEEEEEEEEDIDDEEEEQCEQLDQQLQDVKE	-0.187	0.7
UBAP1L	ENSBTAG00000051351	Phe9Cys	10	12062918	12012570	A	C	0.978586	10	12062918	2	64	A:1	C:0	10	12062918	2	44	A:0.704545	C:0.295455	10	12062918	2	10098	A:1	C:0	intergenic_variant	forward	A	C	.	.	.	.	.	.	.	.	.	.	.	.	.	.	.	.	.	.	.
PARP16	ENSBTAG00000012352	Pro48Ser	10	12228152	12176030	G	A	0.539256	10	12228152	2	64	G:1	A:0	10	12228152	2	44	G:0.75	A:0.25	10	12228152	2	9122	G:0.978404	A:0.0215961	5_prime_UTR_variant	forward	G	A	poly(ADP-ribose) polymerase family member 16 [Source:HGNC Symbol;Acc:HGNC:26040]	ENSBTAG00000012352	PARP16	506384	ENSBTAT00000016388	579	C	T	reverse	ENSBTAP00000016388	A4FV46	.	.	.	.	.	.	.	.
GLCE	ENSBTAG00000001405	Ile232Thr	10	16132108	16111961	T	C	0.947547	10	16132108	2	64	T:1	C:0	10	16132108	2	44	T:0.681818	C:0.318182	10	16132108	2	10072	T:0.998312	C:0.00168785	missense_variant	forward	T	C	D-glucuronyl C5-epimerase [Source:UniProtKB/Swiss-Prot;Acc:O18756]	ENSBTAG00000001405	GLCE	281195	ENSBTAT00000001844	695	T	C	forward	ENSBTAP00000001844	O18756	232	.	.	I	T	IVIIIIIVIIIIIVIIIIIIIIIIIIIIIIVVXVIIVIIIIVIIVIVVVIVVVVVVVVVIVVIVKKKVD	-0.252	0.8
LARP6	ENSBTAG00000003915	Pro310Ser	10	17680417	17663516	G	A	0.767183	10	17680417	2	64	G:0.953125	A:0.046875	10	17680417	2	44	G:0.590909	A:0.409091	10	17680417	2	10060	G:0.978131	A:0.0218688	missense_variant	forward	G	A	la-related protein 6 [Source:RefSeq peptide;Acc:NP_001092675]	ENSBTAG00000003915	.	.	ENSBTAT00000005109	984	C	T	reverse	ENSBTAP00000005109	F1MBD0	243	.	.	P	S	PSPPPPPPPPPPPAPPAPPPPPPPPPPHXXXHPPASPPSTPSTPSSGGGGGGGIGGGAE	-0.19	0.4
THAP10	ENSBTAG00000040208	Gln119His	10	17736537	17721100	C	G	0.471105	10	17736537	2	64	C:0.90625	G:0.09375	10	17736537	2	44	C:0.477273	G:0.522727	10	17736537	2	9868	C:0.895014	G:0.104986	missense_variant	forward	C	G	.	ENSBTAG00000040208	THAP10	785266	ENSBTAT00000053875	551	G	C	reverse	ENSBTAP00000048404	Q0II62	119	.	.	Q	H	PPPPPXPQPPPPPPPPXN	-0.067	-0.1
THAP10	ENSBTAG00000040208	Arg2Pro	10	17736889	17721452	C	G	0.440449	10	17736889	2	64	C:0.921875	G:0.078125	10	17736889	2	44	C:0.5	G:0.5	10	17736889	2	9870	C:0.895339	G:0.104661	missense_variant	forward	C	G	.	ENSBTAG00000040208	THAP10	785266	ENSBTAT00000053875	199	G	C	reverse	ENSBTAP00000048404	Q0II62	2	.	.	R	P	HHHHHHHHHHHHHHHHN	-0.133	0
GRAMD2A	ENSBTAG00000046391	Gly3Arg	10	19108154	18935348	C	T	0.953573	10	19108154	2	64	C:1	T:0	10	19108154	2	44	C:0.840909	T:0.159091	10	19108154	2	10016	C:1	T:0	missense_variant	forward	C	T	GRAM domain containing 2 [Source:HGNC Symbol;Acc:HGNC:27287]	ENSBTAG00000046391	GRAMD2	100300494	ENSBTAT00000047402	58	G	A	reverse	ENSBTAP00000044611	F1MIZ4	20	.	.	G	R	GGGRGGGGGGGGGAGGGGGGXRGGRGGGRTGGGEEEGSSASAATP	-0.277	0.5
BBS4	ENSBTAG00000007614	Ala512Thr	10	19531397	19362878	G	A	0.953665	10	19531397	2	64	G:1	A:0	10	19531397	2	44	G:0.840909	A:0.159091	10	19531397	2	10058	G:0.999901	A:9.94233e-05	missense_variant	forward	G	A	Bardet-Biedl syndrome 4 protein homolog [Source:UniProtKB/Swiss-Prot;Acc:Q1JQ97]	ENSBTAG00000007614	BBS4	532120	ENSBTAT00000010013	1545	G	A	forward	ENSBTAP00000010013	Q1JQ97	512	.	.	A	T	ATQVPTNDTTTAPAPSAKLPPR	0.037	0
ENSBTAG00000053111	ENSBTAG00000053111	Arg175Cys	10	19537918	19369399	C	T	0.586003	10	19537918	2	64	C:1	T:0	10	19537918	2	44	C:0.727273	T:0.272727	10	19537918	2	10076	C:0.978364	T:0.0216356	intergenic_variant	forward	C	T	.	.	.	.	.	.	.	.	.	.	.	.	.	.	.	.	.	.	.
REC8	ENSBTAG00000002705	Thr561Ala	10	20976800	20810815	T	C	0.642176	10	20976800	2	64	T:0.9375	C:0.0625	10	20976800	2	44	T:0.863636	C:0.136364	10	20976800	2	9990	T:0.995996	C:0.004004	missense_variant	forward	T	C	REC8 meiotic recombination protein [Source:HGNC Symbol;Acc:HGNC:16879]	ENSBTAG00000002705	REC8	516291	ENSBTAT00000003504	2278	A	G	reverse	ENSBTAP00000003504	E1BL69	561	superfamily;pfam IPR006909 Rad21/Rec8-like protein, C-terminal, eukaryotic	.	T	A	AAAAAAAAAATAAAATTAAAAAMAAAAAAAAAAAAATMATSSSSACAK	0.161	0.1
CARMIL3	ENSBTAG00000015208	Arg553Gln	10	21080372	20914387	C	T	0.725018	10	21080372	2	64	C:1	T:0	10	21080372	2	44	C:0.863636	T:0.136364	10	21080372	2	9994	C:0.997298	T:0.00270162	missense_variant	forward	C	T	capping protein regulator and myosin 1 linker 3 [Source:HGNC Symbol;Acc:HGNC:20272]	ENSBTAG00000015208	CARMIL3	517186	ENSBTAT00000061091	1789	G	A	reverse	ENSBTAP00000053203	E1BMH2	553	superfamily	.	R	Q	RRRRRRRRRRRRRRRRRRRRRRRRRRRRRRRRRRRRRRRRRRRRRRRRRRRRRRRRRRRKRRRKRK	-0.257	1
ENSBTAG00000050391	ENSBTAG00000050391	Tyr48Phe	10	22843521	NA	A	T	0.488114	10	22843521	2	62	A:0.919355	T:0.0806452	10	22843521	2	44	A:0.818182	T:0.181818	10	22843521	2	10006	A:0.986708	T:0.013292
ENSBTAG00000048874	ENSBTAG00000048874	Glu75Lys	10	23605582	NA	C	T	0.41546	10	23605582	2	64	C:1	T:0	10	23605582	2	44	C:0.886364	T:0.113636	10	23605582	2	10104	C:0.992874	T:0.00712589
ENSBTAG00000035530	ENSBTAG00000035530	Phe85Tyr	10	25266706	NA	A	T	0.427206	10	25266706	2	64	A:0.765625	T:0.234375	10	25266706	2	44	A:0.636364	T:0.363636	10	25266706	2	10112	A:0.938093	T:0.0619066
ENSBTAG00000049734	ENSBTAG00000049734	Ala83Thr	10	25323446	NA	C	T	0.551146	10	25323446	2	64	C:0.875	T:0.125	10	25323446	2	44	C:0.772727	T:0.227273	10	25323446	2	9942	C:0.983705	T:0.0162945
ENSBTAG00000049734	ENSBTAG00000049734	Tyr70Phe	10	25323484	NA	T	A	0.527481	10	25323484	2	64	T:0.875	A:0.125	10	25323484	2	44	T:0.75	A:0.25	10	25323484	2	10054	T:0.978516	A:0.021484
ENSBTAG00000049734	ENSBTAG00000049734	Tyr70His	10	25323485	NA	A	G	0.49931	10	25323485	2	64	A:0.859375	G:0.140625	10	25323485	2	44	A:0.75	G:0.25	10	25323485	2	10052	A:0.976323	G:0.0236769
ENSBTAG00000049734	ENSBTAG00000049734	Asp58Asn	10	25323521	NA	C	T	0.517125	10	25323521	2	64	C:0.890625	T:0.109375	10	25323521	2	44	C:0.75	T:0.25	10	25323521	2	10070	C:0.977458	T:0.0225422
ENSBTAG00000049734	ENSBTAG00000049734	Arg50Lys	10	25323544	NA	C	T	0.444887	10	25323544	2	64	C:0.890625	T:0.109375	10	25323544	2	44	C:0.795455	T:0.204545	10	25323544	2	10056	C:0.980509	T:0.0194909
ENSBTAG00000049734	ENSBTAG00000049734	Ser41Ile	10	25323571	NA	C	A	0.517037	10	25323571	2	64	C:0.90625	A:0.09375	10	25323571	2	44	C:0.818182	A:0.181818	10	25323571	2	10018	C:0.988321	A:0.011679
ENSBTAG00000049734	ENSBTAG00000049734	Ser39Gly	10	25323578	NA	T	C	0.562442	10	25323578	2	64	T:0.90625	C:0.09375	10	25323578	2	44	T:0.818182	C:0.181818	10	25323578	2	10004	T:0.990204	C:0.00979608
ENSBTAG00000049734	ENSBTAG00000049734	Asp38Asn	10	25323581	NA	C	T	0.583659	10	25323581	2	64	C:0.90625	T:0.09375	10	25323581	2	44	C:0.818182	T:0.181818	10	25323581	2	10002	C:0.991002	T:0.0089982
ENSBTAG00000054254	ENSBTAG00000054254	Ser92Phe	10	25333862	25388823	G	A	0.406014	10	25333862	2	64	G:0.90625	A:0.09375	10	25333862	2	44	G:0.840909	A:0.159091	10	25333862	2	10098	G:0.986235	A:0.0137651	missense_variant	forward	G	A	.	ENSBTAG00000039546	.	.	ENSBTAT00000053997	275	C	T	reverse	ENSBTAP00000052576	E1B9G5	92	pfscan IPR007110 Immunoglobulin-like domain;superfamily IPR007110 Immunoglobulin-like domain;pfam IPR013106 Immunoglobulin V-set domain;smart IPR013106 Immunoglobulin V-set domain	.	S	F	STTTTTSSSSSSSSSSSSSSSSSSSSSSSSSSSSSSSSSSSSSSSSSSSSSSSFSLSSSSSSSSSSSSSSSSISNKSSS	-0.357	0.9
TEP1	ENSBTAG00000001179	Ala1649Ser	10	26737881	26773585	G	T	0.848392	10	26737881	2	64	G:1	T:0	10	26737881	2	44	G:0.818182	T:0.181818	10	26737881	2	10008	G:0.997902	T:0.00209832	missense_variant	forward	G	T	telomerase protein component 1 [Source:RefSeq peptide;Acc:NP_001193841]	ENSBTAG00000001179	TEP1	505802	ENSBTAT00000001564	4948	G	T	forward	ENSBTAP00000001564	E1BB53	1650	.	.	A	S	AAAAAXAAAAAAAAAAAAAAAAAAAAAAAAAAAAAAAAVVVAAAAAAAAAAAAA	-0.193	0.9
ENSBTAG00000051795	ENSBTAG00000051795	His61Arg	10	27563785	27622602	T	C	0.918961	10	27563785	2	64	T:1	C:0	10	27563785	2	44	T:0.886364	C:0.113636	10	27563785	2	10046	T:0.9999	C:9.95421e-05	intergenic_variant	forward	T	C	.	.	.	.	.	.	.	.	.	.	.	.	.	.	.	.	.	.	.
ENSBTAG00000003549	ENSBTAG00000003549	Ile135Val	10	27939549	27989828	T	C	0.818935	10	27939549	2	64	T:1	C:0	10	27939549	2	44	T:0.886364	C:0.113636	10	27939549	2	10098	T:0.99901	C:0.000990295	missense_variant	forward	T	C	.	ENSBTAG00000003549	LOC510112	510112	ENSBTAT00000004616	403	A	G	reverse	ENSBTAP00000004616	G5E559	135	pfscan IPR017452 GPCR, rhodopsin-like, 7TM;superfamily;pfam IPR000276 G protein-coupled receptor, rhodopsin-like;pfam IPR019424 Serpentine type 7TM GPCR chemoreceptor Srsx;prints IPR000725 Olfactory receptor	.	I	V	ILIIIIIIIIIIIIIIIIIII	-0.067	1
THBS1	ENSBTAG00000002006	Arg198His	10	35211180	35315610	G	A	0.740084	10	35211180	2	64	G:0.9375	A:0.0625	10	35211180	2	44	G:0.727273	A:0.272727	10	35211180	2	10064	G:0.989169	A:0.0108307	missense_variant	forward	G	A	thrombospondin 1 [Source:HGNC Symbol;Acc:HGNC:11785]	ENSBTAG00000002006	THBS1	281530	ENSBTAT00000002600	740	G	A	forward	ENSBTAP00000002600	F1N3A1	198	superfamily IPR013320 Concanavalin A-like lectin/glucanase domain;smart IPR001791 Laminin G domain	.	R	H	RRRRRRRRRRRRRRRRRRRRRRRRRRRRRRRRRRRRRRRRRRRRRRRRRRRRRRRRRRRRRRRRRRRRRRRYNS	-0.315	1
THBS1	ENSBTAG00000002006	Gly690Arg	10	35217772	35322202	G	A	0.902278	10	35217772	2	64	G:0.9375	A:0.0625	10	35217772	2	44	G:0.727273	A:0.272727	10	35217772	2	10012	G:0.997203	A:0.00279664	missense_variant	forward	G	A	thrombospondin 1 [Source:HGNC Symbol;Acc:HGNC:11785]	ENSBTAG00000002006	THBS1	281530	ENSBTAT00000002600	2215	G	A	forward	ENSBTAP00000002600	F1N3A1	690	pfscan IPR000742 EGF-like domain;superfamily;smart IPR000742 EGF-like domain	.	G	R	GGGGAGGGGGGGGGGGGGGGGGGGGGGGGGGGGGXGGGGGGGGGGGGGGGGGGGGGGGGGGGGGGGGGGGGGIGGSAG	-0.501	0.9
PLCB2	ENSBTAG00000019079	Ala460Val	10	35914451	36032172	G	A	0.400092	10	35914451	2	64	G:0.921875	A:0.078125	10	35914451	2	44	G:0.431818	A:0.568182	10	35914451	2	9934	G:0.850413	A:0.149587	missense_variant	forward	G	A	1-phosphatidylinositol-4,5-bisphosphate phosphodiesterase beta-2 [Source:RefSeq peptide;Acc:NP_001178330]	ENSBTAG00000019079	PLCB2	508888	ENSBTAT00000025402	1502	C	T	reverse	ENSBTAP00000025402	E1B7M6	501	pfscan;superfamily IPR017946 PLC-like phosphodiesterase, TIM beta/alpha-barrel domain;pirsf IPR016280 Phosphatidylinositol-4, 5-bisphosphate phosphodiesterase beta	.	A	V	AAAAAAEATATSAATPTTTTPTTTATTTATAMAADAQPSTSATA	-0.129	0.4
ENSBTAG00000048958	ENSBTAG00000048958	Ser581Leu	10	37983330	38102699	C	T	0.970475	10	37983330	2	64	C:1	T:0	10	37983330	2	44	C:0.727273	T:0.272727	10	37983330	2	9888	C:0.999798	T:0.000202265	upstream_gene_variant	forward	C	T	.	ENSBTAG00000039789	.	.	ENSBTAT00000057049	.	C	T	forward	ENSBTAP00000052961	F1N1Y5	.	.	.	.	.	.	.	.
UBR1	ENSBTAG00000021087	Phe375Tyr	10	38288588	38402515	A	T	0.415162	10	38288588	2	64	A:1	T:0	10	38288588	2	44	A:0.75	T:0.25	10	38288588	2	10072	A:0.967137	T:0.0328634	missense_variant	forward	A	T	E3 ubiquitin-protein ligase UBR1 [Source:RefSeq peptide;Acc:NP_001192826]	ENSBTAG00000021087	UBR1	522464	ENSBTAT00000028086	1121	T	A	reverse	ENSBTAP00000028086	E1BIW0	364	.	.	F	Y	FFFFFFFFFFFFFFFFFFFFFXFFFFFXFFFFFFFXXFFFFFFFFFFFFSFVFFFFFFFFFMMI	-0.175	0.8
NIN	ENSBTAG00000020281	Arg173His	10	43664955	43709581	C	T	0.643243	10	43664955	2	64	C:1	T:0	10	43664955	2	44	C:0.886364	T:0.113636	10	43664955	2	10080	C:0.997222	T:0.00277778	intergenic_variant	forward	C	T	.	.	.	.	.	.	.	.	.	.	.	.	.	.	.	.	.	.	.
PLEKHO2	ENSBTAG00000008411	Pro117His	10	45240577	45288047	G	T	0.602657	10	45240577	2	64	G:1	T:0	10	45240577	2	44	G:0.863636	T:0.136364	10	45240577	2	10078	G:0.994939	T:0.00506053	missense_variant	forward	G	T	pleckstrin homology domain containing O2 [Source:HGNC Symbol;Acc:HGNC:30026]	ENSBTAG00000008411	PLEKHO2	613696	ENSBTAT00000011069	416	C	A	reverse	ENSBTAP00000011069	F1N0Z6	102	pfscan IPR001849 Pleckstrin homology domain;superfamily;pfam IPR001849 Pleckstrin homology domain;smart IPR001849 Pleckstrin homology domain	.	P	H	PXPTTTPTPPPPPPPPPPPPPXXPPPPPPPPSPPPPQQPPAPPLRPQQQQPQQQQ	-0.359	0.5
PIF1	ENSBTAG00000007638	Gly536Ser	10	45275741	45323213	G	A	0.567746	10	45275741	2	64	G:0.96875	A:0.03125	10	45275741	2	44	G:0.772727	A:0.227273	10	45275741	2	9968	G:0.983848	A:0.0161517	missense_variant	forward	G	A	ATP-dependent DNA helicase PIF1 [Source:RefSeq peptide;Acc:NP_001192981]	ENSBTAG00000007638	PIF1	534330	ENSBTAT00000010047	1642	G	A	forward	ENSBTAP00000010047	F1MMJ1	548	superfamily IPR027417 P-loop containing nucleoside triphosphate hydrolase;pfam IPR010285 DNA helicase Pif1-like	.	G	S	GGGGGGGGGXGGGAGSNGSGGNNGSGGGGGGGGGSGGGGGGGGGGGGGGGGGGGGGGGGGDDSG	-0.297	0.8
TLN2	ENSBTAG00000003667	Glu604Lys	10	47402997	47458502	C	T	0.944962	10	47402997	2	64	C:1	T:0	10	47402997	2	44	C:0.863636	T:0.136364	10	47402997	2	10032	C:1	T:0	missense_variant	forward	C	T	talin 2 [Source:HGNC Symbol;Acc:HGNC:15447]	ENSBTAG00000003667	TLN2	528252	ENSBTAT00000061376	2135	G	A	reverse	ENSBTAP00000053521	F1MQI1	604	superfamily IPR015224 Talin, central;pfam IPR015224 Talin, central	.	E	K	EEEEEXEEEEEEEEEDEXEDEEEEDEEEEEEEEEEEEDDDEEEEEEEDEEEEEEEDDEDEEDEDEDDEEDEDRDH	-0.237	0.8
VPS13C	ENSBTAG00000038920	Met1973Val	10	48155993	48209865	A	G	0.54968	10	48155993	2	62	A:1	G:0	10	48155993	2	44	A:0.886364	G:0.113636	10	48155993	2	10058	A:0.995725	G:0.0042752	missense_variant	forward	A	G	vacuolar protein sorting 13 homolog C [Source:HGNC Symbol;Acc:HGNC:23594]	ENSBTAG00000038920	VPS13C	783566	ENSBTAT00000061287	5950	A	G	forward	ENSBTAP00000053327	E1BPX1	1984	.	.	M	V	MMMMMMMMMMMMXMMMMMMMMMMMMMMMMMMMMMMMMMXMMMMIMMMIMVMMILLLVMVIKQL	-0.193	0.8
POLR2M	ENSBTAG00000040384	Arg280His	10	52584920	52650062	C	T	0.429073	10	52584920	2	64	C:0.984375	T:0.015625	10	52584920	2	44	C:0.568182	T:0.431818	10	52584920	2	10028	C:0.915636	T:0.0843638	missense_variant	forward	C	T	DNA-directed RNA polymerase II subunit GRINL1A [Source:UniProtKB/Swiss-Prot;Acc:Q17QE3]	ENSBTAG00000040384	POLR2M	100125877	ENSBTAT00000063904	960	G	A	reverse	ENSBTAP00000056555	Q17QE3	280	.	.	R	H	RLLLRRRRRRRRRRRRRHHRRRLLQEEE	-0.178	0.5
MAPK6	ENSBTAG00000005865	Pro647Leu	10	58334904	58438094	G	A	0.474324	10	58334904	2	64	G:1	A:0	10	58334904	2	44	G:0.727273	A:0.272727	10	58334904	2	10062	G:0.969589	A:0.0304114	missense_variant	forward	G	A	mitogen-activated protein kinase 6 [Source:HGNC Symbol;Acc:HGNC:6879]	ENSBTAG00000005865	MAPK6	538094	ENSBTAT00000007709	2422	C	T	reverse	ENSBTAP00000007709	G5E577	647	.	.	P	L	PPPPPPPPPPPPPPPPPPPPPPPPPPPPPPPPPPPSPPPPPPPPPPPIPPPPPPSPPSPATT	-0.589	0.9
DMXL2	ENSBTAG00000000737	Thr2279Ile	10	58876669	59001910	C	T	0.425302	10	58876669	2	64	C:0.9375	T:0.0625	10	58876669	2	44	C:0.681818	T:0.318182	10	58876669	2	10036	C:0.950877	T:0.0491232	intergenic_variant	forward	C	T	.	.	.	.	.	.	.	.	.	.	.	.	.	.	.	.	.	.	.
FBN1	ENSBTAG00000002278	Glu2308Lys	10	61884260	62107901	G	A	0.960823	10	61884260	2	64	G:1	A:0	10	61884260	2	44	G:0.795455	A:0.204545	10	61884260	2	10086	G:0.999901	A:9.91473e-05	missense_variant	forward	G	A	Fibrillin-1 Asprosin [Source:UniProtKB/Swiss-Prot;Acc:P98133]	ENSBTAG00000002278	FBN1	281154	ENSBTAT00000002944	6576	G	A	forward	ENSBTAP00000002944	P98133	2189	pfscan IPR000742 EGF-like domain;pfscan;superfamily;pfam IPR001881 EGF-like calcium-binding domain;smart IPR001881 EGF-like calcium-binding domain;smart IPR000742 EGF-like domain;pirsf IPR011398 Fibrillin	.	E	K	EEEEEEEEEEEEEEEEEEEEEEEEEEEEEEEEEEEEEEEEEEEEEEENEEEEEEEEEEEE	-0.263	1
SLC35F4	ENSBTAG00000006341	Thr207Asn	10	69921446	70167260	G	T	0.946159	10	69921446	2	64	G:1	T:0	10	69921446	2	44	G:0.840909	T:0.159091	10	69921446	2	10092	G:0.999901	T:9.90884e-05	missense_variant	forward	G	T	solute carrier family 35 member F4 [Source:HGNC Symbol;Acc:HGNC:19845]	ENSBTAG00000006341	.	.	ENSBTAT00000008321	773	C	A	reverse	ENSBTAP00000008321	F1MGI4	258	superfamily;pfam IPR000620 EamA domain;pfam IPR009262 Solute carrier family 35 member SLC35F1/F2/F6	.	T	N	TTTTTTTTTTTTTTTTTTTTTTTTTTTTTTTTTTTTTTTTTTTTTTTSTTTTTTTTTTTTTTTTA	-0.325	1
RTN1	ENSBTAG00000011451	Val112Ile	10	71988953	72235105	C	T	0.47331	10	71988953	2	64	C:0.96875	T:0.03125	10	71988953	2	44	C:0.545455	T:0.454545	10	71988953	2	10066	C:0.919034	T:0.0809656	missense_variant	forward	C	T	reticulon 1 [Source:HGNC Symbol;Acc:HGNC:10467]	ENSBTAG00000011451	RTN1	532565	ENSBTAT00000061568	97	G	A	reverse	ENSBTAP00000053463	E1BP30	33	.	.	V	I	IIVIIIIIIVIVXIIVIIVIIIVIIMIIIIIIIVPXVVVDVDVKHQQMQQLQQQQQQER	0.001	0.4
LRRC9	ENSBTAG00000003090	Thr813Ile	10	72223983	72479275	C	T	0.957362	10	72223983	2	64	C:1	T:0	10	72223983	2	44	C:0.75	T:0.25	10	72223983	2	10072	C:0.999504	T:0.000496426	missense_variant	forward	C	T	leucine rich repeat containing 9 [Source:HGNC Symbol;Acc:HGNC:19848]	ENSBTAG00000003090	LOC537580	537580	ENSBTAT00000062967	2621	C	T	forward	ENSBTAP00000054662	G3MYM6	874	superfamily	.	T	I	TIIIIIISIIIIIIIIIIVIIIIIIIIIIIFIXIIIMMMPMIIIIIFFLILILLLCLLLLL	0.246	-0.2
SYNE2	ENSBTAG00000025450	Arg3406His	10	76234939	76547662	G	A	0.739113	10	76234939	2	64	G:0.96875	A:0.03125	10	76234939	2	44	G:0.863636	A:0.136364	10	76234939	2	10082	G:0.99752	A:0.00247967	missense_variant	forward	G	A	nesprin-2 [Source:RefSeq peptide;Acc:NP_001193515]	ENSBTAG00000025450	SYNE2	540504	ENSBTAT00000029285	10055	G	A	forward	ENSBTAP00000029285	F1MF78	3352	superfamily;superfamily IPR007110 Immunoglobulin-like domain	.	R	H	RRRRHRRRRRCRRHRRRRRSRRXHRHXRRRRHXRRLNHNNQQQQQQHVQF	-0.096	0.5
PLEKHG3	ENSBTAG00000001551	Ser815Ala	10	76882765	77194366	T	G	0.909799	10	76882765	2	64	T:0.921875	G:0.078125	10	76882765	2	44	T:0.840909	G:0.159091	10	76882765	2	10004	T:0.9999	G:9.996e-05	missense_variant	forward	T	G	pleckstrin homology domain-containing family G member 3 [Source:RefSeq peptide;Acc:NP_001032547]	ENSBTAG00000001551	PLEKHG3	520027	ENSBTAT00000039904	2371	T	G	forward	ENSBTAP00000039689	F1MHU4	791	.	.	S	A	SSSSSSSPSSSSSSSSSSSASSSSSSSSSSASSPPSXTTPSSFTDESDDNEDNEED	-0.142	0.6
EIF2S1	ENSBTAG00000016311	Ile46Val	10	79260243	79605002	A	G	0.686061	10	79260243	2	64	A:1	G:0	10	79260243	2	44	A:0.818182	G:0.181818	10	79260243	2	10096	A:0.993958	G:0.006042	missense_variant	forward	A	G	Eukaryotic translation initiation factor 2 subunit 1 [Source:UniProtKB/Swiss-Prot;Acc:P68102]	ENSBTAG00000016311	EIF2S1	327694	ENSBTAT00000043322	421	A	G	forward	ENSBTAP00000040899	P68102	46	pfscan IPR003029 S1 domain;superfamily IPR012340 Nucleic acid-binding, OB-fold;pfam IPR003029 S1 domain;smart IPR022967 RNA-binding domain, S1	.	I	V	IIIIIIIIIIIIIIIIIIIIIIIIIIIIIIIXIIIIIIIIIIIIIIIIIIIIIIIIIIIIIIIIIIIII	-0.066	1
PLEKHH1	ENSBTAG00000018297	Lys461Asn	10	79445878	79790796	G	T	0.550109	10	79445878	2	64	G:0.9375	T:0.0625	10	79445878	2	44	G:0.886364	T:0.113636	10	79445878	2	10050	G:0.99592	T:0.0040796	missense_variant	forward	G	T	pleckstrin homology, MyTH4 and FERM domain containing H1 [Source:HGNC Symbol;Acc:HGNC:17733]	ENSBTAG00000018297	PLEKHH1	515305	ENSBTAT00000024351	1392	G	T	forward	ENSBTAP00000024351	E1BF01	464	.	.	K	N	KKXKKKKKKKKKKKKKKKKKKKKKKKKKXKKKKXKRKQKKRRRKRRRKKKRKKKKKKRKKC	-0.278	0.8
VTI1B	ENSBTAG00000001948	Leu140Phe	10	79540700	NA	G	A	0.587341	10	79540700	2	64	G:1	A:0	10	79540700	2	44	G:0.886364	A:0.113636	10	79540700	2	10092	G:0.996433	A:0.00356718
ZFYVE26	ENSBTAG00000014334	Ser942Asn	10	79643733	NA	C	T	0.452367	10	79643733	2	64	C:0.90625	T:0.09375	10	79643733	2	44	C:0.863636	T:0.136364	10	79643733	2	10064	C:0.991157	T:0.0088434
ZFYVE26	ENSBTAG00000014334	Arg269Gln	10	79659115	NA	C	T	0.481086	10	79659115	2	64	C:1	T:0	10	79659115	2	44	C:0.772727	T:0.227273	10	79659115	2	9946	C:0.978584	T:0.0214156
ADAM20	ENSBTAG00000038377	Gln480His	10	82177408	82530680	C	G	0.919087	10	82177408	2	64	C:1	G:0	10	82177408	2	44	C:0.886364	G:0.113636	10	82177408	2	10090	C:0.999901	G:9.9108e-05	missense_variant	forward	C	G	ADAM metallopeptidase domain 20 [Source:HGNC Symbol;Acc:HGNC:199]	ENSBTAG00000038377	.	.	ENSBTAT00000055268	1440	G	C	reverse	ENSBTAP00000051721	F1MJM3	480	pfscan IPR001762 Disintegrin domain;pfscan;superfamily IPR001762 Disintegrin domain;pfam IPR001762 Disintegrin domain;smart IPR001762 Disintegrin domain;prints IPR001762 Disintegrin domain	.	Q	H	QQQLHQQQEQQQEQQEQEQVQEQQQQQQRWWWWWQWWWWQHFSNNYD	-0.145	0.4
PAPLN	ENSBTAG00000011680	Thr398Met	10	84718308	85104893	C	T	0.515233	10	84718308	2	64	C:1	T:0	10	84718308	2	44	C:0.886364	T:0.113636	10	84718308	2	9700	C:0.994742	T:0.00525773	missense_variant	forward	C	T	papilin, proteoglycan like sulfated glycoprotein [Source:HGNC Symbol;Acc:HGNC:19262]	ENSBTAG00000011680	.	.	ENSBTAT00000015505	1109	C	T	forward	ENSBTAP00000015505	F1MCY5	370	pfscan IPR000884 Thrombospondin type-1 (TSP1) repeat;superfamily IPR000884 Thrombospondin type-1 (TSP1) repeat;pfam IPR000884 Thrombospondin type-1 (TSP1) repeat;smart IPR000884 Thrombospondin type-1 (TSP1) repeat	.	T	M	TTTASLSSAATTATTTSAAAAAATTAGSMTXTATATSSGGGGGGGGGNSNNSNNNNNGSES	-0.152	0.2
ENSBTAG00000009788	ENSBTAG00000009788	Gly302Asp	10	85029983	85419484	G	A	0.745241	10	85029983	2	64	G:1	A:0	10	85029983	2	44	G:0.886364	A:0.113636	10	85029983	2	10054	G:0.998409	A:0.00159141	intergenic_variant	forward	G	A	.	.	.	.	.	.	.	.	.	.	.	.	.	.	.	.	.	.	.
ELMSAN1	ENSBTAG00000009272	Glu396Asp	10	85144940	85535480	T	G	0.690985	10	85144940	2	64	T:1	G:0	10	85144940	2	44	T:0.863636	G:0.136364	10	85144940	2	9806	T:0.996635	G:0.00336529	missense_variant	forward	T	G	ELM2 and Myb/SANT domain containing 1 [Source:HGNC Symbol;Acc:HGNC:19853]	ENSBTAG00000009272	ELMSAN1	505848	ENSBTAT00000012216	1188	A	C	reverse	ENSBTAP00000012216	E1BI11	396	.	.	E	D	EEEEEEEEEEEEEEEEEEXEEEXEEEEEEDEXXEEKEESSSEEENYQRATRSAEAERSAPFXTH	-0.127	0.5
FAM161B	ENSBTAG00000020329	Glu396Gln	10	85326890	85718213	C	G	0.911574	10	85326890	2	64	C:0.953125	G:0.046875	10	85326890	2	44	C:0.795455	G:0.204545	10	85326890	2	10010	C:0.999101	G:0.000899101	missense_variant	forward	C	G	protein FAM161B [Source:RefSeq peptide;Acc:NP_001019662]	ENSBTAG00000020329	ZNF410	507530	ENSBTAT00000027092	1205	G	C	reverse	ENSBTAP00000027092	F1MQ69	396	pfam IPR019579 Uncharacterised protein family UPF0564	.	E	Q	EEEEEEEEEEEEEEEEEEEEEEEEEEEEEEEEEEEEEEEEEEEEEEEEEEDDDDDEQEE	-0.187	0.9
FAM161B	ENSBTAG00000020329	Ile320Val	10	85327118	85718441	T	C	0.91171	10	85327118	2	64	T:0.953125	C:0.046875	10	85327118	2	44	T:0.795455	C:0.204545	10	85327118	2	10068	T:0.999106	C:0.000893921	missense_variant	forward	T	C	protein FAM161B [Source:RefSeq peptide;Acc:NP_001019662]	ENSBTAG00000020329	ZNF410	507530	ENSBTAT00000027092	977	A	G	reverse	ENSBTAP00000027092	F1MQ69	320	pfam IPR019579 Uncharacterised protein family UPF0564	.	I	V	IIIIIIIIIIIIIIIIIIIIIIIIIIIIIIIIIIIIIIIIIIIIIIIISIIVILTIAI	-0.059	0.9
FAM161B	ENSBTAG00000020329	Leu71Val	10	85330588	85721911	G	C	0.921831	10	85330588	2	64	G:0.953125	C:0.046875	10	85330588	2	44	G:0.772727	C:0.227273	10	85330588	2	10086	G:0.999009	C:0.000991473	missense_variant	forward	G	C	protein FAM161B [Source:RefSeq peptide;Acc:NP_001019662]	ENSBTAG00000020329	ZNF410	507530	ENSBTAT00000027092	230	C	G	reverse	ENSBTAP00000027092	F1MQ69	71	.	.	L	V	LLLVLXLLLLLLLLLLPPLLPLLLLIPLLLLXXLRLLLLLLLLLLLL	-0.147	0.7
ENSBTAG00000053938	ENSBTAG00000053938	Pro84Ser	10	85393097	85785072	G	A	0.919399	10	85393097	2	64	G:0.953125	A:0.046875	10	85393097	2	44	G:0.795455	A:0.204545	10	85393097	2	9912	G:0.999294	A:0.000706215	intron_variant	forward	G	A	basal body orientation factor 1 [Source:HGNC Symbol;Acc:HGNC:19855]	ENSBTAG00000018467	BBOF1	100137993	ENSBTAT00000024578	.	G	A	forward	ENSBTAP00000024578	F1N7L8	.	.	.	.	.	.	.	.
VRTN	ENSBTAG00000005774	Ala381Thr	10	85680226	86074506	G	A	0.46273	10	85680226	2	64	G:1	A:0	10	85680226	2	44	G:0.863636	A:0.136364	10	85680226	2	9812	G:0.990624	A:0.00937627	missense_variant	forward	G	A	vertebrae development associated [Source:HGNC Symbol;Acc:HGNC:20223]	ENSBTAG00000005774	VRTN	528708	ENSBTAT00000007588	1141	G	A	forward	ENSBTAP00000007588	G5E573	381	.	.	A	T	AAAPAPAAASAAAAMAATAAAAPALDDPPPPPPSLLFLLVLFLLL	-0.096	0.3
LTBP2	ENSBTAG00000021957	Arg1889His	10	85792463	86188146	C	T	0.942766	10	85792463	2	64	C:1	T:0	10	85792463	2	44	C:0.818182	T:0.181818	10	85792463	2	9996	C:0.9997	T:0.00030012	missense_variant	forward	C	T	latent transforming growth factor beta binding protein 2 [Source:HGNC Symbol;Acc:HGNC:6715]	ENSBTAG00000021957	LTBP2	281905	ENSBTAT00000029274	5769	G	A	reverse	ENSBTAP00000029274	F1MF86	1889	pfscan IPR000742 EGF-like domain;superfamily;pfam IPR000742 EGF-like domain;smart IPR001881 EGF-like calcium-binding domain;smart IPR000742 EGF-like domain	.	R	H	RRRRRRRRRRRRRRRRRRRRRRRRRRRRRRRRRRRRRRRRRRRRRRRRRRRRRRFVVVYQVI	-0.285	0.8
YLPM1	ENSBTAG00000008287	Arg458Trp	10	86033169	86428860	C	T	0.694311	10	86033169	2	64	C:1	T:0	10	86033169	2	44	C:0.863636	T:0.136364	10	86033169	2	10036	C:0.996513	T:0.00348745	intron_variant	forward	C	T	YLP motif containing 1 [Source:HGNC Symbol;Acc:HGNC:17798]	ENSBTAG00000008287	.	.	ENSBTAT00000010906	.	C	T	forward	ENSBTAP00000010906	E1BGC5	.	.	.	.	.	.	.	.
STON2	ENSBTAG00000025308	His785Gln	10	92559232	93699621	G	C	0.620656	10	92559232	2	64	G:1	C:0	10	92559232	2	44	G:0.75	C:0.25	10	92559232	2	10034	G:0.984254	C:0.0157465	missense_variant	forward	G	C	Bos taurus stonin 2 (STON2), mRNA. [Source:RefSeq mRNA;Acc:NM_001191218]	ENSBTAG00000025308	STON2	785664	ENSBTAT00000061260	2355	C	G	reverse	ENSBTAP00000053529	E1BNH3	785	pfscan IPR028565 Mu homology domain;superfamily IPR028565 Mu homology domain;pfam IPR028565 Mu homology domain;pirsf IPR017110 Stonin	.	H	Q	HHHHHHHHHHHHHHHHHHHHHHHHHHHHHHHHHHHHXHHHHHHHHHHHHNHHQQHHAAHH	-0.467	0.9
TDP1	ENSBTAG00000013138	Val212Met	10	101645344	102702879	G	A	0.960316	10	101645344	2	64	G:1	A:0	10	101645344	2	44	G:0.818182	A:0.181818	10	101645344	2	10090	G:1	A:0	missense_variant	forward	G	A	tyrosyl-DNA phosphodiesterase 1 [Source:HGNC Symbol;Acc:HGNC:18884]	ENSBTAG00000013138	TDP1	517053	ENSBTAT00000017463	648	G	A	forward	ENSBTAP00000017463	F1MST1	212	superfamily;pfam IPR010347 Tyrosyl-DNA phosphodiesterase I	.	V	M	VVVVVVVVVVVVVVVVVVVVVVVVVVVVVVVVVVVVXVVIVVVVVVLVVIVIVVIIIIQIVIIIIVFIL	-0.168	0.9
NRDE2	ENSBTAG00000005427	Asp1074Asn	10	101880494	102939077	C	T	0.736932	10	101880494	2	64	C:1	T:0	10	101880494	2	44	C:0.863636	T:0.136364	10	101880494	2	9902	C:0.997273	T:0.00272672	missense_variant	forward	C	T	protein NRDE2 homolog [Source:RefSeq peptide;Acc:NP_001193436]	ENSBTAG00000005427	NRDE2	100138828	ENSBTAT00000007147	3163	G	A	reverse	ENSBTAP00000007147	F1N543	1055	smart IPR003107 HAT (Half-A-TPR) repeat	.	D	N	NDDEDDEDDDDDDDXDDEDDDDDDDDDEDDDXDDDDDDDEEEEEEEEEEEEEEEEEEHHA	-0.217	0.6
NRDE2	ENSBTAG00000005427	Arg699Trp	10	101883866	102942449	G	A	0.688778	10	101883866	2	64	G:1	A:0	10	101883866	2	44	G:0.795455	A:0.204545	10	101883866	2	9920	G:0.991835	A:0.00816532	missense_variant	forward	G	A	protein NRDE2 homolog [Source:RefSeq peptide;Acc:NP_001193436]	ENSBTAG00000005427	NRDE2	100138828	ENSBTAT00000007147	2038	C	T	reverse	ENSBTAP00000007147	F1N543	680	.	.	R	W	RRRRRRWRQRRRRLPPLPPPPPPPPPPPPRRPPPQQPWRQQQGGGRGSERSGATNTTTCSY	-0.184	0.1
NRDE2	ENSBTAG00000005427	His94Tyr	10	101905583	102964166	G	A	0.443618	10	101905583	2	64	G:1	A:0	10	101905583	2	44	G:0.863636	A:0.136364	10	101905583	2	10092	G:0.990686	A:0.00931431	missense_variant	forward	G	A	protein NRDE2 homolog [Source:RefSeq peptide;Acc:NP_001193436]	ENSBTAG00000005427	NRDE2	100138828	ENSBTAT00000007147	223	C	T	reverse	ENSBTAP00000007147	F1N543	75	pfscan	.	H	Y	HHHHHHHHHHHHHHQYHHHHHHHHYHHHXHHHHHKHHXHHNYYVSHKKKKHKKKH	-0.258	0.7
SPG11	ENSBTAG00000000362	Ile1359Phe	10	103010163	104040411	T	A	0.944992	10	103010163	2	64	T:1	A:0	10	103010163	2	44	T:0.863636	A:0.136364	10	103010163	2	10096	T:1	A:0	missense_variant	forward	T	A	spastic paraplegia 11 (autosomal recessive) [Source:HGNC Symbol;Acc:HGNC:11226]	ENSBTAG00000000362	SPG11	507819	ENSBTAT00000000470	3985	A	T	reverse	ENSBTAP00000000470	F1MEB4	1329	.	.	I	F	MIXIIIIIIILIIIIIIIIIIIIIIIIIIIIXITIIIIELILIIIIMVILIIIILILLLLVP	-0.221	0.8
ENSBTAG00000007516	ENSBTAG00000007516	Leu175Phe	10	103153633	104176248	T	G	0.960316	10	103153633	2	64	T:1	G:0	10	103153633	2	44	T:0.818182	G:0.181818	10	103153633	2	10094	T:1	G:0	non_coding_transcript_exon_variant	forward	T	G	.	ENSBTAG00000007516	.	.	ENSBTAT00000009891	525	A	C	reverse	.	.	.	.	.	.	.	.	.	.
ARID5A	ENSBTAG00000014090	Pro492Thr	11	2568468	2536987	C	A	0.902142	11	2568468	2	64	C:1	A:0	11	2568468	2	44	C:0.795455	A:0.204545	11	2568468	2	9852	C:0.998376	A:0.00162404	missense_variant	forward	C	A	AT-rich interactive domain-containing protein 5A [Source:UniProtKB/Swiss-Prot;Acc:Q3SWY1]	ENSBTAG00000014090	ARID5A	524118	ENSBTAT00000064181	1332	C	A	forward	ENSBTAP00000054489	G3MY61	425	.	.	P	T	PPPPPPPPSSPPPPPPPPPPPPPPPPPPPPPPPPTAPQT	-0.422	0.8
KANSL3	ENSBTAG00000004497	Pro769Leu	11	2589707	2558227	G	A	0.863759	11	2589707	2	64	G:1	A:0	11	2589707	2	44	G:0.795455	A:0.204545	11	2589707	2	9718	G:0.99753	A:0.00246964	missense_variant	forward	G	A	KAT8 regulatory NSL complex subunit 3 [Source:HGNC Symbol;Acc:HGNC:25473]	ENSBTAG00000004497	KANSL3	618190	ENSBTAT00000005897	2421	C	T	reverse	ENSBTAP00000005897	F1MAT9	769	pfscan	.	P	L	PPSPPLPPPPPPPPPPPPPPPPPPPPPPPPPPPPPXPPPPSPPPPPPPPAPPPPPLPPPISA	-0.552	0.8
FER1L5	ENSBTAG00000003963	Pro1757Leu	11	2681531	2649451	C	T	0.667945	11	2681531	2	64	C:0.96875	T:0.03125	11	2681531	2	44	C:0.818182	T:0.181818	11	2681531	2	9930	C:0.993454	T:0.00654582	missense_variant	forward	C	T	fer-1 like family member 5 [Source:HGNC Symbol;Acc:HGNC:19044]	ENSBTAG00000003963	.	.	ENSBTAT00000004788	5312	C	T	forward	ENSBTAP00000004788	F1MUK0	1771	pfscan IPR000008 C2 domain;superfamily IPR000008 C2 domain;smart IPR000008 C2 domain	.	P	L	PLLLLLLLLLLLLLLLLLLLLLLLLLLLLLLLLLLLPPLLMMMMMP	0.346	-0.3
REV1	ENSBTAG00000043999	Pro330Leu	11	4571663	NA	G	A	0.944853	11	4571663	2	64	G:1	A:0	11	4571663	2	44	G:0.863636	A:0.136364	11	4571663	2	10000	G:1	A:0
REV1	ENSBTAG00000043999	Arg221His	11	4571990	NA	C	T	0.803126	11	4571990	2	64	C:0.96875	T:0.03125	11	4571990	2	44	C:0.795455	T:0.204545	11	4571990	2	10048	C:0.996019	T:0.00398089
CHST10	ENSBTAG00000004328	Arg219Cys	11	5502885	5471128	G	A	0.944973	11	5502885	2	64	G:1	A:0	11	5502885	2	44	G:0.863636	A:0.136364	11	5502885	2	10060	G:1	A:0	missense_variant	forward	G	A	carbohydrate sulfotransferase 10 [Source:HGNC Symbol;Acc:HGNC:19650]	ENSBTAG00000004328	CHST10	511215	ENSBTAT00000005667	669	C	T	reverse	ENSBTAP00000005667	A5D799	203	superfamily IPR027417 P-loop containing nucleoside triphosphate hydrolase;pfam IPR005331 Sulfotransferase	.	R	C	RRRRRRRRRRRRRRRRRRRRRRRRRRRRRRRRRRRRRRRRRRRRRRRRRRRRRRRRRRXRRRRRNGTEENPKPN	-0.478	0.8
NMS	ENSBTAG00000034184	Thr84Arg	11	5542553	5511325	C	G	0.819483	11	5542553	2	64	C:1	G:0	11	5542553	2	44	C:0.863636	G:0.136364	11	5542553	2	10088	C:0.998612	G:0.00138779	missense_variant	forward	C	G	Neuromedin-S [Source:UniProtKB/Swiss-Prot;Acc:Q0VBW8]	ENSBTAG00000034184	NMS	768331	ENSBTAT00000048447	349	C	G	forward	ENSBTAP00000045486	Q0VBW8	81	.	.	T	R	TTTTSSSTTTTTTTSTATSTAATSATTITTAIX	-0.275	0.6
DGUOK	ENSBTAG00000012037	Gly87Ser	11	10707088	10687582	C	T	0.936031	11	10707088	2	64	C:1	T:0	11	10707088	2	44	C:0.75	T:0.25	11	10707088	2	10082	C:0.998711	T:0.00128943	missense_variant	forward	C	T	deoxyguanosine kinase [Source:HGNC Symbol;Acc:HGNC:2858]	ENSBTAG00000012037	DGUOK	509834	ENSBTAT00000047239	290	G	A	reverse	ENSBTAP00000044459	Q2KIN2	87	superfamily IPR027417 P-loop containing nucleoside triphosphate hydrolase	.	G	S	GCCCFFYFCFCCSSSCGCDCCCCCCCCSCCSCSSGSGGSGFSSSSGSSPASSSASLTT	0.103	-0.1
ALMS1	ENSBTAG00000011172	Lys3614Glu	11	10931996	10919581	T	C	0.965482	11	10931996	2	64	T:1	C:0	11	10931996	2	44	T:0.795455	C:0.204545	11	10931996	2	10068	T:1	C:0	intron_variant	forward	T	C	ALMS1, centrosome and basal body associated protein [Source:HGNC Symbol;Acc:HGNC:428]	ENSBTAG00000011172	.	.	ENSBTAT00000047267	.	A	G	reverse	ENSBTAP00000044487	E1B958	.	.	.	.	.	.	.	.
DYSF	ENSBTAG00000013290	Ala277Thr	11	13060137	13055515	C	T	0.580578	11	13060137	2	64	C:1	T:0	11	13060137	2	44	C:0.886364	T:0.113636	11	13060137	2	10022	C:0.995909	T:0.004091	missense_variant	forward	C	T	dysferlin [Source:HGNC Symbol;Acc:HGNC:3097]	ENSBTAG00000013290	DYSF	508157	ENSBTAT00000033154	1290	G	A	reverse	ENSBTAP00000033077	F1MB01	277	pfscan IPR000008 C2 domain;superfamily IPR000008 C2 domain;pfam IPR000008 C2 domain;smart IPR000008 C2 domain	.	A	T	AAXXXAAAGLAGLAAGAVLAASXSSAXASSALAVASAASASASSSSSSSSASSKKKEE	-0.103	0.4
FIGLA	ENSBTAG00000008905	Ala33Val	11	13600542	13613007	C	T	0.515619	11	13600542	2	64	C:0.96875	T:0.03125	11	13600542	2	44	C:0.681818	T:0.318182	11	13600542	2	8978	C:0.9638	T:0.0361996	missense_variant	forward	C	T	folliculogenesis specific bHLH transcription factor [Source:HGNC Symbol;Acc:HGNC:24669]	ENSBTAG00000008905	FIGLA	528891	ENSBTAT00000011723	98	C	T	forward	ENSBTAP00000011723	B2D2I8	33	.	.	A	V	PAASPPPASPPPPPPMPTPLPLLPAPPSS	-0.083	0
ENSBTAG00000053553	ENSBTAG00000053553	Leu301Trp	11	19643314	19667291	T	G	0.522966	11	19643314	2	64	T:0.984375	G:0.015625	11	19643314	2	44	T:0.772727	G:0.227273	11	19643314	2	10016	T:0.981729	G:0.0182708	intron_variant	forward	T	G	CCAAT/enhancer binding protein zeta [Source:HGNC Symbol;Acc:HGNC:24218]	ENSBTAG00000039770	CEBPZ	507575	ENSBTAT00000053855	.	A	C	reverse	ENSBTAP00000050307	F1MHM7	.	.	.	.	.	.	.	.
PSME4	ENSBTAG00000020262	Asp390Asn	11	36629132	36480454	C	T	0.978704	11	36629132	2	64	C:1	T:0	11	36629132	2	44	C:0.681818	T:0.318182	11	36629132	2	10096	C:0.999901	T:9.90491e-05	missense_variant	forward	C	T	Proteasome activator complex subunit 4 [Source:UniProtKB/Swiss-Prot;Acc:F1MKX4]	ENSBTAG00000020262	PSME4	528142	ENSBTAT00000027001	1168	G	A	reverse	ENSBTAP00000027001	F1MKX4	390	superfamily IPR016024 Armadillo-type fold	.	D	N	DDDDDDDDDDDDDDDDDDDXDDDDDDDDDDDDDDDXDDDXDDDDDDDDDDDDEDEEEEDEEDEDEDEDDEDDDQD	-0.286	0.8
PRORSD1	ENSBTAG00000017460	Met96Arg	11	38005923	37859150	T	G	0.550183	11	38005923	2	64	T:0.765625	G:0.234375	11	38005923	2	44	T:0.295455	G:0.704545	11	38005923	2	9486	T:0.854733	G:0.145267	start_lost	forward	T	G	Prolyl-tRNA synthetase associated domain-containing protein 1 [Source:UniProtKB/Swiss-Prot;Acc:A1A4Q2]	ENSBTAG00000017460	PRORSD1	526913	ENSBTAT00000023208	27	T	G	forward	ENSBTAP00000023208	A1A4Q2	1	.	.	M	R	MMMMMVMMMMMMMMMMMMMMLMMMMAKSMKRARKVMV	-0.261	0.7
VRK2	ENSBTAG00000033801	Glu348Ala	11	40791044	40649662	A	C	0.462492	11	40791044	2	64	A:0.890625	C:0.109375	11	40791044	2	42	A:0.380952	C:0.619048	11	40791044	2	10062	A:0.854204	C:0.145796	missense_variant	forward	A	C	serine/threonine-protein kinase VRK2 [Source:RefSeq peptide;Acc:NP_001069319]	ENSBTAG00000033801	VRK2	523902	ENSBTAT00000047969	1292	A	C	forward	ENSBTAP00000045115	F1N6T1	381	.	.	E	A	AAAAAAAAATAAAAAAATAAATDAKAAAAAAAARQXAKKKKQTKTMAKSADAKVERSSRKAEQ	0.134	0
VRK2	ENSBTAG00000033801	Arg389His	11	40791167	40649785	G	A	0.686552	11	40791167	2	64	G:0.90625	A:0.09375	11	40791167	2	44	G:0.5	A:0.5	11	40791167	2	10076	G:0.953553	A:0.046447	missense_variant	forward	G	A	serine/threonine-protein kinase VRK2 [Source:RefSeq peptide;Acc:NP_001069319]	ENSBTAG00000033801	VRK2	523902	ENSBTAT00000047969	1415	G	A	forward	ENSBTAP00000045115	F1N6T1	422	.	.	R	H	FLLLSLLLLLMMMMMMMMMMMMILMVMAIMMFSQXMVLMMRIILVQKEEKQQRQQAKELQQ	-0.061	-0.2
GCC2	ENSBTAG00000016038	Leu901Phe	11	44828538	44690573	G	A	0.668886	11	44828538	2	64	G:0.984375	A:0.015625	11	44828538	2	44	G:0.840909	A:0.159091	11	44828538	2	10078	G:0.995138	A:0.00486208	missense_variant	forward	G	A	GRIP and coiled-coil domain containing 2 [Source:HGNC Symbol;Acc:HGNC:23218]	ENSBTAG00000016038	GCC2	539484	ENSBTAT00000021345	2727	C	T	reverse	ENSBTAP00000021345	E1BB16	901	pfscan;superfamily	.	L	F	FFFFFFLFFFFFFFFCFPXFLFFSLFLFFFFSFFFLYFFSSSGESEWGGNEMMAMNGTAYVKA	0.157	-0.1
GCC2	ENSBTAG00000016038	Ile839Val	11	44828724	44690759	T	C	0.873236	11	44828724	2	64	T:1	C:0	11	44828724	2	44	T:0.818182	C:0.181818	11	44828724	2	10086	T:0.998414	C:0.00158636	missense_variant	forward	T	C	GRIP and coiled-coil domain containing 2 [Source:HGNC Symbol;Acc:HGNC:23218]	ENSBTAG00000016038	GCC2	539484	ENSBTAT00000021345	2541	A	G	reverse	ENSBTAP00000021345	E1BB16	839	pfscan	.	I	V	VPVVVKVVVVVVIVVVVIXVIVIVIAIVVVVVVVAVVXDIIDDNSGGNDVDSNNDNDNTLDNEAEA	0.029	0.1
GCC2	ENSBTAG00000016038	Arg661Gln	11	44829257	44691292	C	T	0.863337	11	44829257	2	64	C:1	T:0	11	44829257	2	44	C:0.818182	T:0.181818	11	44829257	2	10096	C:0.998217	T:0.00178288	missense_variant	forward	C	T	GRIP and coiled-coil domain containing 2 [Source:HGNC Symbol;Acc:HGNC:23218]	ENSBTAG00000016038	GCC2	539484	ENSBTAT00000021345	2008	G	A	reverse	ENSBTAP00000021345	E1BB16	661	pfscan	.	R	Q	QEQEQQKQQQQQQQQQQQXQQQQQQQQQQQQQQQQQQQQQQQKQEEQREEQEEEQQEQRKGEQSEE	0.198	0.2
GCC2	ENSBTAG00000016038	Ala337Ser	11	44830230	44692265	C	A	0.878182	11	44830230	2	64	C:1	A:0	11	44830230	2	44	C:0.818182	A:0.181818	11	44830230	2	10070	C:0.99851	A:0.00148957	missense_variant	forward	C	A	GRIP and coiled-coil domain containing 2 [Source:HGNC Symbol;Acc:HGNC:23218]	ENSBTAG00000016038	GCC2	539484	ENSBTAT00000021345	1035	G	T	reverse	ENSBTAP00000021345	E1BB16	337	pfscan	.	A	S	ATAATTTTTTTTTTTSTSXTSATTSTSTSTATTTSTTTTSSSSISASSLTATAVAAATAALVAQ	0.024	0.3
GCC2	ENSBTAG00000016038	Gln248Glu	11	44830497	44692532	G	C	0.844044	11	44830497	2	64	G:1	C:0	11	44830497	2	44	G:0.840909	C:0.159091	11	44830497	2	10070	G:0.998411	C:0.00158888	missense_variant	forward	G	C	GRIP and coiled-coil domain containing 2 [Source:HGNC Symbol;Acc:HGNC:23218]	ENSBTAG00000016038	GCC2	539484	ENSBTAT00000021345	768	C	G	reverse	ENSBTAP00000021345	E1BB16	248	pfscan	.	Q	E	QXQQQQQQQQQQQQQKQQQKQRQKQKQQQQQQQXQQQQKKQQQQQQQQQEEEQEEQEEESQT	-0.114	0.8
GCC2	ENSBTAG00000016038	Glu75Lys	11	44832018	44694053	C	T	0.883425	11	44832018	2	64	C:1	T:0	11	44832018	2	44	C:0.818182	T:0.181818	11	44832018	2	10082	C:0.998611	T:0.00138861	missense_variant	forward	C	T	GRIP and coiled-coil domain containing 2 [Source:HGNC Symbol;Acc:HGNC:23218]	ENSBTAG00000016038	GCC2	539484	ENSBTAT00000021345	249	G	A	reverse	ENSBTAP00000021345	E1BB16	75	pfscan	.	E	K	EIEEEEEEEEEEEKEEEEEEEEEEEEEDEEEEEEEEEEEEEEEEDDEEEEEEEEEEKMK	-0.226	0.9
ENSBTAG00000054241	ENSBTAG00000054241	Gln237Glu	11	44846327	44708362	G	C	0.978425	11	44846327	2	64	G:1	C:0	11	44846327	2	40	G:0.725	C:0.275	11	44846327	2	10066	G:1	C:0	missense_variant	forward	G	C	.	ENSBTAG00000016032	.	.	ENSBTAT00000021337	481	C	G	reverse	ENSBTAP00000021337	F1N5Q0	161	superfamily IPR027417 P-loop containing nucleoside triphosphate hydrolase;pfam IPR000863 Sulfotransferase domain	.	Q	E	QQQQQLQXQQQRQQQQQQQQXQQQQQEQLLNCQKKKKDDEEEDDEEEEEEEEDDDEDDDA	-0.02	0.5
ENSBTAG00000054883	ENSBTAG00000054883	Gly239Arg	11	44903215	44765218	C	T	0.746342	11	44903215	2	64	C:0.984375	T:0.015625	11	44903215	2	44	C:0.772727	T:0.227273	11	44903215	2	10066	C:0.992847	T:0.00715279	downstream_gene_variant	forward	C	T	sulfotransferase family 1C member 3 [Source:HGNC Symbol;Acc:HGNC:33543]	ENSBTAG00000002803	SULT1C3	615528	ENSBTAT00000003630	.	G	A	reverse	ENSBTAP00000003630	E1BIS9	.	.	.	.	.	.	.	.
ENSBTAG00000034555	ENSBTAG00000034555	Gln36Lys	11	45896449	45758222	G	T	0.772468	11	45896449	2	64	G:1	T:0	11	45896449	2	44	G:0.818182	T:0.181818	11	45896449	2	10034	G:0.995715	T:0.00428543	intergenic_variant	forward	G	T	.	.	.	.	.	.	.	.	.	.	.	.	.	.	.	.	.	.	.
PSD4	ENSBTAG00000019072	Ser320Cys	11	46885535	46754535	A	T	0.417428	11	46885535	2	64	A:0.96875	T:0.03125	11	46885535	2	44	A:0.772727	T:0.227273	11	46885535	2	10006	A:0.973016	T:0.0269838	missense_variant	forward	A	T	pleckstrin and Sec7 domain containing 4 [Source:HGNC Symbol;Acc:HGNC:19096]	ENSBTAG00000019072	.	.	ENSBTAT00000025391	958	A	T	forward	ENSBTAP00000025391	F1MKP9	320	.	.	S	C	SDGDCDGSGGGDAGGGGGSGGTDAGDGLGDADGXLVVSAAASS	-0.152	0.1
EIF2AK3	ENSBTAG00000000184	Ala535Thr	11	47486727	47355684	G	A	0.458383	11	47486727	2	64	G:0.9375	A:0.0625	11	47486727	2	44	G:0.75	A:0.25	11	47486727	2	10096	G:0.972167	A:0.0278328	missense_variant	forward	G	A	eukaryotic translation initiation factor 2 alpha kinase 3 [Source:HGNC Symbol;Acc:HGNC:3255]	ENSBTAG00000000184	EIF2AK3	535820	ENSBTAT00000000210	1796	G	A	forward	ENSBTAP00000000210	A5D791	535	.	.	A	T	AAAAATAAAAAAAAAAAAAAAAAAAAAAAAAXAAAAXATAAAAAAAAAAAAAAAATAAAAAATAAVVSHN	-0.204	0.8
ENSBTAG00000050900	ENSBTAG00000050900	Gly61Glu	11	52147337	52060636	G	A	0.878498	11	52147337	2	64	G:0.96875	A:0.03125	11	52147337	2	44	G:0.863636	A:0.136364	11	52147337	2	10088	G:0.999504	A:0.000495638	intergenic_variant	forward	G	A	.	.	.	.	.	.	.	.	.	.	.	.	.	.	.	.	.	.	.
ETAA1	ENSBTAG00000011727	Asp217His	11	65845061	65819490	G	C	0.548165	11	65845061	2	62	G:0.967742	C:0.0322581	11	65845061	2	44	G:0.840909	C:0.159091	11	65845061	2	10076	G:0.991564	C:0.00843589	missense_variant	forward	G	C	Ewing s tumor-associated antigen 1 homolog [Source:UniProtKB/Swiss-Prot;Acc:Q08DI1]	ENSBTAG00000011727	ETAA1	282224	ENSBTAT00000015577	765	G	C	forward	ENSBTAP00000015577	Q08DI1	217	.	.	D	H	DDDDDDDDDDGDDDDDDDDDDDDDDDDDDDDDNDDNDDGDDNTGNGGDGK	-0.364	0.7
ALK	ENSBTAG00000007379	Ala687Ser	11	70624282	70609537	G	T	0.665631	11	70624282	2	64	G:0.9375	T:0.0625	11	70624282	2	44	G:0.818182	T:0.181818	11	70624282	2	10050	G:0.993532	T:0.00646766	missense_variant	forward	G	T	anaplastic lymphoma receptor tyrosine kinase [Source:HGNC Symbol;Acc:HGNC:427]	ENSBTAG00000007379	.	.	ENSBTAT00000009703	1279	G	T	forward	ENSBTAP00000009703	F1MUQ3	427	pfscan	.	A	S	AAAAAAAAAAXAAAAAXXAAAAAAAAAAAAAAAAAAAAAAAAAAAAAASGSSSSSSSSGG	-0.12	0.8
CLIP4	ENSBTAG00000007378	Val87Ile	11	70723278	70708637	C	T	0.733719	11	70723278	2	64	C:1	T:0	11	70723278	2	44	C:0.840909	T:0.159091	11	70723278	2	10066	C:0.996324	T:0.00367574	missense_variant	forward	C	T	CAP-Gly domain-containing linker protein 4 [Source:RefSeq peptide;Acc:NP_001095490]	ENSBTAG00000007378	CLIP4	515213	ENSBTAT00000009702	501	G	A	reverse	ENSBTAP00000009702	F1MUQ4	87	.	.	V	I	VIVIIIIIIIIIVIVIIIVIILIIIIXIIIIIIVVXIVIIIIIVIIIVVVAVLVLLLLVLVI	0.028	0.7
PLB1	ENSBTAG00000018669	Ser804Pro	11	71151497	71140095	A	G	0.71777	11	71151497	2	64	A:1	G:0	11	71151497	2	44	A:0.818182	G:0.181818	11	71151497	2	10070	A:0.994638	G:0.00536246	intron_variant	forward	A	G	phospholipase B1 [Source:HGNC Symbol;Acc:HGNC:30041]	ENSBTAG00000018669	PLB1	506508	ENSBTAT00000024845	.	T	C	reverse	ENSBTAP00000024845	F1MRH1	.	.	.	.	.	.	.	.
ABHD1	ENSBTAG00000007077	Thr215Met	11	72509629	72498340	G	A	0.63948	11	72509629	2	64	G:0.984375	A:0.015625	11	72509629	2	44	G:0.795455	A:0.204545	11	72509629	2	10008	G:0.990608	A:0.00939249	missense_variant	forward	G	A	Protein ABHD1 [Source:UniProtKB/Swiss-Prot;Acc:Q3T0A0]	ENSBTAG00000007077	ABHD1	510774	ENSBTAT00000009303	679	C	T	reverse	ENSBTAP00000009303	Q3T0A0	215	superfamily IPR029058 Alpha/Beta hydrolase fold;pfam IPR000073 Alpha/beta hydrolase fold-1;pirsf IPR012020 AB-hydrolase ABHD1/2/3	.	T	M	TMTXTMTMTKGTTAAATATTTAATAATATDTTTTAVKQRMKKKKKKKKKKKKKKVTKEEE	-0.115	0.2
EMILIN1	ENSBTAG00000011324	Pro428Leu	11	72554315	72542802	G	A	0.769965	11	72554315	2	64	G:0.984375	A:0.015625	11	72554315	2	44	G:0.772727	A:0.227273	11	72554315	2	9808	G:0.993883	A:0.00611746	missense_variant	forward	G	A	elastin microfibril interfacer 1 [Source:HGNC Symbol;Acc:HGNC:19880]	ENSBTAG00000011324	EMILIN1	540451	ENSBTAT00000015049	1520	C	T	reverse	ENSBTAP00000015049	E1BLS8	428	.	.	P	L	PPRPPPPPPPPLPPPPPPPPSPPPPPPPPPPPXPPPHQRGGEEEGEGEEGGEGGEGERQ	-0.398	0.4
AGBL5	ENSBTAG00000013403	Thr635Ile	11	72577737	72566223	G	A	0.668216	11	72577737	2	64	G:0.984375	A:0.015625	11	72577737	2	44	G:0.772727	A:0.227273	11	72577737	2	10056	G:0.989757	A:0.0102426	missense_variant	forward	G	A	Cytosolic carboxypeptidase-like protein 5 [Source:UniProtKB/Swiss-Prot;Acc:Q58CX9]	ENSBTAG00000013403	AGBL5	538585	ENSBTAT00000017831	2148	C	T	reverse	ENSBTAP00000017831	Q58CX9	635	pfscan	.	T	I	TTTPPTTTPPTTATTTTTTATTTTAATTTTTTTTTXTXTTTAAATSSSGSTTCSTTAT	-0.296	0.6
DRC1	ENSBTAG00000009649	Arg493His	11	73102650	73091800	C	T	0.678916	11	73102650	2	64	C:1	T:0	11	73102650	2	44	C:0.818182	T:0.181818	11	73102650	2	10058	C:0.992344	T:0.0076556	missense_variant	forward	C	T	Dynein regulatory complex protein 1 [Source:UniProtKB/Swiss-Prot;Acc:Q32KY1]	ENSBTAG00000009649	DRC1	509524	ENSBTAT00000012714	1555	G	A	reverse	ENSBTAP00000012714	Q32KY1	493	.	.	R	H	RRRRRRRRRRRKKKRKRKKRRKKKKRKKRTTKKRRRRRKKKKLKKKKKKKDEMQKLKKMKKR	-0.227	0.5
DTNB	ENSBTAG00000021072	Pro632Ser	11	73934473	73926420	C	T	0.918428	11	73934473	2	64	C:1	T:0	11	73934473	2	44	C:0.886364	T:0.113636	11	73934473	2	9902	C:0.999899	T:0.00010099	intron_variant	forward	C	T	dystrobrevin beta [Source:HGNC Symbol;Acc:HGNC:3058]	ENSBTAG00000021072	DTNB	534119	ENSBTAT00000028063	.	C	T	forward	ENSBTAP00000028063	E1BJB8	.	.	.	.	.	.	.	.
APOB	ENSBTAG00000008505	Leu1436His	11	77916472	78028913	T	A	0.487507	11	77916472	2	64	T:0.6875	A:0.3125	11	77916472	2	44	T:0.159091	A:0.840909	11	77916472	2	10060	T:0.755964	A:0.244036	missense_variant	forward	T	A	apolipoprotein B [Source:HGNC Symbol;Acc:HGNC:603]	ENSBTAG00000008505	APOB	494004	ENSBTAT00000038995	4307	T	A	forward	ENSBTAP00000038799	E1BNR0	1436	superfamily IPR000219 Dbl homology (DH) domain	.	L	H	HHXYHHHHHHXHHHHHHHHHHHHHHHHHHHHHHHHHHLHKRGRRRGEYQEDEVEEEEEEEEEEEEEEEEEEEEY	0.424	-0.7
APOB	ENSBTAG00000008505	Val2052Ala	11	77918320	78030761	T	C	0.700666	11	77918320	2	64	T:0.765625	C:0.234375	11	77918320	2	44	T:0.25	C:0.75	11	77918320	2	10070	T:0.902582	C:0.0974181	missense_variant	forward	T	C	apolipoprotein B [Source:HGNC Symbol;Acc:HGNC:603]	ENSBTAG00000008505	APOB	494004	ENSBTAT00000038995	6155	T	C	forward	ENSBTAP00000038799	E1BNR0	2052	superfamily IPR000219 Dbl homology (DH) domain	.	V	A	VVXVVVVVVVVAVVVVVIVVVVVVXIVVDVVVVVFFTTSSSSSSSSSSASSSQTSSASSASSSSSSSSSSASSDV	-0.012	0.2
APOB	ENSBTAG00000008505	Asn2212His	11	77918799	78031240	A	C	0.498672	11	77918799	2	60	A:0.716667	C:0.283333	11	77918799	2	40	A:0.15	C:0.85	11	77918799	2	10042	A:0.759012	C:0.240988	missense_variant	forward	A	C	apolipoprotein B [Source:HGNC Symbol;Acc:HGNC:603]	ENSBTAG00000008505	APOB	494004	ENSBTAT00000038995	6634	A	C	forward	ENSBTAP00000038799	E1BNR0	2212	superfamily IPR000219 Dbl homology (DH) domain	.	N	H	NTNNTNNNNNNNNHNNHNNNTHNNNNSNNNNNNNNTYYNQTTTTTTKITSTSTWKTALKTIWKA	-0.158	0.4
APOB	ENSBTAG00000008505	Ala2778Val	11	77920498	78032939	C	T	0.890596	11	77920498	2	64	C:1	T:0	11	77920498	2	44	C:0.727273	T:0.272727	11	77920498	2	10088	C:0.99663	T:0.00337034	missense_variant	forward	C	T	apolipoprotein B [Source:HGNC Symbol;Acc:HGNC:603]	ENSBTAG00000008505	APOB	494004	ENSBTAT00000038995	8333	C	T	forward	ENSBTAP00000038799	E1BNR0	2778	superfamily IPR000219 Dbl homology (DH) domain	.	A	V	VAAAAAAAAASXAAAAAAAAAVAAAAAAAAAAAXAAPPPPPPPPPPPPPPPPPPPPPPPPHPPPPPPPPPPPR	-0.145	0.3
APOB	ENSBTAG00000008505	Phe2818Ser	11	77920618	78033059	T	C	0.48507	11	77920618	2	64	T:0.6875	C:0.3125	11	77920618	2	44	T:0.159091	C:0.840909	11	77920618	2	10040	T:0.75498	C:0.24502	missense_variant	forward	T	C	apolipoprotein B [Source:HGNC Symbol;Acc:HGNC:603]	ENSBTAG00000008505	APOB	494004	ENSBTAT00000038995	8453	T	C	forward	ENSBTAP00000038799	E1BNR0	2818	superfamily IPR000219 Dbl homology (DH) domain	.	F	S	SSTSSSFSSSFXSSFSSSSSSSSSSSSSSFFSSXSSSSSNSASSTATNTTNTTSTTTTTTVASMTTTSTTQK	0.243	-0.2
APOB	ENSBTAG00000008505	Lys2859Glu	11	77920740	78033181	A	G	0.486521	11	77920740	2	64	A:0.671875	G:0.328125	11	77920740	2	44	A:0.159091	G:0.840909	11	77920740	2	10022	A:0.755937	G:0.244063	missense_variant	forward	A	G	apolipoprotein B [Source:HGNC Symbol;Acc:HGNC:603]	ENSBTAG00000008505	APOB	494004	ENSBTAT00000038995	8575	A	G	forward	ENSBTAP00000038799	E1BNR0	2859	superfamily IPR000219 Dbl homology (DH) domain	.	K	E	EEEEEEEEEEEXEEEEEEEEEKEEEEEEEEEEEREEEEEDEEEEEESKDDEDDQDNDNKDTNQVENTDNGE	0.183	0.1
APOB	ENSBTAG00000008505	Glu3262Lys	11	77921949	78034390	G	A	0.901886	11	77921949	2	64	G:0.96875	A:0.03125	11	77921949	2	44	G:0.613636	A:0.386364	11	77921949	2	10086	G:0.993754	A:0.00624628	missense_variant	forward	G	A	apolipoprotein B [Source:HGNC Symbol;Acc:HGNC:603]	ENSBTAG00000008505	APOB	494004	ENSBTAT00000038995	9784	G	A	forward	ENSBTAP00000038799	E1BNR0	3262	superfamily IPR000219 Dbl homology (DH) domain	.	E	K	EGGGSSGXGDGXGGSSGGGSSGGSSGGSGGGGGGGGGGGGGGGSGSSGTSSTTSSGA	-0.008	-0.2
APOB	ENSBTAG00000008505	Val3283Ile	11	77922012	78034453	G	A	0.616278	11	77922012	2	64	G:0.96875	A:0.03125	11	77922012	2	44	G:0.75	A:0.25	11	77922012	2	10084	G:0.984232	A:0.0157676	missense_variant	forward	G	A	apolipoprotein B [Source:HGNC Symbol;Acc:HGNC:603]	ENSBTAG00000008505	APOB	494004	ENSBTAT00000038995	9847	G	A	forward	ENSBTAP00000038799	E1BNR0	3283	superfamily IPR000219 Dbl homology (DH) domain	.	V	I	VVVVVVVXVVVVVVVVVVVVVVVVVVVVVVVMLMLMVVVVVVVIVVVVVVVVVL	-0.052	0.9
APOB	ENSBTAG00000008505	Ser3824Leu	11	77923636	78036077	C	T	0.706942	11	77923636	2	64	C:0.96875	T:0.03125	11	77923636	2	44	C:0.772727	T:0.227273	11	77923636	2	10056	C:0.99115	T:0.00885044	missense_variant	forward	C	T	apolipoprotein B [Source:HGNC Symbol;Acc:HGNC:603]	ENSBTAG00000008505	APOB	494004	ENSBTAT00000038995	11471	C	T	forward	ENSBTAP00000038799	E1BNR0	3824	superfamily IPR000219 Dbl homology (DH) domain	.	S	L	SSSSXSSSSSSSXSPSSSPSSSRSSSPSSPSSSSSSPPSTSSSSSSSTDTNTTTTAS	-0.312	0.7
ENSBTAG00000049117	ENSBTAG00000049117	Arg58Trp	11	78445517	78511232	G	A	0.52602	11	78445517	2	64	G:0.96875	A:0.03125	11	78445517	2	44	G:0.75	A:0.25	11	78445517	2	9980	G:0.978257	A:0.0217435	synonymous_variant	forward	G	A	.	ENSBTAG00000016270	.	.	ENSBTAT00000021642	954	C	T	reverse	ENSBTAP00000021642	F1N2F8	318	pfam IPR004841 Amino acid permease/ SLC12A domain;pirsf IPR002293 Amino acid/polyamine transporter I	.	F	F	.	.	.
NT5C1B	ENSBTAG00000005270	Glu447Gly	11	80153048	80254630	A	G	0.682975	11	80153048	2	64	A:0.984375	G:0.015625	11	80153048	2	44	A:0.886364	G:0.113636	11	80153048	2	10078	A:0.997817	G:0.00218297	missense_variant	forward	A	G	.	ENSBTAG00000005270	NT5C1B	527380	ENSBTAT00000006950	1384	A	G	forward	ENSBTAP00000006950	F1ML59	447	pfam IPR010394 5-nucleotidase	.	E	G	EEEEEEEEEEEDEEDDEEDDEDDEDEEEDEEDEDEEEEXEXELEEEEEEEEEEEEEEEEEEEEEEEEE	-0.404	0.8
LPIN1	ENSBTAG00000007689	Ala620Val	11	86105422	86072709	G	A	0.965288	11	86105422	2	64	G:1	A:0	11	86105422	2	44	G:0.659091	A:0.340909	11	86105422	2	10040	G:0.999004	A:0.000996016	missense_variant	forward	G	A	phosphatidate phosphatase LPIN1 [Source:RefSeq peptide;Acc:NP_001193085]	ENSBTAG00000007689	.	.	ENSBTAT00000043424	2191	C	T	reverse	ENSBTAP00000040997	E1BPE8	621	.	.	A	V	AAAAAPAAAAAAXPAAAXAAAAAPAAAVATPPATVAXSADPSMSMNCCCCXCD	-0.149	0.4
C11H2orf50	ENSBTAG00000001903	Trp79Arg	11	86650808	86620443	A	G	0.413118	11	86650808	2	64	A:1	G:0	11	86650808	2	44	A:0.681818	G:0.318182	11	86650808	2	9906	A:0.949122	G:0.0508783	missense_variant	forward	A	G	Uncharacterized protein C2orf50 homolog [Source:UniProtKB/Swiss-Prot;Acc:Q1JPL0]	ENSBTAG00000001903	C11H2orf50	510955	ENSBTAT00000002474	315	T	C	reverse	ENSBTAP00000002474	Q1JPL0	53	.	.	W	R	PRRRRRRRRRRWWRERQQQRQ	0.295	-0.1
ASAP2	ENSBTAG00000002329	Ser861Ile	11	88038688	88020272	C	A	0.962383	11	88038688	2	64	C:1	A:0	11	88038688	2	44	C:0.636364	A:0.363636	11	88038688	2	9816	C:0.998574	A:0.00142624	missense_variant	forward	C	A	ArfGAP with SH3 domain, ankyrin repeat and PH domain 2 [Source:HGNC Symbol;Acc:HGNC:2721]	ENSBTAG00000002329	.	.	ENSBTAT00000003007	2402	G	T	reverse	ENSBTAP00000003007	F1MKZ2	801	pfscan;superfamily IPR001452 SH3 domain	.	S	I	SSSSNGSSGSSSSSSSSNSNSSSNSGSSNSGXSSNNNNNNNNNNSSSNTNNSNNSST	-0.329	0.6
KIDINS220	ENSBTAG00000007963	Ser302Asn	11	88517798	88497730	G	A	0.494843	11	88517798	2	62	G:1	A:0	11	88517798	2	44	G:0.795455	A:0.204545	11	88517798	2	10026	G:0.983443	A:0.016557	missense_variant	forward	G	A	kinase D-interacting substrate 220kDa [Source:HGNC Symbol;Acc:HGNC:29508]	ENSBTAG00000007963	KIDINS220	536267	ENSBTAT00000061437	905	G	A	forward	ENSBTAP00000053227	E1BMF4	302	pfscan IPR020683 Ankyrin repeat-containing domain;superfamily IPR020683 Ankyrin repeat-containing domain;smart IPR002110 Ankyrin repeat	.	S	N	NNNNXNNNNNNNNNNNNNNNNNNNNNNSNNNXNNNXNNNNNNNNNNSNNGSNNNGGGGNGGGNNGNNNGGKR	0.235	0.2
ENSBTAG00000054351	ENSBTAG00000054351	Arg271Cys	11	93746698	93751249	G	A	0.797289	11	93746698	2	64	G:1	A:0	11	93746698	2	44	G:0.75	A:0.25	11	93746698	2	10056	G:0.993536	A:0.0064638	intergenic_variant	forward	G	A	.	.	.	.	.	.	.	.	.	.	.	.	.	.	.	.	.	.	.
ENSBTAG00000054351	ENSBTAG00000054351	Asn266Asp	11	93746713	93751264	T	C	0.771986	11	93746713	2	64	T:1	C:0	11	93746713	2	44	T:0.75	C:0.25	11	93746713	2	10072	T:0.992454	C:0.00754567	intergenic_variant	forward	T	C	.	.	.	.	.	.	.	.	.	.	.	.	.	.	.	.	.	.	.
ENSBTAG00000054351	ENSBTAG00000054351	Tyr265His	11	93746716	93751267	A	G	0.771986	11	93746716	2	64	A:1	G:0	11	93746716	2	44	A:0.75	G:0.25	11	93746716	2	10072	A:0.992454	G:0.00754567	intergenic_variant	forward	A	G	.	.	.	.	.	.	.	.	.	.	.	.	.	.	.	.	.	.	.
ENSBTAG00000054351	ENSBTAG00000054351	Val152Ile	11	93747055	93751606	C	T	0.794856	11	93747055	2	64	C:1	T:0	11	93747055	2	44	C:0.75	T:0.25	11	93747055	2	10044	C:0.993429	T:0.00657109	intergenic_variant	forward	C	T	.	.	.	.	.	.	.	.	.	.	.	.	.	.	.	.	.	.	.
ENSBTAG00000054351	ENSBTAG00000054351	Met23Arg	11	93747441	93751992	A	C	0.79055	11	93747441	2	64	A:1	C:0	11	93747441	2	44	A:0.75	C:0.25	11	93747441	2	10106	A:0.993271	C:0.00672868	intergenic_variant	forward	A	C	.	.	.	.	.	.	.	.	.	.	.	.	.	.	.	.	.	.	.
OR1B1	ENSBTAG00000045528	Pro199Arg	11	93761341	93765896	G	C	0.819493	11	93761341	2	64	G:1	C:0	11	93761341	2	44	G:0.727273	C:0.272727	11	93761341	2	10048	G:0.993332	C:0.00666799	missense_variant	forward	G	C	olfactory receptor family 1 subfamily B member 1 (gene/pseudogene) [Source:HGNC Symbol;Acc:HGNC:8181]	ENSBTAG00000045528	OR1B1	507745	ENSBTAT00000063032	599	C	G	reverse	ENSBTAP00000055900	G3N1Z5	200	pfscan IPR017452 GPCR, rhodopsin-like, 7TM;superfamily;pfam IPR000276 G protein-coupled receptor, rhodopsin-like	.	P	R	SSSSSSSSSSSSSSSSSSSSPTYIT	-0.021	-0.1
OR1B1	ENSBTAG00000045528	Gln191Arg	11	93761365	93765920	T	C	0.784965	11	93761365	2	64	T:1	C:0	11	93761365	2	44	T:0.727273	C:0.272727	11	93761365	2	10044	T:0.991438	C:0.00856233	missense_variant	forward	T	C	olfactory receptor family 1 subfamily B member 1 (gene/pseudogene) [Source:HGNC Symbol;Acc:HGNC:8181]	ENSBTAG00000045528	OR1B1	507745	ENSBTAT00000063032	575	A	G	reverse	ENSBTAP00000055900	G3N1Z5	192	pfscan IPR017452 GPCR, rhodopsin-like, 7TM;superfamily;pfam IPR000276 G protein-coupled receptor, rhodopsin-like;prints IPR000725 Olfactory receptor	.	Q	R	RRRRRRRRRRRRRRRRRRRRKKRKK	0.235	0.2
OR1B1	ENSBTAG00000045528	Val110Ile	11	93761609	93766164	C	T	0.819623	11	93761609	2	64	C:1	T:0	11	93761609	2	44	C:0.727273	T:0.272727	11	93761609	2	10074	C:0.993349	T:0.00665078	missense_variant	forward	C	T	olfactory receptor family 1 subfamily B member 1 (gene/pseudogene) [Source:HGNC Symbol;Acc:HGNC:8181]	ENSBTAG00000045528	OR1B1	507745	ENSBTAT00000063032	331	G	A	reverse	ENSBTAP00000055900	G3N1Z5	111	pfscan IPR017452 GPCR, rhodopsin-like, 7TM;superfamily;pfam IPR000276 G protein-coupled receptor, rhodopsin-like;pfam IPR019424 Serpentine type 7TM GPCR chemoreceptor Srsx;pfam IPR019430 7TM GPCR, serpentine receptor class x (Srx);prints IPR000276 G protein-coupled receptor, rhodopsin-like	.	V	I	VVVVVVVVVVVVVVVVVVVVVVVVI	-0.061	1
ENSBTAG00000052523	ENSBTAG00000052523	Thr41Ile	11	93871324	93867572	C	T	0.821904	11	93871324	2	64	C:1	T:0	11	93871324	2	44	C:0.727273	T:0.272727	11	93871324	2	10086	C:0.993555	T:0.00644458	missense_variant	forward	C	T	.	ENSBTAG00000037822	OR1L6	786664	ENSBTAT00000055458	227	C	T	forward	ENSBTAP00000053053	F1MPB8	76	superfamily;prints IPR000276 G protein-coupled receptor, rhodopsin-like	.	T	I	TTTTTTTTTTTTTTTTTTTTTATTTTTTTTTTTTTTTTTTTTTTTTTTTTTIITN	-0.363	0.9
ENSBTAG00000052523	ENSBTAG00000052523	Glu205Lys	11	93871815	93868063	G	A	0.933111	11	93871815	2	64	G:1	A:0	11	93871815	2	44	G:0.886364	A:0.113636	11	93871815	2	10052	G:1	A:0	missense_variant	forward	G	A	.	ENSBTAG00000037822	OR1L6	786664	ENSBTAT00000055458	718	G	A	forward	ENSBTAP00000053053	F1MPB8	240	pfscan IPR017452 GPCR, rhodopsin-like, 7TM;superfamily;pfam IPR000276 G protein-coupled receptor, rhodopsin-like;prints IPR000276 G protein-coupled receptor, rhodopsin-like	.	E	K	EEEEEEEEEEEEEEEEEEEEEEEEEEEEEEEEEEEEEEEEEEEEEEEEEEEEEEEEEEEEEE	-0.267	1
CRB2	ENSBTAG00000014391	His346Gln	11	94515318	94513314	C	G	0.403478	11	94515318	2	64	C:0.015625	G:0.984375	11	94515318	2	44	C:0.545455	G:0.454545	11	94515318	2	9736	C:0.141023	G:0.858977	missense_variant	forward	C	G	crumbs 2, cell polarity complex component [Source:HGNC Symbol;Acc:HGNC:18688]	ENSBTAG00000014391	CRB2	786516	ENSBTAT00000043337	1038	C	G	forward	ENSBTAP00000040914	F1N2V0	346	pfscan IPR000742 EGF-like domain;pfscan;superfamily;pfam IPR000742 EGF-like domain;pfam IPR013111 EGF-like domain, extracellular;smart IPR001881 EGF-like calcium-binding domain;smart IPR000742 EGF-like domain	.	H	Q	QQQHQRRQQQQRQQQQQQQQQQQKKQQKQQQQQRXQRALQQLMLMQLQVANLLVTSQ	0.209	-0.1
OLFML2A	ENSBTAG00000004848	Thr110Arg	11	95787967	95788187	C	G	0.978345	11	95787967	2	64	C:1	G:0	11	95787967	2	44	C:0.704545	G:0.295455	11	95787967	2	9876	C:1	G:0	missense_variant	forward	C	G	olfactomedin like 2A [Source:HGNC Symbol;Acc:HGNC:27270]	ENSBTAG00000004848	OLFML2A	516730	ENSBTAT00000006372	308	C	G	forward	ENSBTAP00000006372	E1B818	103	.	.	T	R	TXTTTTTTTTMTTTTTTTTTTTTTTTTTTTTTTTTTTTMTTTTTTTTTTTTTTTTTTTTTTSV	-0.375	0.9
GAPVD1	ENSBTAG00000011544	Ala1278Thr	11	96209008	96203475	G	A	0.934955	11	96209008	2	64	G:1	A:0	11	96209008	2	44	G:0.863636	A:0.136364	11	96209008	2	10072	G:0.999901	A:9.92851e-05	missense_variant	forward	G	A	GTPase-activating protein and VPS9 domain-containing protein 1 [Source:UniProtKB/Swiss-Prot;Acc:A5D794]	ENSBTAG00000011544	GAPVD1	539646	ENSBTAT00000015341	3839	G	A	forward	ENSBTAP00000015341	A5D794	1230	superfamily	.	A	T	XAAAAAAAAAAVAAAAAVAAAAAAAAAAAAAAAAAVVAAAAAAAAAAAAAAAAAAAAAACPPQRRERN	-0.211	0.8
ZNF79	ENSBTAG00000023885	Asp19Gly	11	98169442	98181664	A	G	0.969669	11	98169442	2	64	A:1	G:0	11	98169442	2	44	A:0.772727	G:0.227273	11	98169442	2	10046	A:1	G:0	5_prime_UTR_variant	forward	A	G	zinc finger protein 79 [Source:HGNC Symbol;Acc:HGNC:13153]	ENSBTAG00000023885	ZNF79	614564	ENSBTAT00000063058	391	A	G	forward	ENSBTAP00000055566	G3N141	.	.	.	.	.	.	.	.
ST6GALNAC4	ENSBTAG00000046548	Val146Met	11	98578004	98589952	C	T	0.70485	11	98578004	2	64	C:0.78125	T:0.21875	11	98578004	2	44	C:0.363636	T:0.636364	11	98578004	2	9862	C:0.929223	T:0.0707767	missense_variant	forward	C	T	ST6 N-acetylgalactosaminide alpha-2,6-sialyltransferase 4 [Source:HGNC Symbol;Acc:HGNC:17846]	ENSBTAG00000046548	ST6GALNAC4	404124	ENSBTAT00000064279	520	G	A	reverse	ENSBTAP00000056350	Q0VC72	146	pfam IPR001675 Glycosyl transferase, family 29	.	V	M	MVVVVVVVVVVVVVVVVVMVVVVVAVVVVVVVVVVVVVAAAAQAAASSLVVASRWQRLRAKQ	-0.1	0.5
SLC25A25	ENSBTAG00000011912	His78Tyr	11	98712810	98724694	C	T	0.830095	11	98712810	2	64	C:1	T:0	11	98712810	2	44	C:0.818182	T:0.181818	11	98712810	2	9644	C:0.997408	T:0.00259229	upstream_gene_variant	forward	C	T	Nuclear apoptosis-inducing factor 1 [Source:UniProtKB/Swiss-Prot;Acc:A7MBH3]	ENSBTAG00000012156	NAIF1	510689	ENSBTAT00000016123	.	G	A	reverse	ENSBTAP00000016123	A7MBH3	.	.	.	.	.	.	.	.
URM1	ENSBTAG00000025612	Glu133Lys	11	98981892	98993772	G	A	0.715831	11	98981892	2	64	G:0.9375	A:0.0625	11	98981892	2	44	G:0.772727	A:0.227273	11	98981892	2	9992	G:0.991994	A:0.00800641	intron_variant	forward	G	A	Ubiquitin-related modifier 1 [Source:UniProtKB/Swiss-Prot;Acc:Q148F0]	ENSBTAG00000025612	URM1	515890	ENSBTAT00000036128	.	G	A	forward	ENSBTAP00000035991	Q148F0	.	.	.	.	.	.	.	.
ZDHHC12	ENSBTAG00000030540	Val54Met	11	99226218	99247724	C	T	0.442091	11	99226218	2	64	C:0.9375	T:0.0625	11	99226218	2	44	C:0.727273	T:0.272727	11	99226218	2	9972	C:0.964902	T:0.0350983	missense_variant	forward	C	T	zinc finger DHHC-type containing 12 [Source:HGNC Symbol;Acc:HGNC:19159]	ENSBTAG00000030540	ZDHHC12	505354	ENSBTAT00000043115	172	G	A	reverse	ENSBTAP00000040706	E1B6X9	54	.	.	V	M	VVVVVVVVVVVVVVVLVXVVVVVVVVVVVVVVVVVVVLVVVLIVVVVVVVVVVVLVVVVVVVVVVVSAP	-0.172	0.9
FNBP1	ENSBTAG00000020313	Phe262Ser	11	100292681	100314663	A	G	0.433177	11	100292681	2	64	A:1	G:0	11	100292681	2	44	A:0.840909	G:0.159091	11	100292681	2	10086	A:0.986714	G:0.0132857	missense_variant	forward	A	G	formin-binding protein 1 [Source:RefSeq peptide;Acc:NP_001193641]	ENSBTAG00000020313	.	.	ENSBTAT00000027072	938	T	C	reverse	ENSBTAP00000027072	F1MQ90	313	.	.	F	S	FFFFFFFFFFFFFFFFFFFFFLFFFFFFFFPFFPFFXFFFFFFFFVHAPTPAASPTTXPSRPSGASL	-0.259	0.5
GPR107	ENSBTAG00000004204	Ser186Gly	11	100425544	100447351	A	G	0.592135	11	100425544	2	64	A:0.921875	G:0.078125	11	100425544	2	44	A:0.840909	G:0.159091	11	100425544	2	10098	A:0.993563	G:0.00643692	missense_variant	forward	A	G	protein GPR107 [Source:RefSeq peptide;Acc:NP_001092634]	ENSBTAG00000004204	GPR107	617309	ENSBTAT00000005512	583	A	G	forward	ENSBTAP00000005512	F1MT29	186	.	.	S	G	SSSSSSSSSSSXSSSSSSXSSSXSSSSSSSSSSSLSSSSSSSSSSSSKSLSDF	-0.24	0.8
EXOSC2	ENSBTAG00000048071	Glu4Lys	11	100975502	100997677	G	A	0.866346	11	100975502	2	64	G:1	A:0	11	100975502	2	44	G:0.886364	A:0.113636	11	100975502	2	10024	G:0.999501	A:0.000498803	missense_variant	forward	G	A	Exosome complex component RRP4 [Source:UniProtKB/Swiss-Prot;Acc:Q2KID0]	ENSBTAG00000048071	EXOSC2	615712	ENSBTAT00000063775	31	G	A	forward	ENSBTAP00000053924	Q2KID0	4	.	.	E	K	EEEEEEEEEEEEEEEEEEEEEEEEEEEEEEEEEEEEEEDATAEHETEDDEDDDDDDDTTAWT	-0.214	0.7
ABL1	ENSBTAG00000017976	Ser1065Thr	11	101128787	101150617	T	A	0.804051	11	101128787	2	64	T:0.984375	A:0.015625	11	101128787	2	44	T:0.75	A:0.25	11	101128787	2	9810	T:0.993578	A:0.00642202	missense_variant	forward	T	A	tyrosine-protein kinase ABL1 [Source:RefSeq peptide;Acc:NP_001193789]	ENSBTAG00000017976	ABL1	540876	ENSBTAT00000023920	3148	T	A	forward	ENSBTAP00000023920	F1MXG8	1050	pfam IPR015015 F-actin binding;smart IPR015015 F-actin binding	.	S	T	SSSSSSSSSSSSSSSSSSSSSSSSSSSSSSSSSTSSSSSSSSSSASAASASSSGCSSS	-0.179	0.9
LAMC3	ENSBTAG00000017473	Arg445Cys	11	101254750	101277335	C	T	0.83178	11	101254750	2	64	C:1	T:0	11	101254750	2	44	C:0.840909	T:0.159091	11	101254750	2	10032	C:0.998206	T:0.00179426	missense_variant	forward	C	T	laminin subunit gamma 3 [Source:HGNC Symbol;Acc:HGNC:6494]	ENSBTAG00000017473	.	.	ENSBTAT00000023245	1369	C	T	forward	ENSBTAP00000023245	F1N0T1	457	pfscan IPR002049 Laminin EGF domain;pfscan;superfamily;pfam IPR002049 Laminin EGF domain;smart IPR002049 Laminin EGF domain;prints	.	R	C	RRRHHHHRHHRRRRRRRRRRHXRXRRQXXRRRRXRHNSNNTESEESLLLLEQMDEDES	-0.28	0.3
LAMC3	ENSBTAG00000017473	Asp752Tyr	11	101266833	101289417	G	T	0.817471	11	101266833	2	64	G:1	T:0	11	101266833	2	44	G:0.886364	T:0.113636	11	101266833	2	9874	G:0.999089	T:0.000911485	missense_variant	forward	G	T	laminin subunit gamma 3 [Source:HGNC Symbol;Acc:HGNC:6494]	ENSBTAG00000017473	.	.	ENSBTAT00000023245	2290	G	T	forward	ENSBTAP00000023245	F1N0T1	764	pfscan IPR002049 Laminin EGF domain;pfscan;superfamily;pfam IPR002049 Laminin EGF domain;smart IPR002049 Laminin EGF domain	.	D	Y	DDDDDDDDNDNDNDDDDDNDDDXXDDDDDDDDNDDDDDDDGGGGGGGGNSGNQQE	-0.417	0.6
POMT1	ENSBTAG00000010805	Thr325Ala	11	101629127	101656265	A	G	0.876068	11	101629127	2	64	A:1	G:0	11	101629127	2	44	A:0.840909	G:0.159091	11	101629127	2	10068	A:0.998907	G:0.00109257	missense_variant	forward	A	G	protein O-mannosyltransferase 1 [Source:HGNC Symbol;Acc:HGNC:9202]	ENSBTAG00000010805	POMT1	617609	ENSBTAT00000014315	1194	A	G	forward	ENSBTAP00000014315	Q0MVC9	325	pfscan IPR016093 MIR motif;superfamily IPR016093 MIR motif;pfam IPR016093 MIR motif;smart IPR016093 MIR motif	.	T	A	TTTTTTTTTTTTXTTTTTTTTTTTTTTTTTTTTTXTTTTTTTTTTTNNNNNNNNNNNTLVVTP	-0.267	0.7
CFAP77	ENSBTAG00000019254	Thr117Asn	11	102577600	102615235	C	A	0.422058	11	102577600	2	64	C:1	A:0	11	102577600	2	44	C:0.863636	A:0.136364	11	102577600	2	10026	C:0.990225	A:0.00977459	missense_variant	forward	C	A	cilia and flagella associated protein 77 [Source:HGNC Symbol;Acc:HGNC:33776]	ENSBTAG00000019254	.	.	ENSBTAT00000025635	310	C	A	forward	ENSBTAP00000025635	F1MKR7	61	.	.	T	N	TTNTTTTTTTTTTTTTTTTTTTTTTTTTTATTXTXAXXXTTPPPPQPPEGQQ	-0.215	0.6
GFI1B	ENSBTAG00000012772	Thr14Ser	11	103007334	103047331	A	T	0.631459	11	103007334	2	64	A:1	T:0	11	103007334	2	44	A:0.840909	T:0.159091	11	103007334	2	9960	A:0.993976	T:0.0060241	missense_variant	forward	A	T	growth factor independent 1B transcriptional repressor [Source:HGNC Symbol;Acc:HGNC:4238]	ENSBTAG00000012772	GFI1B	537773	ENSBTAT00000016974	144	A	T	forward	ENSBTAP00000016974	F1MWJ8	14	.	.	T	S	TTSTTTTTTTTTTTTTTTTSTTTTTTTTTTTTTTTTTTTTTTNTTSSRSNSSR	-0.183	0.8
CEL	ENSBTAG00000007486	Arg3Cys	11	103058932	103101440	C	T	0.54072	11	103058932	2	64	C:1	T:0	11	103058932	2	44	C:0.840909	T:0.159091	11	103058932	2	9928	C:0.991237	T:0.00876309	missense_variant	forward	C	T	carboxyl ester lipase [Source:HGNC Symbol;Acc:HGNC:1848]	ENSBTAG00000007486	CEL	280748	ENSBTAT00000032655	26	C	T	forward	ENSBTAP00000032584	Q58DG4	3	.	.	R	C	RSHHRHRRRRHRRRRRRRRRRRRRRRRHRRRRRRHRHRRRRRRHHLKAAEKGLMAAQLAIM	-0.345	0.5
CCDC187	ENSBTAG00000023064	Pro129Leu	11	103768235	103822452	G	A	0.409086	11	103768235	2	64	G:0.734375	A:0.265625	11	103768235	2	44	G:0.272727	A:0.727273	11	103768235	2	9320	G:0.774249	A:0.225751	missense_variant	forward	G	A	coiled-coil domain containing 187 [Source:HGNC Symbol;Acc:HGNC:30942]	ENSBTAG00000023064	.	.	ENSBTAT00000031357	308	C	T	reverse	ENSBTAP00000031312	F1MDL7	103	.	.	P	L	PHPAPPLPPPPPPPPPPL	-0.47	0.7
NOTCH1	ENSBTAG00000022799	Leu2444Met	11	103935934	103987146	G	T	0.47646	11	103935934	2	64	G:1	T:0	11	103935934	2	44	G:0.818182	T:0.181818	11	103935934	2	9326	G:0.985417	T:0.0145829	missense_variant	forward	G	T	notch 1 [Source:HGNC Symbol;Acc:HGNC:7881]	ENSBTAG00000022799	.	.	ENSBTAT00000017746	7333	C	A	reverse	ENSBTAP00000017746	F1MSM3	2445	pirsf IPR008297 Notch	.	L	M	LLLLLLLLLLLLLLLLLLLLMLLLLMLMLLLLLLLLLLLLLLL	-0.11	1
ADAMTS13	ENSBTAG00000015093	Glu415Lys	11	104334168	104390137	G	A	0.482091	11	104334168	2	64	G:0.78125	A:0.21875	11	104334168	2	44	G:0.772727	A:0.227273	11	104334168	2	9800	G:0.979694	A:0.0203061	missense_variant	forward	G	A	ADAM metallopeptidase with thrombospondin type 1 motif 13 [Source:HGNC Symbol;Acc:HGNC:1366]	ENSBTAG00000015093	.	.	ENSBTAT00000020085	1375	G	A	forward	ENSBTAP00000020085	F1MVP0	459	.	.	E	K	EEEEKRKKKKKKQQQQQQQQQQRQQQQQQQHXQRQQKKXQKKKKKKKQQQQHLQQQQHELHK	0.025	0.3
SARDH	ENSBTAG00000004510	Ala573Thr	11	104552029	104606977	C	T	0.645154	11	104552029	2	64	C:0.828125	T:0.171875	11	104552029	2	44	C:0.409091	T:0.590909	11	104552029	2	9676	C:0.924556	T:0.0754444	missense_variant	forward	C	T	sarcosine dehydrogenase [Source:HGNC Symbol;Acc:HGNC:10536]	ENSBTAG00000004510	SARDH	614603	ENSBTAT00000005925	1612	G	A	reverse	ENSBTAP00000005925	E1BB28	538	superfamily	.	A	T	AAATTAAATATALATAAAATAAXATAAAAAAKXQSLPATTTRAKKKKRKRKKKKKHTKNE	-0.043	0.3
SARDH	ENSBTAG00000004510	Cys374Trp	11	104566581	104621529	G	C	0.526427	11	104566581	2	64	G:0.84375	C:0.15625	11	104566581	2	44	G:0.545455	C:0.454545	11	104566581	2	9872	G:0.931524	C:0.0684765	missense_variant	forward	G	C	sarcosine dehydrogenase [Source:HGNC Symbol;Acc:HGNC:10536]	ENSBTAG00000004510	SARDH	614603	ENSBTAT00000005925	1017	C	G	reverse	ENSBTAP00000005925	E1BB28	339	superfamily;pfam IPR006076 FAD dependent oxidoreductase	.	C	W	WWWXWWWWWWXWWWWCWWWWWWWWWWWWWWWWWWWWWFWWWWWWWWWWWWWWWWWWWEWCVL	0.733	-0.2
SARDH	ENSBTAG00000004510	Glu259Lys	11	104576125	104631073	C	T	0.852048	11	104576125	2	64	C:1	T:0	11	104576125	2	44	C:0.818182	T:0.181818	11	104576125	2	9882	C:0.997976	T:0.00202388	missense_variant	forward	C	T	sarcosine dehydrogenase [Source:HGNC Symbol;Acc:HGNC:10536]	ENSBTAG00000004510	SARDH	614603	ENSBTAT00000005925	775	G	A	reverse	ENSBTAP00000005925	E1BB28	259	superfamily;pfam IPR006076 FAD dependent oxidoreductase	.	E	K	EEEAEEAREEEEEEEMQQQEQEQQEEEEQPPEQQDDDQNNAAAAALEEQPPPPPVPAQDNNNP	-0.11	0.4
VAV2	ENSBTAG00000004511	Thr659Met	11	104602331	104657302	G	A	0.93139	11	104602331	2	64	G:1	A:0	11	104602331	2	44	G:0.818182	A:0.181818	11	104602331	2	9966	G:0.999398	A:0.000602047	missense_variant	forward	G	A	vav guanine nucleotide exchange factor 2 [Source:HGNC Symbol;Acc:HGNC:12658]	ENSBTAG00000004511	.	.	ENSBTAT00000005932	1526	C	T	reverse	ENSBTAP00000005932	F1N6T8	509	superfamily IPR000980 SH2 domain	.	T	M	TTTTSTTTTTTTTTTTTTTTTTTTTTTTTXTSATTTTKTSTTTSSYNYYYYYYYCYVKTVN	-0.255	0.6
FCN1	ENSBTAG00000048155	Asn376Asp	11	105441738	NA	T	C	0.530167	11	105441738	2	64	T:1	C:0	11	105441738	2	44	T:0.863636	C:0.136364	11	105441738	2	9706	T:0.9932	C:0.00679992
FCN1	ENSBTAG00000048155	Ala346Val	11	105441827	NA	G	A	0.520022	11	105441827	2	64	G:1	A:0	11	105441827	2	44	G:0.863636	A:0.136364	11	105441827	2	9646	G:0.993054	A:0.00694588
FCN1	ENSBTAG00000048155	Asn317Ser	11	105442887	NA	T	C	0.502325	11	105442887	2	64	T:1	C:0	11	105442887	2	44	T:0.863636	C:0.136364	11	105442887	2	10036	T:0.992328	C:0.00767238
FCN1	ENSBTAG00000048155	Val309Ile	11	105442912	NA	C	T	0.498593	11	105442912	2	64	C:1	T:0	11	105442912	2	44	C:0.863636	T:0.136364	11	105442912	2	10044	C:0.992234	T:0.00776583
PPP1R26	ENSBTAG00000030317	Thr96Met	11	105807204	NA	C	T	0.403536	11	105807204	2	64	C:0.90625	T:0.09375	11	105807204	2	44	C:0.681818	T:0.318182	11	105807204	2	9362	C:0.947981	T:0.0520188
PPP1R26	ENSBTAG00000030317	Pro608Leu	11	105808740	NA	C	T	0.442777	11	105808740	2	64	C:0.90625	T:0.09375	11	105808740	2	44	C:0.704545	T:0.295455	11	105808740	2	9096	C:0.960202	T:0.0397977
MRPS2	ENSBTAG00000005688	Arg433Trp	11	105824724	NA	C	T	0.626802	11	105824724	2	64	C:1	T:0	11	105824724	2	44	C:0.75	T:0.25	11	105824724	2	9512	C:0.984756	T:0.0152439
RABL6	ENSBTAG00000039573	Gln481Glu	11	105925829	NA	C	G	0.554124	11	105925829	2	64	C:1	G:0	11	105925829	2	44	C:0.75	G:0.25	11	105925829	2	9764	C:0.979619	G:0.020381
ENSBTAG00000049497	ENSBTAG00000049497	Asp516Glu	11	106036521	NA	G	C	0.931125	11	106036521	2	64	G:1	C:0	11	106036521	2	44	G:0.886364	C:0.113636	11	106036521	2	9662	G:1	C:0
TMEM210	ENSBTAG00000047964	Leu84Val	11	106200000	105917800	G	C	0.847907	11	106200000	2	64	G:0.921875	C:0.078125	11	106200000	2	44	G:0.681818	C:0.318182	11	106200000	2	9908	G:0.993137	C:0.00686314	upstream_gene_variant	forward	A	C	.	ENSBTAG00000046223	.	.	ENSBTAT00000064659	.	T	G	reverse	ENSBTAP00000055798	G3N1P6	.	.	.	.	.	.	.	.
PNPLA7	ENSBTAG00000012126	Arg221His	11	106513526	105602969	C	T	0.513008	11	106513526	2	64	C:1	T:0	11	106513526	2	44	C:0.863636	T:0.136364	11	106513526	2	9784	C:0.992743	T:0.00725675	missense_variant	forward	C	T	patatin like phospholipase domain containing 7 [Source:HGNC Symbol;Acc:HGNC:24768]	ENSBTAG00000012126	PNPLA7	536255	ENSBTAT00000016089	574	C	T	forward	ENSBTAP00000016089	G3X6Z1	192	pfscan IPR000595 Cyclic nucleotide-binding domain;superfamily IPR018490 Cyclic nucleotide-binding-like;pfam IPR000595 Cyclic nucleotide-binding domain;smart IPR000595 Cyclic nucleotide-binding domain	.	R	C	RCCCCCCCCCCCCCCCCCCCCCXCCCXCXCCCCCACCCCCCCCCCCCXCCCCHFCCCCLCCYYHFY	0.617	-0.5
NAA16	ENSBTAG00000038251	Thr519Ser	12	11533526	11564417	C	G	0.708822	12	11533526	2	64	C:0.984375	G:0.015625	12	11533526	2	44	C:0.886364	G:0.113636	12	11533526	2	10092	C:0.998117	G:0.00188268	missense_variant	forward	C	G	N(alpha)-acetyltransferase 16, NatA auxiliary subunit [Source:HGNC Symbol;Acc:HGNC:26164]	ENSBTAG00000038251	.	.	ENSBTAT00000061596	1779	C	G	forward	ENSBTAP00000053222	E1BMF6	520	pirsf IPR021183 N-terminal acetyltransferase A, auxiliary subunit	.	T	S	TXTTTTXTTTTTTTTTTTTTTTTTTTTTTTTTTXTTTTTTTTTTTTQTTSTAIAVIE	-0.211	0.8
DGKH	ENSBTAG00000013879	Arg333Met	12	12324495	12361506	G	T	0.933988	12	12324495	2	64	G:1	T:0	12	12324495	2	44	G:0.704545	T:0.295455	12	12324495	2	10072	G:0.997816	T:0.00218427	missense_variant	forward	G	T	diacylglycerol kinase eta [Source:HGNC Symbol;Acc:HGNC:2854]	ENSBTAG00000013879	DGKH	537533	ENSBTAT00000018432	1541	G	T	forward	ENSBTAP00000018432	F1MI58	514	.	.	R	M	MIILIITIIIIIIIIVITILIIIIIIIIIIIIIIIIFFISNIIIIIIIIIIIMIIIIIIINL	0.243	-0.5
EPSTI1	ENSBTAG00000019054	Ala196Val	12	13059040	13101114	G	A	0.496441	12	13059040	2	64	G:0.828125	A:0.171875	12	13059040	2	44	G:0.409091	A:0.590909	12	13059040	2	10062	G:0.878553	A:0.121447	missense_variant	forward	G	A	epithelial stromal interaction 1 [Source:HGNC Symbol;Acc:HGNC:16465]	ENSBTAG00000019054	EPSTI1	614555	ENSBTAT00000025365	668	C	T	reverse	ENSBTAP00000025365	F1MI76	199	.	.	A	V	ATTAXATTTXTTTTTTAVVTPSTTVTTATTMTTTTTXPPLVVLLFRNR	-0.007	0
ENSBTAG00000045689	ENSBTAG00000045689	Lys313Glu	12	15229118	15275550	A	G	0.487759	12	15229118	2	64	A:1	G:0	12	15229118	2	44	A:0.863636	G:0.136364	12	15229118	2	10074	A:0.991761	G:0.00823903	non_coding_transcript_exon_variant	forward	A	G	.	ENSBTAG00000045689	.	.	ENSBTAT00000064261	937	A	G	forward	.	.	.	.	.	.	.	.	.	.
MLNR	ENSBTAG00000010475	Ala361Val	12	18859539	18955214	C	T	0.947172	12	18859539	2	64	C:1	T:0	12	18859539	2	44	C:0.772727	T:0.227273	12	18859539	2	10062	C:0.999404	T:0.000596303	missense_variant	forward	C	T	motilin receptor [Source:HGNC Symbol;Acc:HGNC:4495]	ENSBTAG00000010475	.	.	ENSBTAT00000013838	1082	C	T	forward	ENSBTAP00000013838	F1MPN9	361	superfamily;pfam IPR019427 7TM GPCR, serpentine receptor class w (Srw)	.	A	V	AAAAAAAAAAAAAAAAAAAAAAAAAAAAAAAAAAAAAAAAAAAAA	-0.267	1
MLNR	ENSBTAG00000010475	Thr394Met	12	18859638	18955313	C	T	0.704123	12	18859638	2	64	C:1	T:0	12	18859638	2	44	C:0.772727	T:0.227273	12	18859638	2	10000	C:0.9911	T:0.0089	missense_variant	forward	C	T	motilin receptor [Source:HGNC Symbol;Acc:HGNC:4495]	ENSBTAG00000010475	.	.	ENSBTAT00000013838	1181	C	T	forward	ENSBTAP00000013838	F1MPN9	394	.	.	T	M	TTTTTTTTTTTTTTTTTTTTTTTATATTVTTTTTGTTNNTTND	-0.341	0.8
SETDB2	ENSBTAG00000007329	Ser537Asn	12	19047442	19142613	G	A	0.42126	12	19047442	2	64	G:0.078125	A:0.921875	12	19047442	2	44	G:0.386364	A:0.613636	12	19047442	2	10048	G:0.0715565	A:0.928443	missense_variant	forward	G	A	SET domain bifurcated 2 [Source:HGNC Symbol;Acc:HGNC:20263]	ENSBTAG00000007329	SETDB2	509382	ENSBTAT00000009641	1610	G	A	forward	ENSBTAP00000009641	F1MXG0	537	pfscan IPR001214 SET domain;superfamily;pfam IPR001214 SET domain;smart IPR001214 SET domain	.	S	N	KNNNNNSNSNNNNQNNXTNSLNNNNNKNNSKNNNNMKHKKDAVIVSDI	0.136	0.2
FAM124A	ENSBTAG00000046408	Arg456His	12	20706867	20778605	G	A	0.925958	12	20706867	2	64	G:0.984375	A:0.015625	12	20706867	2	44	G:0.75	A:0.25	12	20706867	2	9798	G:0.998571	A:0.00142886	missense_variant	forward	G	A	family with sequence similarity 124 member A [Source:HGNC Symbol;Acc:HGNC:26413]	ENSBTAG00000046408	FAM124A	539638	ENSBTAT00000063043	1268	G	A	forward	ENSBTAP00000055257	G3N0A0	423	.	.	R	H	RRHRHHHHHXHYHHGHHCHHHHHHHHHYHHQPQFQQKQKVHDGPV	0.251	0
FAM124A	ENSBTAG00000046408	Pro480Leu	12	20706939	20778677	C	T	0.667465	12	20706939	2	64	C:0.90625	T:0.09375	12	20706939	2	44	C:0.590909	T:0.409091	12	20706939	2	9868	C:0.966153	T:0.0338468	missense_variant	forward	C	T	family with sequence similarity 124 member A [Source:HGNC Symbol;Acc:HGNC:26413]	ENSBTAG00000046408	FAM124A	539638	ENSBTAT00000063043	1340	C	T	forward	ENSBTAP00000055257	G3N0A0	447	.	.	P	L	PPPPPTPSPXPPPPPPPPPPPPPPPSPPPRSSSTCPPP	-0.495	0.7
SERPINE3	ENSBTAG00000005284	Gly45Ser	12	20786596	20858214	G	A	0.4371	12	20786596	2	64	G:0.84375	A:0.15625	12	20786596	2	44	G:0.5	A:0.5	12	20786596	2	9892	G:0.894157	A:0.105843	missense_variant	forward	G	A	Serpin E3 [Source:UniProtKB/Swiss-Prot;Acc:A6QQ92]	ENSBTAG00000005284	SERPINE3	513955	ENSBTAT00000006956	304	G	A	forward	ENSBTAP00000006956	A6QQ92	45	superfamily IPR023796 Serpin domain;pfam IPR023796 Serpin domain;smart IPR023796 Serpin domain	.	G	S	GGSRRSRRRRRRRRRRRRRRRRTRRRRERRRDDEEEEEEEEEEEEEEEEEWNWNTEGEQDE	0.075	-0.2
SERPINE3	ENSBTAG00000005284	Glu91Asp	12	20793279	20864897	A	C	0.453034	12	20793279	2	64	A:0.84375	C:0.15625	12	20793279	2	44	A:0.522727	C:0.477273	12	20793279	2	10028	A:0.906661	C:0.0933387	missense_variant	forward	A	C	Serpin E3 [Source:UniProtKB/Swiss-Prot;Acc:A6QQ92]	ENSBTAG00000005284	SERPINE3	513955	ENSBTAT00000006956	444	A	C	forward	ENSBTAP00000006956	A6QQ92	91	superfamily IPR023796 Serpin domain;pfam IPR023796 Serpin domain;smart IPR023796 Serpin domain	.	E	D	EPEEQTEEDEDDDQKDDQDDDDELHDEHDDXDEDDKDDDDGNDDDPDEDGKDLDEQEQTEE	0.053	0.4
SERPINE3	ENSBTAG00000005284	Asp165Glu	12	20795333	20866951	C	G	0.454786	12	20795333	2	64	C:0.84375	G:0.15625	12	20795333	2	44	C:0.522727	G:0.477273	12	20795333	2	9266	C:0.906648	G:0.093352	missense_variant	forward	C	G	Serpin E3 [Source:UniProtKB/Swiss-Prot;Acc:A6QQ92]	ENSBTAG00000005284	SERPINE3	513955	ENSBTAT00000006956	666	C	G	forward	ENSBTAP00000006956	A6QQ92	165	superfamily IPR023796 Serpin domain;pfam IPR023796 Serpin domain;smart IPR023796 Serpin domain	.	D	E	DEDDGDEKEEEKEGGEEEEXGEEEXRGGGVGRGNEEEEEEDEEELELRHKHHKK	0.075	0.1
CKAP2	ENSBTAG00000021162	Arg325His	12	21591827	21610252	C	T	0.746194	12	21591827	2	64	C:1	T:0	12	21591827	2	44	C:0.704545	T:0.295455	12	21591827	2	10074	C:0.987294	T:0.012706	missense_variant	forward	C	T	cytoskeleton associated protein 2 [Source:HGNC Symbol;Acc:HGNC:1990]	ENSBTAG00000021162	CKAP2	515249	ENSBTAT00000052675	1188	G	A	reverse	ENSBTAP00000051947	F1MBA0	367	.	.	R	H	RRRRRRRRXRRRARRRRRRRRHRHRRRRHRHRRRRRRRRRQQQRRRHRLRXRHRRRRRRRRRQRRRKKRNKK	-0.217	0.8
FREM2	ENSBTAG00000017032	Arg2331Lys	12	23326039	23349626	C	T	0.732392	12	23326039	2	62	C:1	T:0	12	23326039	2	44	C:0.863636	T:0.136364	12	23326039	2	10080	C:0.997222	T:0.00277778	missense_variant	forward	C	T	FRAS1 related extracellular matrix protein 2 [Source:HGNC Symbol;Acc:HGNC:25396]	ENSBTAG00000017032	FREM2	527601	ENSBTAT00000022647	6992	G	A	reverse	ENSBTAP00000022647	F1MFH3	2331	superfamily;pfam IPR003644 Na-Ca exchanger/integrin-beta4;smart IPR003644 Na-Ca exchanger/integrin-beta4	.	R	K	RRRRRRRRRRRRRLRRRRRRRRRRRXRRGRRRRRRRRRRRRRRRRRRR	-0.187	0.9
FREM2	ENSBTAG00000017032	Lys2018Asn	12	23336186	23359903	C	G	0.558151	12	23336186	2	64	C:1	G:0	12	23336186	2	44	C:0.840909	G:0.159091	12	23336186	2	10070	C:0.991857	G:0.008143	missense_variant	forward	C	G	FRAS1 related extracellular matrix protein 2 [Source:HGNC Symbol;Acc:HGNC:25396]	ENSBTAG00000017032	FREM2	527601	ENSBTAT00000022647	6054	G	C	reverse	ENSBTAP00000022647	F1MFH3	2018	superfamily;pfam IPR003644 Na-Ca exchanger/integrin-beta4;smart IPR003644 Na-Ca exchanger/integrin-beta4	.	K	N	SPSSSSXLPPSSASSSSSSXSSSSSSSSSSSTSXAXSSYYYYYYHYQ	0.033	-0.1
FREM2	ENSBTAG00000017032	Lys2018Thr	12	23336187	23359904	T	G	0.558151	12	23336187	2	64	T:1	G:0	12	23336187	2	44	T:0.840909	G:0.159091	12	23336187	2	10070	T:0.991857	G:0.008143	missense_variant	forward	T	G	FRAS1 related extracellular matrix protein 2 [Source:HGNC Symbol;Acc:HGNC:25396]	ENSBTAG00000017032	FREM2	527601	ENSBTAT00000022647	6053	A	C	reverse	ENSBTAP00000022647	F1MFH3	2018	superfamily;pfam IPR003644 Na-Ca exchanger/integrin-beta4;smart IPR003644 Na-Ca exchanger/integrin-beta4	.	K	T	SPSSSSXLPPSSASSSSSSXSSSSSSSSSSSTSXAXSSYYYYYYHYQ	0.052	-0.1
ENSBTAG00000018955	ENSBTAG00000018955	Ala322Thr	12	25297386	25319734	G	A	0.903071	12	25297386	2	64	G:1	A:0	12	25297386	2	44	G:0.840909	A:0.159091	12	25297386	2	10076	G:0.999305	A:0.00069472	missense_variant	forward	G	A	.	ENSBTAG00000018955	SOHLH2	518810	ENSBTAT00000025231	1095	G	A	forward	ENSBTAP00000025231	F1MTG6	308	.	.	A	T	AAAAAAAAAAAAADDDAAADAADDAADTTGDAAAAAAAPA	-0.161	0.6
MIPEP	ENSBTAG00000008888	Arg238His	12	34321920	34569192	G	A	0.44426	12	34321920	2	64	G:0.828125	A:0.171875	12	34321920	2	44	G:0.454545	A:0.545455	12	34321920	2	9948	G:0.876759	A:0.123241	missense_variant	forward	G	A	mitochondrial intermediate peptidase [Source:HGNC Symbol;Acc:HGNC:7104]	ENSBTAG00000008888	MIPEP	517531	ENSBTAT00000011704	761	G	A	forward	ENSBTAP00000011704	F1MX73	254	superfamily	.	R	H	RHHHHHHHHHHHHHHHHHHHHHHHHHHHHHHHHHHHQYHHHHHNHHHHRHHHHHHHHHHHHHINVCL	0.448	0
GJA3	ENSBTAG00000020400	Val249Met	12	36115298	36373834	G	A	0.910697	12	36115298	2	62	G:0.967742	A:0.0322581	12	36115298	2	44	G:0.863636	A:0.136364	12	36115298	2	9320	G:0.999893	A:0.000107296	missense_variant	forward	G	A	Gap junction alpha-3 protein [Source:UniProtKB/Swiss-Prot;Acc:P41987]	ENSBTAG00000020400	GJA3	100140301	ENSBTAT00000027188	745	G	A	forward	ENSBTAP00000027188	P41987	249	pfscan	.	V	M	MEGGGSSSDAVVVVVQGETPEQEGQETQ	-0.007	-0.2
KLHL1	ENSBTAG00000008647	Val552Leu	12	44054989	44351888	C	G	0.848571	12	44054989	2	64	C:1	G:0	12	44054989	2	44	C:0.818182	G:0.181818	12	44054989	2	10078	C:0.997817	G:0.00218297	missense_variant	forward	C	G	kelch-like protein 1 [Source:RefSeq peptide;Acc:NP_001179984]	ENSBTAG00000008647	.	.	ENSBTAT00000011402	1153	G	C	reverse	ENSBTAP00000011402	F1N065	385	superfamily;pfam IPR006652 Kelch repeat type 1;smart IPR006652 Kelch repeat type 1;pirsf IPR017096 BTB-kelch protein	.	V	L	VVVVVXVVVVVVVVVVVVVXVVVVVVVVVVVVXVXXVVVVVVVMVVVVVVVVV	-0.176	0.9
TBC1D4	ENSBTAG00000005760	Glu250Lys	12	50414457	50762285	C	T	0.533531	12	50414457	2	64	C:0.953125	T:0.046875	12	50414457	2	44	C:0.704545	T:0.295455	12	50414457	2	9696	C:0.969163	T:0.0308375	missense_variant	forward	C	T	TBC1 domain family member 4 [Source:RefSeq peptide;Acc:NP_001193239]	ENSBTAG00000005760	TBC1D4	534649	ENSBTAT00000066234	748	G	A	reverse	ENSBTAP00000056527	G3N3M2	250	superfamily;smart IPR006020 PTB/PI domain	.	E	K	GEXENNDDDAEEEEDEEEDEEEDEDDDEDXEDNNNLLLLLSTTTVVVVIVVVVV	-0.109	0.2
[truncated: 1,141 more rows]
[truncated: 7 more columns]

## Sheet: TableS7
Table S7. DAVID enrichment analysis of genes with missense mutations in Yaroslavl cattle genomes (FST>0.4 against the 1000 Bull Genomes Project, Run 9, MAF>0.1 in 22 Yaroslavl cattle individuals)
_x000B_Annotation Cluster 1	Enrichment Score: 4.874735694955905
Category	Term	Count	%	PValue	Genes	Fold Enrichment	Bonferroni	Benjamini	FDR
[truncated: 125 more rows]
